# Supplementary material for: Sampling nucleotide diversity in cotton
Source: BMC Plant Biol. 2009 Oct 20;9:125. doi: 10.1186/1471-2229-9-125 (PMC2771027; doi:10.1186/1471-2229-9-125)
Supplement: Additional File 1 — Supplementary tables. Table S1. SNPs and associated sequence information. This worksheet describes the SNPs and the sequences they are derived from. Table S2. Indels and associated sequence information. This worksheet describes the SNPs and the sequences they are derived from. Table S3. Mapping data for TM-1 × 3-79 RIL population. This worksheet contains the data used for the mapping the SNPs. Table S4. Amplification and sequencing conditions used in this research. This worksheet describes the PCR protocol used to amplify and sequence genomic DNA. [file 1471-2229-9-125-S1.XLS]

## Sheet: Table S1
EST ContigID	Primer type	Primer	SNP position	Left primer sequence	Right primer sequence	SNP name	SNP alleles (center) and flanking sequence	TM-1	3-79	Acala Maxxa	DPL 458BR	Paymaster 1218BR	Fibermax 832	Stoneville 4892BR	Pima S-6	G. arboreum	G. raimondii	G. tomentosum	G. mustelinum	AHA 6-1-4	Auburn 623RNR	Coker 312	Deltatype Webber	PD-1	Sealand 542	Stoneville 20	Tamcot Sphinx	Tidewater Seabrook	Wilt Acala 1517	Pima S-7	Tx 2094	A	T	C	G	Major Allele	Minor Allele	Substition	SNPs in UC Davis Illumina 384 OPA
CTG1018727	3' end	cg10004	797	AGGTTTCTCTTGGGCTGGTT	TCCCATAACATCAGTTCCGA	UCcg10004_797	ATCCAAGAAAGGAAGGAAGACCGAAAAAGA A G GTCCAAGAAGCGGAACAAGCCCACCTTGAA	G	G	G	G	G	G	G	G	G	G	A	G	G	G	G	G	G	G	G	G	G	G	G	G	0.0416667	n/a	n/a	0.958333	G	A	GA
CTG1018727	3' end	cg10004	824	AGGTTTCTCTTGGGCTGGTT	TCCCATAACATCAGTTCCGA	UCcg10004_824	AGAGGTCCAAGAAGCGGAACAAGCCCACCT A T GAAACTGCGTATGCAGAGGCTGATTAGTAA	T	T	T	T	T	T	T	A		T	T	T	T	T	T	T	T	T	T	T	T	T	AT		0.0416667	0.833333	n/a	n/a	T	A	TA
CTG1018827	3' end	cg10005	307	CCTTCTCCACCAAGCTTCAG	GCCATTGATGGCATTGCT	UCcg10005_307	ACGACAAAGATTATGTTGCATAAACCAAAC A G GCAAAGAGTGGTCGTCTTGATCTTGTGTTT	A	A	A	A	A	A	A	A	G	G	A	G	A	A	A	A	A	A	A	A	A	A	A	A	0.875	n/a	n/a	0.125	A	G	AG	x
CTG1018827	3' end	cg10005	555	CCTTCTCCACCAAGCTTCAG	GCCATTGATGGCATTGCT	UCcg10005_555	AACAACAGGAAAACCAAAACAGTTTTGGGA C T TTTTAGTCAGCTCAGACACAACGACAGCAA	C	C	C	C	C	C	C	C	T	T	C	T	C	CT	C	C	C	C	C	T	C	C	C	T	n/a	0.208333	0.75	n/a	C	T	CT	x
CTG1018827	3' end	cg10005	602	CCTTCTCCACCAAGCTTCAG	GCCATTGATGGCATTGCT	UCcg10005_602	CACAACGACAGCAACAATCTTGTTATTCCT A C TAGATCTGAGTACAATTACTAGACTATGAA	C	C	C	C	C	C	C	C	A	A	A	A	C	AC	C	C	C	C	C	A	C	C	C	A	0.25	n/a	0.708333	n/a	C	A	CA
CTG1020151	3' end	cg10010	234	CAACCATAAGCAGTAACAAAACCA	AGAGGCATCGCATAATTGCT	UCcg10010_234	GAGCATATGGAATGTTTAGTACCGGAAGAT C T CAAAGCATAATCCATCCCAAATGTCTAAGC	T	T	T	C	C	C	C	T		T	T	T	T	CT	C	T	C	C	C	T	C	T	T	C	n/a	0.5	0.416667	n/a	T	C	TC	x
CTG1020151	3' end	cg10010	256	CAACCATAAGCAGTAACAAAACCA	AGAGGCATCGCATAATTGCT	UCcg10010_256	CGGAAGATTCAAAGCATAATCCATCCCAAA C T GTCTAAGCATGAAAGAGTGGCTGAAAAGGC	T	T	T	T	T	T	T	T		T	T	T	T	T	T	T	T	T	T	C	T	T	T	T	n/a	0.916667	0.0416667	n/a	T	C	TC
CTG1020151	3' end	cg10010	405	CAACCATAAGCAGTAACAAAACCA	AGAGGCATCGCATAATTGCT	UCcg10010_405	AAGTTAAAATTCCATTTGTTTCTTTTTTAC A G GTATAATGTTTGCTTATGATACTCATATAT	A	A	A	A	A	A	A	A		A	A	G	A	A	A	A	A	A	A	A	A	A	A	A	0.916667	n/a	n/a	0.0416667	A	G	AG
CTG1020151	3' end	cg10010	475	CAACCATAAGCAGTAACAAAACCA	AGAGGCATCGCATAATTGCT	UCcg10010_475	CCACCACAAGGATGATTAGGGGTGGCAAAT C T TGTTTAATTTTAGGGGACTAACATTCTCCT	T	T	T	C	C	C	C	T		CT	C	T	T	CT	C	T	C	C	C	C	C	T	T	T	n/a	0.416667	0.458333	n/a	C	T	CT	x
CTG1020151	3' end	cg10010	529	CAACCATAAGCAGTAACAAAACCA	AGAGGCATCGCATAATTGCT	UCcg10010_529	TTCTCCTTTTCCATGAATATTTGGTAACTT A C CTTTTTTACTCTCTTTGATTCTCCTTATAA	C	C	C	C	C	C	C	C		C	C	C	C	C	C	C	C	C	C	A	C	C	C	C	0.0416667	n/a	0.916667	n/a	C	A	CA
CTG1020322	3' end	cg10011	47	GAAATTGGCTAAGGATGGCA	CCCAAACAAGTGAGAAAATCG	UCcg10011_47	AATCGATGCCAAAAGTATGGACCAAAGCAC A T ACAATGGTGGGCGTCCTGTTTTGTCTCCCC	T	A		T	T	T	T	A		A	A	A	T	T	T	T	T	T	A	T	T	T	A		0.291667	0.583333	n/a	n/a	T	A	TA	x
CTG1020322	3' end	cg10011	386	GAAATTGGCTAAGGATGGCA	CCCAAACAAGTGAGAAAATCG	UCcg10011_386	GACGGCGAAAAGATGGGCGGAGACACCTCC A G ATCACCCAGAATTGTTCATTGCGCCACCAG	G	G	G	G	G	G	G	G	G	G	A	G	G	G	G	G	G	G	G	G	G	G	G	G	0.0416667	n/a	n/a	0.958333	G	A	GA	x
CTG1020952	3' end	cg10021	66	ATGCTCGTCTCAAATTGCCT	ATGGTCTTCAATGCCTTCCA	UCcg10021_66	TGGGGGGTGTCGCAATCCTTCTCTCCAACC A G CTCATCCGATCGCCACCGCTCCAAATACCA	G	A	G	G	G	G	G	A	G	G	A	AG	G	G		A	G		G	G	G		A	G	0.208333	n/a	n/a	0.625	G	A	GA
CTG1020952	3' end	cg10021	73	ATGCTCGTCTCAAATTGCCT	ATGGTCTTCAATGCCTTCCA	UCcg10021_73	TGTCGCAATCCTTCTCTCCAACCGCTCATC C T GATCGCCACCGCTCCAAATACCAACTCATT	C	T	C	C	C	C	C	T	C	T	T	CT	C	C	C	C	C		C	C	C	CT	T	C	n/a	0.208333	0.666667	n/a	C	T	CT
CTG1020952	3' end	cg10021	100	ATGCTCGTCTCAAATTGCCT	ATGGTCTTCAATGCCTTCCA	UCcg10021_100	ATCCGATCGCCACCGCTCCAAATACCAACT C G ATTCACACCGTACGCACGCACAAAGGTGCC	C	G	C	C	C	C	C	G	C	C	G	CG	C	C	C	C	C		C	C	C	CG	G	C	n/a	n/a	0.708333	0.166667	C	G	CG
CTG1020952	3' end	cg10021	169	ATGCTCGTCTCAAATTGCCT	ATGGTCTTCAATGCCTTCCA	UCcg10021_169	ATGCTACAACTGCGTCTTCCAACGTGAGGA C T GACACCAAAAGAATCGGCATTTCCCTCTCG	C	T	C	C	C	C	C	T	C	T	T	CT		C		C						CT	T	C	n/a	0.208333	0.416667	n/a	C	T	CT
CTG1020952	3' end	cg10021	287	ATGCTCGTCTCAAATTGCCT	ATGGTCTTCAATGCCTTCCA	UCcg10021_287	CCACTAGTTCTTCCCATGTCGGAGCAACTC C T TGTTTTTCGTCACGTTGGTGGCAAGGAAAG	C	T	C	C	C	C	C	T	C	T	T	CT	C	C	C		C		C	C	C	CT	T	C	n/a	0.208333	0.625	n/a	C	T	CT	x
CTG1020952	3' end	cg10021	304	ATGCTCGTCTCAAATTGCCT	ATGGTCTTCAATGCCTTCCA	UCcg10021_304	GTCGGAGCAACTCCTGTTTTTCGTCACGTT A G GTGGCAAGGAAAGTGTTGAAGATGAAGATC	G	A	G	G	G	G	G	A	G	A	A	AG	G	G	G	G	G	G	G	G	G	AG	A	G	0.208333	n/a	n/a	0.708333	G	A	GA
CTG1020952	3' end	cg10021	343	ATGCTCGTCTCAAATTGCCT	ATGGTCTTCAATGCCTTCCA	UCcg10021_343	GAAAGTGTTGAAGATGAAGATCAAACCCTA C T ATCCCAGATTTCAAGTTGGCATTCGAACAT	T	C	T	T	T	T	T	C	T	C	C	CT	T	T	T	T	T	T	T	T	T	CT	C	T	n/a	0.708333	0.208333	n/a	T	C	TC
CTG1020952	3' end	cg10021	385	ATGCTCGTCTCAAATTGCCT	ATGGTCTTCAATGCCTTCCA	UCcg10021_385	CAAGTTGGCATTCGAACATTTTTGCATTCA A T GCAGGTGGGAGAGCCGTGCTAGATGAGCTT	T	A	T	T	T	T	T	A	T	T	A	T	T	T	T	T	T	T	T	T	T	T	A	T	0.166667	0.833333	n/a	n/a	T	A	TA	x
CTG1020952	3' end	cg10021	472	ATGCTCGTCTCAAATTGCCT	ATGGTCTTCAATGCCTTCCA	UCcg10021_472	GCACATGGAGCCATCGAGAATGACGCTTTA C T AGATTTGGAAACACTTCAAGCAGTTCTTTG	C	T	C	C	C	C	C	T	C	T	T	CT	C	C	C	C	C	C	C	C	C		T	C	n/a	0.208333	0.708333	n/a	C	T	CT	x
CTG1020952	3' end	cg10021	481	ATGCTCGTCTCAAATTGCCT	ATGGTCTTCAATGCCTTCCA	UCcg10021_481	GCCATCGAGAATGACGCTTTACAGATTTGG A G AACACTTCAAGCAGTTCTTTGTGGTATGAA	A	G	A	A	A	A	A	G	A	G	G	AG	A	A	A	A	A	A	A	A	A	AG	G	A	0.708333	n/a	n/a	0.208333	A	G	AG
CTG1020952	3' end	cg10021	546	ATGCTCGTCTCAAATTGCCT	ATGGTCTTCAATGCCTTCCA	UCcg10021_546	CTTACTCTGAAGCCAAAGGAAGAATCAGAA A G GGGTGATAGGACATGGCAGATTGCTTTCGG	A	G	A	A	A	A	A	G	A	G	G	AG	A	A	A	A	A	A	A	A	A	AG	G	A	0.708333	n/a	n/a	0.208333	A	G	AG	x
CTG1020952	3' end	cg10021	595	ATGCTCGTCTCAAATTGCCT	ATGGTCTTCAATGCCTTCCA	UCcg10021_595	GATTGCTTTCGGGTCAGGATTTAAGTGCAA C T AGTGCAGTTTGGAAGGCATGAAAAAAAAAA	C		C	C	C	C	C	T	AC	T	T	C	C	C	C	C	C	C	C	C	C	C	T	C	n/a	0.166667	0.75	n/a	C	T	CT
CTG1018575	5' end	cg10027	548	CCCTCAAAGACGTTGGTGTT	CATCTGTTGGGTAACCAGAGC	UCcg10027_548	ATGCTTTTGTATCTTCCTATCTTGTACTTT A G AATTTGTCTCATATTTGCTTGTAACCGGAT	A	A	A	A	A	A	A	A	A	A	G	A	A	A	A	A	A	A	A	A	A	A	A	A	0.958333	n/a	n/a	0.0416667	A	G	AG
CTG1018575	5' end	cg10027	561	CCCTCAAAGACGTTGGTGTT	CATCTGTTGGGTAACCAGAGC	UCcg10027_561	TTCCTATCTTGTACTTTAAATTTGTCTCAT A T TTTGCTTGTAACCGGATTTTAGTTTTACCC	A	A	A	A	A	A	A	A	A	A	T	A	A	A	A	A	A	A	A	A	A	A	A	A	0.958333	0.0416667	n/a	n/a	A	T	AT
CTG1019469	intron	cg10058	490	CTTCGTCACAAGGACTGCAA	TCCGGAACAAAGTACCAAGC	UCcg10058_490	GCTTCGGGGCTAGTCTTGCCATTTCCTTAT A C ATTTCTTCTCTCCTATTTCAGATACACAGG	C		C	C	C	C	C			C	A	C	C	C	C	C	C	C	C	C	C	C			0.0416667	n/a	0.75	n/a	C	A	CA
CTG1020344	intron	cg10061	499	CCACCCTCCATTTGGTATTG	TCTTCCAATTGTTTCCCAGC	UCcg10061_499	ACTCTCCACCTCCAAAGTTATGGTTTTCCC A T GTCAACGTCTTGACGAAAATCTGCATCCCA	A	A	A	A	A	A	A	A	A	A	T	A	A	A	A	A	A	A	A	A	A	A		A	0.916667	0.0416667	n/a	n/a	A	T	AT
BNL836	SSR	cg10073	136	GAGAAAAGCTCAAGTTCGATTCA	GCAGAAAGAAAGCATGTGAGG	UCcg10073_136	TTAGTCCTACTTTGAAATAGTTCTTCCCTT C T CCTGTGAACATATTTATTTCACAGGCAATA	T	C	T	T	T	T	T	C	C		C		T	T	T	T	T	T	T	T	T	T	C	CT	n/a	0.666667	0.208333	n/a	T	C	TC	x
BNL836	SSR	cg10073	199	GAGAAAAGCTCAAGTTCGATTCA	GCAGAAAGAAAGCATGTGAGG	UCcg10073_199	CATTACTGAATTGTTGCTTCTTTGTTTTTC C G ACAATTGCTATTAGCGGGTTCACATGTCCT	G	C	G	G	G	G	G	C	C		C			G							G				n/a	n/a	0.166667	0.333333	G	C	GC
CTG1020389	3' end	cg10111	128	GCTCCTCCTCACAGTTCCAG	TCGAAATTGAATAACAGAGATCCA	UCcg10111_128	ATTCAAACAAAAAGATTATTAAAAAGAAAA A G AAAAAGAAGTAGCCCAAATACAACAGATCT	G	G	G	G	G	G	G	G	G		A	G	G	G	G	G	G	G		G	G	G			0.0416667	n/a	n/a	0.791667	G	A	GA
CTG1020389	3' end	cg10111	472	GCTCCTCCTCACAGTTCCAG	TCGAAATTGAATAACAGAGATCCA	UCcg10111_472	CTTGAGGAGGTTACGTGTGACGGCGATCAA C G CCCTTGCGGAGTCCGTCGAGGCCTGGAACT	G	G	G	G	G	G	G	G	G		G	A	G	G	G	G	G	G	G	G	G	G	G		0.0416667	n/a	n/a	0.875	G	A	GA
CTG1020651	3' end	cg10115	270	ACACTAGGGAGACCCCTGCT	TAAAGGCACAACGCAGAGC	UCcg10115_270	ACTATGAAACCAATCTCCCTCAGCTCATCC A G CGTTCACGATGTTCCTTCCATCGAAAACAA													G	G	G	G	G	G	G	G	G	G	A	G	0.0416667	n/a	n/a	0.458333	G	A	GA
CTG1020462	3' end	cg10128	484	ACAAGAGCTGCAACAAGCAC	CATGCACAAATGAGGACAAGA	UCcg10128_484	CCCAATTCTCCCTAGCTTCCTTTAAGTCGA A G AGCTACCATTGACCCTCTAGGAAATAAGCT													G	G	G	G	G	G	G	G	G	G	A	G	0.0416667	n/a	n/a	0.458333	G	A	GA
CTG1021437	5' end	cg10132	35	AATACCGGGTTCATGGTCTCT	CAAACGCCTTCAAACAGTCA	UCcg10132_35	ACCCAAACGCCTTCAAACAGTCACCTGTGC C G AATGTGCTTTTTATTTCTGTGTGATGTTTA	C	G	C	C	C	C	C	G	C	C	C	C													n/a	n/a	0.416667	0.08	C	G	CG
CTG1021437	5' end	cg10132	259	AATACCGGGTTCATGGTCTCT	CAAACGCCTTCAAACAGTCA	UCcg10132_259	GTCCATTGAGGAGTCATTAGAGCTAAGAGG A T TTTGAATCCCTAGTCTGGTTTGGGAGAAAG	A	A	A	A	A	A	A	A	A	A	T	A	A			A									0.541667	0.0416667	n/a	n/a	A	T	AT
CTG1022131	5' end	cg10134	193	TTCATTCCTCTGCATCTCCA	CTCTCCTCGCGGCATATC	UCcg10134_193	TTGTTTTCGCTTTCCTCTGCATTGATGTTG C T TGTGGTTGATATCACTCGCATCGCCCGGTG	C	C	C	C	C	C	C	C	C	C	C	T													n/a	0.0416667	0.458333	n/a	C	T	CT
CTG1022131	5' end	cg10134	333	TTCATTCCTCTGCATCTCCA	CTCTCCTCGCGGCATATC	UCcg10134_333	AGCAGGCATCACCGGTGAGATTAATGGTGC C T GAGTCCGGAGATCCCGTAACCGGAGTAGGA	T	T	T	T	T	T	T	T	C	C	T	C													n/a	0.375	0.125	n/a	T	C	TC
CTG1022131	5' end	cg10134	502	TTCATTCCTCTGCATCTCCA	CTCTCCTCGCGGCATATC	UCcg10134_502	GTTGCCATTTCTGCAGATCTGATTTTTTTT A T AAAATTGATACAAGTAAAAGAAGTTTCAAA	A	A	A	A	A	A	A	A	A	A	T	A													0.458333	0.0416667	n/a	n/a	A	T	AT
CTG1018497	intron	cg10143	593	GCGTCGTGGTTCTTTTCTTG	TGGCAGGTACATTGAAGGTCT	UCcg10143_593	ATAAAGTCTTACACAAATCAAGTCATATTT G T CTCTAAATTGAAAAAATTGAACATTTAAAG	T	T	T	T	T	T	T	T	T	T	G	T											T		n/a	0.5	n/a	0.0416667	T	G	TG
CTG1018497	intron	cg10143	1180	GCGTCGTGGTTCTTTTCTTG	TGGCAGGTACATTGAAGGTCT	UCcg10143_1180	AAGCAGAACAACGAGGTAAGTGCAGATCCA G T ACAACAAAGAGAAGCAGATCAAGCTAAATC	G	G	G	G	G	G	G	G		T	T	G													n/a	0.0833333	n/a	0.375	G	T	GT
CTG1018586	intron	cg10147	245	GCCCCTCAACTCTCTTCTCC	GAATGATCCCAATCGAGCAG	UCcg10147_245	TCTTTTTTATTTTCCTTTCAAAGTTAAATT A G GATCTGGGATTTGCTTGGGTTTCTTTCATA	A	A	A	A	A	A	A	A	A	A	A	G				A						A		A	0.583333	n/a	n/a	0.0416667	A	G	AG
CTG1018586	intron	cg10147	320	GCCCCTCAACTCTCTTCTCC	GAATGATCCCAATCGAGCAG	UCcg10147_320	AGCTTGGTTTGTGTCGTTTCGGCTAATGGT C G TTTTTATGTTTTGGTTTGGTGTAGGTAAGA	C	G	C	C	C	C	C	G	C	C	C	C		C	C	C	C	C				C			n/a	n/a	0.666667	0.0833333	C	G	CG
CTG1018586	intron	cg10147	455	GCCCCTCAACTCTCTTCTCC	GAATGATCCCAATCGAGCAG	UCcg10147_455	CAAGGTTCTTTTCTACTTCATTCAAATTTT G T ATTTTTTTTTCTTGATCTAACTTTTCAGAT	G	G	G	G	G	G	G	G	G	G	T	G		G	G			G				G	G		n/a	0.0416667	n/a	0.666667	G	T	GT
CTG1018586	intron	cg10147	756	GCCCCTCAACTCTCTTCTCC	GAATGATCCCAATCGAGCAG	UCcg10147_756	AGTGAAGGATGATATTGGCATAAATACATG C G TTTCTTGTTACATCGATTATCTGGAGGTTA	C	C	C	C	C	C	C	C	C	C	G	C													n/a	n/a	0.458333	0.0416667	C	G	CG
BNL3255	SSR	cg10163	110	ACGGGTTCAGAATTAGACATCAG	GTATGTTTTGGTGCCACACG	UCcg10163_110	TTGAGACTTAAACACCCTCACTAAAGCTTA A G CCAAGGGTCAGAATACACAGACACATTTTC	G	G	G	G	G	G	G	G	G		G	A	G	G	G	G	G	G	G	G	G	G	G	G	0.0416667	n/a	n/a	0.916667	G	A	GA
BNL3255	SSR	cg10163	196	ACGGGTTCAGAATTAGACATCAG	GTATGTTTTGGTGCCACACG	UCcg10163_196	GTCGTGTAACTCACTATCTAGTTGTGCTAA A T ATAGAGTACAAGGCAGACACGACCGTGTGT	A	T	A	A	A	A	A	T	A		T	A	A	A	A	A	A	A	A	A	A	A	T	A	0.791667	0.166667	n/a	n/a	A	T	AT
BNL3255	SSR	cg10163	237	ACGGGTTCAGAATTAGACATCAG	GTATGTTTTGGTGCCACACG	UCcg10163_237	AGGCAGACACGACCGTGTGTCCAAAACACA C T GCCCGTGTGGGATCCCTAAATCCCCAAATT	C	C	C	C	C	C	C	C	C		C	T	C	C	C	C	C	C	C	C	C	C	C	C	n/a	0.0416667	0.916667	n/a	C	T	CT
BNL3255	SSR	cg10163	238	ACGGGTTCAGAATTAGACATCAG	GTATGTTTTGGTGCCACACG	UCcg10163_238	GGCAGACACGACCGTGTGTCCAAAACACAC G T CCCGTGTGGGATCCCTAAATCCCCAAATTA	G	G	G	G	G	G	G	G	G		G	G	G	G	G	G		G	G	G	G	G	G	T	n/a	0.0416667	n/a	0.875	G	T	GT
BNL3255	SSR	cg10163	244	ACGGGTTCAGAATTAGACATCAG	GTATGTTTTGGTGCCACACG	UCcg10163_244	CACGACCGTGTGTCCAAAACACACGCCCGT G T TGGGATCCCTAAATCCCCAAATTAGCCACA	G	T	G	G	G	G	G	T	G		T	G	G	G	G	G	G	G	G	G	G	G	T	G	n/a	0.166667	n/a	0.791667	G	T	GT
BNL3255	SSR	cg10163	246	ACGGGTTCAGAATTAGACATCAG	GTATGTTTTGGTGCCACACG	UCcg10163_246	CGACCGTGTGTCCAAAACACACGCCCGTGT A G GGATCCCTAAATCCCCAAATTAGCCACACG	G	G	G	G	G	G	G	G	G		G	G	G	G	G	G	G	G	G	G	G	G	G	A	0.0416667	n/a	n/a	0.916667	G	A	GA
BNL3535	SSR	cg10172	112	CCGGCTAATTCTTCTAGCTGTT	CCACGGTATGTATCCCAGAAAT	UCcg10172_112	ATCTTTACAAAAGCAATGAATCGCCATGAA C T CTTCAAAATTTTGTAACAAGTTCCTGAAAA	T	C	T	T	T	T	T	C	C	T	C	C	T	T	T	T	T	T	T	T	T	T	C	T	n/a	0.75	0.25	n/a	T	C	TC
BNL3535	SSR	cg10172	131	CCGGCTAATTCTTCTAGCTGTT	CCACGGTATGTATCCCAGAAAT	UCcg10172_131	ATCGCCATGAATCTTCAAAATTTTGTAACA A T GTTCCTGAAAAAATTCATATTCGGGCTGAT	A	T	A	A	A	A	A	T	T	T	T	T	A	A	A	A	A	A	A	A	A	A	T	A	0.708333	0.291667	n/a	n/a	A	T	AT
BNL3556	SSR	cg10173	184	CACAGATCCATTCCCCATCT	GCTGCTTCAGGTTTATCGTTG	UCcg10173_184	AGCCCCTAGTTGCTGATCTTTGGTTAGTTC C G TGTTCAAAGTACCCGTGTTAGATGCCTATG	C	G	C	C	C	C	C	C	G	G	G	G	C	C	C	C	C	C	C	C	C	C	CG	C	n/a	n/a	0.75	0.208333	C	G	CG	x
BNL3778	SSR	cg10174	221	GTCACACGGTTTCCCACATAG	TCAGTCATTCAGATCACAGATTCC	UCcg10174_221	CAGTTGTGTGGCCAAACCGTGTAATAGCCT A G AAGTCGTGTGAACAACGATAAAATTCCCTA	A	G	A	A	A	A	A	G	G	G	G		A	A	A	A	A	A	A	A	A	A	G	A	0.708333	n/a	n/a	0.25	A	G	AG	x
BNL3778	SSR	cg10174	266	GTCACACGGTTTCCCACATAG	TCAGTCATTCAGATCACAGATTCC	UCcg10174_266	ACGATAAAATTCCCTATGATAAGGAAATGA C T CGTGTGGCAGGCCATGTAACAGGCTGTGGT	C	C	T	C	T	C	T	C	C	C	C		T	C	CT	C	C	C	T	C	T	T	C	T	n/a	0.333333	0.583333	n/a	C	T	CT
BNL3778	SSR	cg10174	276	GTCACACGGTTTCCCACATAG	TCAGTCATTCAGATCACAGATTCC	UCcg10174_276	TCCCTATGATAAGGAAATGACCGTGTGGCA A G GCCATGTAACAGGCTGTGGTCGTGCGATTC	G	A	G	G	G	G	G	A	G	G	G		G	G	G	G	G	G	G	G	G	G	A	G	0.125	n/a	n/a	0.833333	G	A	GA
BNL3778	SSR	cg10174	331	GTCACACGGTTTCCCACATAG	TCAGTCATTCAGATCACAGATTCC	UCcg10174_331	CGATTCATGAAGTCCCTAAAATTACAAACG C T ACATGGTCATCAGTCCATCCATGTGGCTTC	C	C	T	C	T	C	T	C	C	C	C		T	C	CT	C	C	C	T	C	T	T	C	T	n/a	0.333333	0.583333	n/a	C	T	CT	x
BNL3806	SSR	cg10175	267	GCAAGAAGCCAAATGGTGTT	TCTGGTCTGGCCTGTCTGAT	UCcg10175_267	ATTTTCCGGCACCGTGGAGTTCTGATTTCA C G AAAAGCTGATGACTCAAAAGCTGTAGATAT	G	C	G	G	G	G	G	C	G	G	G	G	G	G	G	G	G	G	G	G	G	G	CG	G	n/a	n/a	0.0833333	0.875	G	C	GC	x
BNL3902	SSR	cg10176	75	CTTACTGCGCCCATTCTTGT	AATTGACGGTGATGTGGTCA	UCcg10176_75	AATCAGTCTTCTTGGGCTTAGTTTCAATCT A G CTGCCAACCATCATTTATGATAAAAAAAAT	A	G	A	A	A	A	A	G		G	A	G	A	A	A	A	A	A	A	A	A	A	G	A	0.75	n/a	n/a	0.208333	A	G	AG	x
BNL3902	SSR	cg10176	107	CTTACTGCGCCCATTCTTGT	AATTGACGGTGATGTGGTCA	UCcg10176_107	TGCCAACCATCATTTATGATAAAAAAAATC A G AGGTGGACCTTATTATTTACGTCTGACATA	G	A	G	G	G	G	G	A		G	G	G	G	G	G	G	G	G	G	G	G	G	A	G	0.125	n/a	n/a	0.833333	G	A	GA	x
BNL3902	SSR	cg10176	242	CTTACTGCGCCCATTCTTGT	AATTGACGGTGATGTGGTCA	UCcg10176_242	TGGTTTACAAATTTTCATTCAATTAGGAAA A T TTTCAATCTAGTAAATCTAACTTCCCCATC	A	A	A	A	A	A	A	A		A	A	T	A	A	A	A	A	A	A	A	A	A	A	A	0.916667	0.0416667	n/a	n/a	A	T	AT
BNL3994	SSR	cg10178	118	ACGTGTATGGTGGAGGTCACT	GGACGTTGGCAAATTCTGAT	UCcg10178_118	ACCCCAATCCTAATCTCTTTAAACATTAGT A G GCTGATCTCAATAGTCTTTGCAATGACATG	G	G	G	G	G	G	G	G	G	G	A	G	G	G	G	G	G	G	G	G	G	G	G	A	0.0833333	n/a	n/a	0.916667	G	A	GA
BNL3994	SSR	cg10178	254	ACGTGTATGGTGGAGGTCACT	GGACGTTGGCAAATTCTGAT	UCcg10178_254	GTGGCCACTCAATTTAATAGAAAGAGCATA A T ATAAAGTGTGGGTTTGTAGTGGGAGACCAG	T	T	T	T	T	T	T	T	T	T	T	A	T	T	T	T	T	T	T	T	T	T	T	T	0.0416667	0.958333	n/a	n/a	T	A	TA	x
BNL3994	SSR	cg10178	313	ACGTGTATGGTGGAGGTCACT	GGACGTTGGCAAATTCTGAT	UCcg10178_313	AGTTTGTGAAGGTGTGATAGGCTTGCATTA A T ATATGCCTGGTTGAATTTGGGAAATTTCTT	T	T	T	T	T	T	T	T		T	T	A	T	T	T	T	T	T	T	T	T	T	T	T	0.0416667	0.916667	n/a	n/a	T	A	TA
BNL3994	SSR	cg10178	356	ACGTGTATGGTGGAGGTCACT	GGACGTTGGCAAATTCTGAT	UCcg10178_356	GAATTTGGGAAATTTCTTACTAAAATATGT A C AGCTTTGGAGTCTGGTGATATTAAAAATGA	C	A	C	C	C	C	C	A		A	A	A	C	C	C	C	C	C	C	C	C	C	A	AC	0.25	n/a	0.666667	n/a	C	A	CA	x
BNL1869	SSR	cg10183	92	GATCACAAAGGAACCCCAGA	CATGTCTGCCTAAAGGATTGG	UCcg10183_92	ACTAAGAGATACTGCAGTGAGATCTGAGGG C T AGAGCGCCTGCAAGGACTTATGCTATACGT	C	C	C	C	C	C	C	C	C	C	T	C	C	C	C	C	C	C	C	C	C	C	C	CT	n/a	0.0416667	0.916667	n/a	C	T	CT	x
BNL1869	SSR	cg10183	126	GATCACAAAGGAACCCCAGA	CATGTCTGCCTAAAGGATTGG	UCcg10183_126	GCGCCTGCAAGGACTTATGCTATACGTGCT C T GGGAAGAGGCAGAGTCTCACGATGTTATCA	C	C	C	C	C	C	C	C		C	T	C	C	C	C	C	C	C	C	C	C	C	C	C	n/a	0.0416667	0.916667	n/a	C	T	CT
BNL1869	SSR	cg10183	136	GATCACAAAGGAACCCCAGA	CATGTCTGCCTAAAGGATTGG	UCcg10183_136	GGACTTATGCTATACGTGCTCGGGAAGAGG C T AGAGTCTCACGATGTTATCACGGGTACCTT	C	C	C	C	C	C	C	C	C	C	C	T	C	C	C	C	C	C	C	C	C	C	C	C	n/a	0.0416667	0.958333	n/a	C	T	CT
BNL1869	SSR	cg10183	149	GATCACAAAGGAACCCCAGA	CATGTCTGCCTAAAGGATTGG	UCcg10183_149	ACGTGCTCGGGAAGAGGCAGAGTCTCACGA C T GTTATCACGGGTACCTTTTCTATCCATAAA	T	T	T	T	T	T	T	T	C	T	T	C	T	T	T	T	T	T	T	T	T	T	T	T	n/a	0.916667	0.0833333	n/a	T	C	TC
BNL1869	SSR	cg10183	210	GATCACAAAGGAACCCCAGA	CATGTCTGCCTAAAGGATTGG	UCcg10183_210	TATCTATTGTTGCTTTAATTTACCCAGGAT A C TACCGACTCTTATATTTATATGGAATTGAT	C	A	C	C	C	C	C	A	C	AC	C	C	C	C	C	C	C	C	C	C	C	C	A	C	0.125	n/a	0.833333	n/a	C	A	CA	x
BNL1869	SSR	cg10183	216	GATCACAAAGGAACCCCAGA	CATGTCTGCCTAAAGGATTGG	UCcg10183_216	TTGTTGCTTTAATTTACCCAGGATCTACCG A G CTCTTATATTTATATGGAATTGATACCTCG	A	G	A	A	A	A	A	G	A	G	A	A	A	A	A	A	A	A	A	A	A	A	G	A	0.833333	n/a	n/a	0.166667	A	G	AG
BNL2842	SSR	cg10188	80	CCGACTGTGTGACCCCTATT	CTTTGGAGCAACCGAAGAAG	UCcg10188_80	TTAATTTTTTTTAAATTTTCTATTTTGATT C T AATTTGATCCCGTAAGCTCAAATTACGACC	C	T	C	C	C	C	C	T	C	C	C	C	C	C	C	C	C	C	C	C	C	C	T	C	n/a	0.125	0.875	n/a	C	T	CT
BNL2842	SSR	cg10188	108	CCGACTGTGTGACCCCTATT	CTTTGGAGCAACCGAAGAAG	UCcg10188_108	TTCAATTTGATCCCGTAAGCTCAAATTACG A G CCCATGAGGTTATTTATATCTTGAATTGAT	G	G	A	A	A	A	A	G	G	G	G	G	A	A		G	A	A	G	A	A	A	G	G	0.5	n/a	n/a	0.458333	A	G	AG	x
BNL2842	SSR	cg10188	185	CCGACTGTGTGACCCCTATT	CTTTGGAGCAACCGAAGAAG	UCcg10188_185	TATAATTTATTTGGTTAACTATTCAGAATT A G AGGTTAAAAGATCTGTCTAGCTCAGTAACA	G	G	G	G	G	G	G	G	G	G	G	A	G	G	G	G	G	G	G	G	G	G	G	G	0.0416667	n/a	n/a	0.958333	G	A	GA	x
BNL2842	SSR	cg10188	354	CCGACTGTGTGACCCCTATT	CTTTGGAGCAACCGAAGAAG	UCcg10188_354	CCAATTCTGTTCACAATTTTCTCCTCGGTT A G CATCATCTTCTTCGGTTGCTCCAAAGGGTC	G	G	G	G	G	G	G	G	G	G	G	A	G	G	G	G	G	G	G	G	G	G	G	G	0.0416667	n/a	n/a	0.958333	G	A	GA
BNL2894	SSR	cg10190	179	TACAGCCGCGATAGTGAGG	TGTCGCCATGAATAAACCAA	UCcg10190_179	ACATCATAACCATCTATCACTGAAATGCCT A G CAAACTAACACCAAGACAAAAACACCTCAG	A	G	A	A	A	A	A	G	A	A	G	A	A	A	A	A	A	A	A	A	A	A	G	A	0.833333	n/a	n/a	0.166667	A	G	AG	x
BNL2894	SSR	cg10190	229	TACAGCCGCGATAGTGAGG	TGTCGCCATGAATAAACCAA	UCcg10190_229	AAACACCTCAGAATTAAAACAACTTCAACA A G CAAATTAGAAAACGAAATATGAGCACTTTA	G	A	G	G	G	G	G	A	G	G	A	G	G	G	G	G	G	G	G	G	G	G	A	G	0.166667	n/a	n/a	0.833333	G	A	GA
BNL2894	SSR	cg10190	241	TACAGCCGCGATAGTGAGG	TGTCGCCATGAATAAACCAA	UCcg10190_241	ATTAAAACAACTTCAACAGCAAATTAGAAA A G CGAAATATGAGCACTTTAAGCCATTTTTAC	G	A	G	G	G	G	G	A	A	A	A	A	G	G	AG	G	G	A	G	G	G	G	A	A	0.375	n/a	n/a	0.583333	G	A	GA	x
BNL2939	SSR	cg10191	278	AGGCTTTCATCACAAGGAATG	TCCATCTGTTTCACTACCCAAA	UCcg10191_278	TATTCGCAACTGCCACAAGGTATGACTCTA C T TCCCCATCTTCCTCCATTTGGTAATGCATG	CT	CT	CT	CT	CT	CT	CT	CT	T	C	T	CT	CT	CT	CT	CT	CT	CT	CT	CT	CT	CT	CT	C	n/a	0.0833333	0.0833333	n/a	T	T	TT
BNL3085	SSR	cg10193	416	CGAGTGCGATAAGCCATCTA	GGTTTCCAGAAGGATGTCCA	UCcg10193_416	TGAGTAATGTCCACTTCAATCCAGGCTTAA A G TCATCTTTGGTGAAATGGTAAAGAGTTTTT	G	A	G	G	G	G	G	A	A	A	A	A	G	AG	G	G	G	G	G	G	G	G	A	A	0.333333	n/a	n/a	0.625	G	A	GA	x
BNL3085	SSR	cg10193	434	CGAGTGCGATAAGCCATCTA	GGTTTCCAGAAGGATGTCCA	UCcg10193_434	ATCCAGGCTTAAGTCATCTTTGGTGAAATG A G TAAAGAGTTTTTCATCAACTGGTGAATATA	G	A	G	G	G	G	G	A	G	G	A	G	G	G	G	G	G	G	G	G	G	G	A	G	0.166667	n/a	n/a	0.833333	G	A	GA
BNL4035	SSR	cg10199	61	GCGTTATGCTAAACTCGGAATAC	ACCTCAATATGGTCGTATGCAA	UCcg10199_61	AAACTCGGAATACAAAAATGATTGGATGCG A G TATTTGGAAATTGTTTATTATTGTTCCTCT	A	A	A	A	A	A	A	A		AG	G	A	A	A	A	A	A	A	A	A	A	A	A	A	0.875	n/a	n/a	0.0416667	A	G	AG
BNL4035	SSR	cg10199	117	GCGTTATGCTAAACTCGGAATAC	ACCTCAATATGGTCGTATGCAA	UCcg10199_117	CCTCTACTTTGAAACTGTATACGAGTAAGT C T TGATTCTGTTTCTATTAAACTAAGCTGATT	T	T	T	T	T	T	T	T		T	C	T	T	T	T	T	T	T	T	T	T	T	T	T	n/a	0.916667	0.0416667	n/a	T	C	TC
BNL4035	SSR	cg10199	120	GCGTTATGCTAAACTCGGAATAC	ACCTCAATATGGTCGTATGCAA	UCcg10199_120	CTACTTTGAAACTGTATACGAGTAAGTTTG A G TTCTGTTTCTATTAAACTAAGCTGATTTGC	A	A	A	A	A	A	A	A			G	A	A	A	A	A	A	A	A	A	A	A	A	A	0.875	n/a	n/a	0.0416667	A	G	AG
BNL4035	SSR	cg10199	128	GCGTTATGCTAAACTCGGAATAC	ACCTCAATATGGTCGTATGCAA	UCcg10199_128	AAACTGTATACGAGTAAGTTTGATTCTGTT A T CTATTAAACTAAGCTGATTTGCAAAAATGC	T	T	T	T	T	T	T	T			A	T	T	T	T	T	T	T	T	T	T	T	T	T	0.0416667	0.875	n/a	n/a	T	A	TA
BNL4035	SSR	cg10199	131	GCGTTATGCTAAACTCGGAATAC	ACCTCAATATGGTCGTATGCAA	UCcg10199_131	CTGTATACGAGTAAGTTTGATTCTGTTTCT A G TTAAACTAAGCTGATTTGCAAAAATGCTTA	A	A	A	A	A	A	A	A		AG	G	A	A	A	A	A	A	A	A	A	A	A	A	A	0.875	n/a	n/a	0.0416667	A	G	AG
BNL4035	SSR	cg10199	144	GCGTTATGCTAAACTCGGAATAC	ACCTCAATATGGTCGTATGCAA	UCcg10199_144	AGTTTGATTCTGTTTCTATTAAACTAAGCT A G ATTTGCAAAAATGCTTATCTAATATGGAAA	G	G	G	G	G	G	G	G		AG	A	G	G	G	G	G	G	G	G	G	G	G	G	G	0.0416667	n/a	n/a	0.875	G	A	GA
BNL4035	SSR	cg10199	154	GCGTTATGCTAAACTCGGAATAC	ACCTCAATATGGTCGTATGCAA	UCcg10199_154	TGTTTCTATTAAACTAAGCTGATTTGCAAA A T ATGCTTATCTAATATGGAAACTAAATACAA	A	A	A	A	A	A	A	A		AT	T	A	A	A	A	A	A	A	A	A	A	A	A	A	0.875	0.0416667	n/a	n/a	A	T	AT
BNL4035	SSR	cg10199	158	GCGTTATGCTAAACTCGGAATAC	ACCTCAATATGGTCGTATGCAA	UCcg10199_158	TCTATTAAACTAAGCTGATTTGCAAAAATG C G TTATCTAATATGGAAACTAAATACAAGTAT	C	C	C	C	C	C	C	C		CG	G	C	C	C	C	C	C	C	C	C	C	C	C	C	n/a	n/a	0.875	0.0416667	C	G	CG
BNL4035	SSR	cg10199	163	GCGTTATGCTAAACTCGGAATAC	ACCTCAATATGGTCGTATGCAA	UCcg10199_163	TAAACTAAGCTGATTTGCAAAAATGCTTAT C T TAATATGGAAACTAAATACAAGTATGTCAA	C	C	C	C	C	C	C	C			T	C	C	C	C	C	C	C	C	C	C	C	C	C	n/a	0.0416667	0.875	n/a	C	T	CT
BNL4035	SSR	cg10199	176	GCGTTATGCTAAACTCGGAATAC	ACCTCAATATGGTCGTATGCAA	UCcg10199_176	TTTGCAAAAATGCTTATCTAATATGGAAAC G T AAATACAAGTATGTCAACTTTGTAAATTCG	T	T	T	T	T	T	T	T		T	G	T	T	T	T	T	T	T	T	T	T	T	T	T	n/a	0.916667	n/a	0.0416667	T	G	TG
BNL4035	SSR	cg10199	183	GCGTTATGCTAAACTCGGAATAC	ACCTCAATATGGTCGTATGCAA	UCcg10199_183	AAATGCTTATCTAATATGGAAACTAAATAC A G AGTATGTCAACTTTGTAAATTCGTGTGCAT	A	A	A	A	A	A	A	A			G	A	A	A	A	A	A	A	A	A	A	A	A	A	0.875	n/a	n/a	0.0416667	A	G	AG
BNL4035	SSR	cg10199	190	GCGTTATGCTAAACTCGGAATAC	ACCTCAATATGGTCGTATGCAA	UCcg10199_190	TATCTAATATGGAAACTAAATACAAGTATG C T CAACTTTGTAAATTCGTGTGCATTTTGATT	T	T	T	T	T	T	T	T		CT	C	T	T	T	T	T	T	T	T	T	T	T	T	T	n/a	0.875	0.0416667	n/a	T	C	TC
BNL4035	SSR	cg10199	192	GCGTTATGCTAAACTCGGAATAC	ACCTCAATATGGTCGTATGCAA	UCcg10199_192	TCTAATATGGAAACTAAATACAAGTATGTC A G ACTTTGTAAATTCGTGTGCATTTTGATTTG	A	A	A	A	A	A	A	A			G	A	A	A	A	A	A	A	A	A	A	A	A	A	0.875	n/a	n/a	0.0416667	A	G	AG
BNL4035	SSR	cg10199	196	GCGTTATGCTAAACTCGGAATAC	ACCTCAATATGGTCGTATGCAA	UCcg10199_196	ATATGGAAACTAAATACAAGTATGTCAACT C T TGTAAATTCGTGTGCATTTTGATTTGATAT	T	T	T	T	T	T	T	T		CT	C	T	T	T	T	T	T	T	T	T	T	T	T	T	n/a	0.875	0.0416667	n/a	T	C	TC
BNL4035	SSR	cg10199	205	GCGTTATGCTAAACTCGGAATAC	ACCTCAATATGGTCGTATGCAA	UCcg10199_205	CTAAATACAAGTATGTCAACTTTGTAAATT C T GTGTGCATTTTGATTTGATATGGTTTGCAT	C	C	C	C	C	C	C	C		CT	T	C	C	C	C	C	C	C	C	C	C	C	C	C	n/a	0.0416667	0.875	n/a	C	T	CT
BNL4035	SSR	cg10199	238	GCGTTATGCTAAACTCGGAATAC	ACCTCAATATGGTCGTATGCAA	UCcg10199_238	GTGCATTTTGATTTGATATGGTTTGCATCT A G CATTTGGGATTAAGAATTGATTTCGAAAAG	G	G	G	G	G	G	G	G		A	A	G	G	G	G	G	G	G	G	G	G	G	G	G	0.0833333	n/a	n/a	0.875	G	A	GA
BNL4035	SSR	cg10199	250	GCGTTATGCTAAACTCGGAATAC	ACCTCAATATGGTCGTATGCAA	UCcg10199_250	TTGATATGGTTTGCATCTGCATTTGGGATT A G AGAATTGATTTCGAAAAGAAGGAAGTTCGT	A	A	A	A	A	A	A	A			G	A	A	A	A	A	A	A	A	A	A	A	A	A	0.875	n/a	n/a	0.0416667	A	G	AG
BNL4035	SSR	cg10199	252	GCGTTATGCTAAACTCGGAATAC	ACCTCAATATGGTCGTATGCAA	UCcg10199_252	GATATGGTTTGCATCTGCATTTGGGATTAA A G AATTGATTTCGAAAAGAAGGAAGTTCGTAT	G	G	G	G	G	G	G	G		AG	A	G	G	G	G	G	G	G	G	G	G	G	G	G	0.0416667	n/a	n/a	0.875	G	A	GA
BNL4035	SSR	cg10199	254	GCGTTATGCTAAACTCGGAATAC	ACCTCAATATGGTCGTATGCAA	UCcg10199_254	TATGGTTTGCATCTGCATTTGGGATTAAGA A T TTGATTTCGAAAAGAAGGAAGTTCGTATTG	A	A	A	A	A	A	A	A		AT	T	A	A	A	A	A	A	A	A	A	A	A	A	A	0.875	0.0416667	n/a	n/a	A	T	AT
BNL4035	SSR	cg10199	266	GCGTTATGCTAAACTCGGAATAC	ACCTCAATATGGTCGTATGCAA	UCcg10199_266	CTGCATTTGGGATTAAGAATTGATTTCGAA A G AGAAGGAAGTTCGTATTGGCAATTTCACTG	A	A	A	A	A	A	A	A		G	G	G	A	A	A	A	A	A	A	A	A	A	A	A	0.833333	n/a	n/a	0.125	A	G	AG
BNL4035	SSR	cg10199	271	GCGTTATGCTAAACTCGGAATAC	ACCTCAATATGGTCGTATGCAA	UCcg10199_271	TTTGGGATTAAGAATTGATTTCGAAAAGAA G T GAAGTTCGTATTGGCAATTTCACTGCACAA	G	G	G	G	G	G	G	G		GT	T	G	G	G	G	G	G	G	G	G	G	G	G	G	n/a	0.0416667	n/a	0.875	G	T	GT
BNL4035	SSR	cg10199	288	GCGTTATGCTAAACTCGGAATAC	ACCTCAATATGGTCGTATGCAA	UCcg10199_288	ATTTCGAAAAGAAGGAAGTTCGTATTGGCA A G TTTCACTGCACAACTATATTTTAGCGGTTT	A	A	A	A	A	A	A	A			G	A	A	A	A	A	A	A	A	A	A	A	A	A	0.875	n/a	n/a	0.0416667	A	G	AG
BNL4035	SSR	cg10199	301	GCGTTATGCTAAACTCGGAATAC	ACCTCAATATGGTCGTATGCAA	UCcg10199_301	GGAAGTTCGTATTGGCAATTTCACTGCACA A G CTATATTTTAGCGGTTTAACCGCAATAATA	A	G	A	A	A	A	A	G		A	A	A	A	A	A	A	A	A	A	A	A	A	G	A	0.833333	n/a	n/a	0.125	A	G	AG
CON_001_08766	intron	cg10200	384	TTATGGCACTTGCTGTTGGA	CTGCAAAAATCATTGGGTTG	UCcg10200_384	AAAAAACCAAAAAAAAATCTCCCTTTTAAG A G GGAACATTTCTTTAGGGTCTTAGAGCTGCT	A	A	A	A	A	A	A	A	A	A	A	A	A	A	A	A	G	A	A	A	A	A	A		0.916667	n/a	n/a	0.0416667	A	G	AG
CON_001_08766	intron	cg10200	398	TTATGGCACTTGCTGTTGGA	CTGCAAAAATCATTGGGTTG	UCcg10200_398	AAATCTCCCTTTTAAGAGGAACATTTCTTT A T GGGTCTTAGAGCTGCTTGTAAAAGTTTCCT	A	A	A	A	A	A	A	A	A	A	A	A	A	A	A	A	T	A	A	A	A	A	A		0.916667	0.0416667	n/a	n/a	A	T	AT
CON_001_08766	intron	cg10200	436	TTATGGCACTTGCTGTTGGA	CTGCAAAAATCATTGGGTTG	UCcg10200_436	AGAGCTGCTTGTAAAAGTTTCCTTCTTACC G T ACCATTTATCTCTTTACAGGTCATAATTCT	G	G	G	G	G	G	G	G	G	G	G	G	G	G	G	G	T	G	G	G	G	G	G		n/a	0.0416667	n/a	0.916667	G	T	GT
CON_001_08766	intron	cg10200	448	TTATGGCACTTGCTGTTGGA	CTGCAAAAATCATTGGGTTG	UCcg10200_448	AAAAGTTTCCTTCTTACCGACCATTTATCT A C TTTACAGGTCATAATTCTATGATTTACTTC	C	C	C	C	C	C	C	C	C	C	C	C	C	C	C	C	A	C	C	C	C	C	C		0.0416667	n/a	0.916667	n/a	C	A	CA
CON_001_08766	intron	cg10200	478	TTATGGCACTTGCTGTTGGA	CTGCAAAAATCATTGGGTTG	UCcg10200_478	CTTTACAGGTCATAATTCTATGATTTACTT C T GTTGATGATATTGGTCCTTCCCCTTTGGCC	C	C	C	C	C	C	C	C	C	C	C	C	C	C	C	C	T	C	C	C	C	C	C		n/a	0.0416667	0.916667	n/a	C	T	CT	x
CON_001_08766	intron	cg10200	526	TTATGGCACTTGCTGTTGGA	CTGCAAAAATCATTGGGTTG	UCcg10200_526	TTCCCCTTTGGCCCAGAATGTTGCATTCCG G T AATTTGCCTCTTCGTGATGTGGGTCAGCTT	T	T	T	T	G	T	T	T	T	T	T	T	T	T	T	T	T	T	T	T	T	T	T		n/a	0.916667	n/a	0.0416667	T	G	TG
CON_001_08766	intron	cg10200	570	TTATGGCACTTGCTGTTGGA	CTGCAAAAATCATTGGGTTG	UCcg10200_570	GTGATGTGGGTCAGCTTTCAATCTTGTTAA C G TGCTTTTTTTTCCCTTTATTTTGGGCCTAA	C	C	C	C	G	C	C	C	C	C	C	C	C	C	C	C	C	C	C	C	C	C	C		n/a	n/a	0.916667	0.0416667	C	G	CG
CON_001_08766	intron	cg10200	577	TTATGGCACTTGCTGTTGGA	CTGCAAAAATCATTGGGTTG	UCcg10200_577	GGGTCAGCTTTCAATCTTGTTAACTGCTTT C T TTTTCCCTTTATTTTGGGCCTAAACATAAA	T	T	T	T	C	T	T	T	T	T	T	T	T	T	T	T	T	T	T	T	T	T	T		n/a	0.916667	0.0416667	n/a	T	C	TC
CON_001_08766	intron	cg10200	578	TTATGGCACTTGCTGTTGGA	CTGCAAAAATCATTGGGTTG	UCcg10200_578	GGTCAGCTTTCAATCTTGTTAACTGCTTTT G T TTTCCCTTTATTTTGGGCCTAAACATAAAT	T	T	T	T	T	T	T	T	T	T	T	T	T	T	T	T	G	T	T	T	T	T	T		n/a	0.916667	n/a	0.0416667	T	G	TG	x
CON_001_08766	intron	cg10200	627	TTATGGCACTTGCTGTTGGA	CTGCAAAAATCATTGGGTTG	UCcg10200_627	CTAAACATAAATTTCCATCAGGTCCAATTT G T TTTCAGAGAAAATGGTCATAGGCGTGGGAT	T	T	T	T	G	G	T	T	T	T	T	G	G	T	T	G	G	G	T	T	T	T	T		n/a	0.666667	n/a	0.291667	T	G	TG
CON_003_02345	intron	cg10207	255	TTGTCAAGGCTGATGACTGC	CTCTACCAGGGATGAACCGA	UCcg10207_255	GAATATAAGGGGAACCTAAAACGTTAAAAT A G TATCAACAATAATAATACATAAACAAAAAA	G		AG	G	G	G	G	A	G	G	G	G	G	G	G	G	G	G	G	G	G	G	A	G	0.0833333	n/a	n/a	0.833333	G	A	GA
CON_003_02345	intron	cg10207	258	TTGTCAAGGCTGATGACTGC	CTCTACCAGGGATGAACCGA	UCcg10207_258	TATAAGGGGAACCTAAAACGTTAAAATGTA A T CAACAATAATAATACATAAACAAAAAAAAA	T	A	A	T	T	T	T	A	A	A	T	A	T	T	T	T	T	T	T	T	T	T	A	T	0.291667	0.708333	n/a	n/a	T	A	TA
CON_010_04239	intron	cg10220	69	GGCTAAGGTGATCGAGGTTG	CGACCCTTCCCTTCTCACT	UCcg10220_69	TTCTGTTCAAAAAGGAACAGATGATAAGAT C T GTTAAAGCAAAGTTGAAATCTATAAATGAA	C	T	C	C	C	C		T	T	T	T	T	C	C	C	C	C	C	C	C	C	C	T	T	n/a	0.333333	0.625	n/a	C	T	CT	x
CON_001_04699	3' end	cg10239	93	CGTGTCATTTGGAGATGCTG	CCCAAGCAAAACAGAGAACC	UCcg10239_93	ATGCCTATGACATGCTATTAGGTGTATGGG C T TGGAGTAGAAAATCATGGAATGACTACTTT	C	T	C	C	C	C	C	T	T	T	T	T	C	C	C	C	C	C	C	C	C	C	T	C	n/a	0.291667	0.708333	n/a	C	T	CT	x
CON_001_04699	3' end	cg10239	103	CGTGTCATTTGGAGATGCTG	CCCAAGCAAAACAGAGAACC	UCcg10239_103	CATGCTATTAGGTGTATGGGCTGGAGTAGA A C AATCATGGAATGACTACTTTTTTTGGATGT	A	C	A	A	A	A	A	C	C	C	C	C	A	A	A	A	A	A	A	A	A	A	C	A	0.708333	n/a	0.291667	n/a	A	C	AC
CON_001_04699	3' end	cg10239	217	CGTGTCATTTGGAGATGCTG	CCCAAGCAAAACAGAGAACC	UCcg10239_217	AAACCTATAGCCATACATTTTACTCTTAGC A G TACTACAGATATGCAATTTACCTTGGCGAT	G	A	G	G	G	G	G	A	A	A	A	A	G	G	G	G	G	G	G	G	G	G	A	G	0.291667	n/a	n/a	0.708333	G	A	GA
CON_001_04699	3' end	cg10239	227	CGTGTCATTTGGAGATGCTG	CCCAAGCAAAACAGAGAACC	UCcg10239_227	CCATACATTTTACTCTTAGCGTACTACAGA C T ATGCAATTTACCTTGGCGATGGGGCTCCTG	T	T	T	T	T	T	T	T	T	T	C	T	T	T	T	T	T	T	T	T	T	T	T	T	n/a	0.958333	0.0416667	n/a	T	C	TC
CON_001_04699	3' end	cg10239	279	CGTGTCATTTGGAGATGCTG	CCCAAGCAAAACAGAGAACC	UCcg10239_279	GGGCTCCTGCCTCAGACTTTGCACCCTTTT G T TGGGATAATTAACTTCACACACTTCGATTT	T	G	T	T	T	T	T	G	T	T	T	T	T	T	T	T	T	T	T	T	T	T	G	T	n/a	0.875	n/a	0.125	T	G	TG	x
CON_001_04699	3' end	cg10239	494	CGTGTCATTTGGAGATGCTG	CCCAAGCAAAACAGAGAACC	UCcg10239_494	CCTTATGCTCCTCATTTTCCTTTTTGTGTT G T TGTTTTTTAGTTCTCTGATTGCACGTCTTT	G	G	G	G	G	G	G	G		T	G	T	G	G	G	G	G	G	G	G	G	G	G	G	n/a	0.0833333	n/a	0.875	G	T	GT
CON_001_06928	3' end	cg10246	42	TCCCTTTGATTTCCTGCCTA	CCGTCGTCGTCTATTTGGTT	UCcg10246_42	CCAGTTCCCTTTGATTTCCTGCCTAGAAGG C T AACACTCACACAGTTTCAGGAAATGGATCT	T	T	T	T	T	T	T	T	T		C	T	T	T	T	T	T	T	T	T	T	T	T	T	n/a	0.916667	0.0416667	n/a	T	C	TC
CON_001_06928	3' end	cg10246	44	TCCCTTTGATTTCCTGCCTA	CCGTCGTCGTCTATTTGGTT	UCcg10246_44	AGTTCCCTTTGATTTCCTGCCTAGAAGGTA A T CACTCACACAGTTTCAGGAAATGGATCTTG	A	A	A	A	A	A	A	A	A		A	A	A	A	A	A	A	A	A	A	A	A	A	T	0.916667	0.0416667	n/a	n/a	A	T	AT
CON_001_06928	3' end	cg10246	216	TCCCTTTGATTTCCTGCCTA	CCGTCGTCGTCTATTTGGTT	UCcg10246_216	CAATAGACTCCCACCCTCTGCCGCTTATCG G T GGTGGTCCCTGTTTCCATGCGGCCTCTACC	G	G	G	G	G	G	G	G	G		G	G	G	G	G	G	G	G	G	G	G	G	G	T	n/a	0.0416667	n/a	0.916667	G	T	GT	x
CON_001_06928	3' end	cg10246	299	TCCCTTTGATTTCCTGCCTA	CCGTCGTCGTCTATTTGGTT	UCcg10246_299	AAGGACCGTCATACAAAAGTCGAGGGCCGC G T GTCGAAGAATTCGAATACCCGCCACTTTCG	G	T	G	G	G	G	G	T	G		G	G	G	G	G	G	G	G	G	G	G	G	T	G	n/a	0.125	n/a	0.833333	G	T	GT	x
CON_001_07149	3' end	cg10247	108	TCTGGGTACTGGAAGGCAAC	TGTCCCAATATCCGGCTTAC	UCcg10247_108	CTTTGGTGTTTTACTCCGGGAAAGCTCCGA A G AGGAGAGAAAACTAATTGGATTATGCATGA	G	A	G	G	G	G	G	A	A	A	A	A	G	G	G	G	G	G	G	G	G	G	A	A	0.333333	n/a	n/a	0.666667	G	A	GA	x
CON_001_07149	3' end	cg10247	349	TCTGGGTACTGGAAGGCAAC	TGTCCCAATATCCGGCTTAC	UCcg10247_349	AAAGAAAACGCTGTTCGTACACAGTGTGGT C T CAGCAACATACAAAAGCAGACCAAACAATT	C	C	C	C	C	C	C	C	C	C	C	C	C	C	C	C	C	C	C	C	C	C	C	T	n/a	0.0416667	0.958333	n/a	C	T	CT	x
CON_001_07149	3' end	cg10247	485	TCTGGGTACTGGAAGGCAAC	TGTCCCAATATCCGGCTTAC	UCcg10247_485	TGGACGATTGGGTGCTGTGCCGGATTTACA A C TAAGAAAGGTTGCATCGAAAAACAACCAAC	A	A	A	A	A	A	A	A	A	A	A	C	A	A	A	A	A	A	A	A	A	A	A	A	0.958333	n/a	0.0416667	n/a	A	C	AC
CON_001_07149	3' end	cg10247	551	TCTGGGTACTGGAAGGCAAC	TGTCCCAATATCCGGCTTAC	UCcg10247_551	GAAGCGTTACGAAAAAAGCTAGCGTGATGG A T GATTGAGGAGAGTAAGCCGGATATTGGGAC	A	T	A	A	A	A	A		A	A	T	A	A	A	A	A	A	A	A	A	A	A		A	0.833333	0.0833333	n/a	n/a	A	T	AT
CON_003_02886	3' end	cg10259	208	ATTTTCCCAGCAGACAAACG	GATTCCTACAAGGCCGATCA	UCcg10259_208	ACTAACTCCTCCTTATCCCCCGTCAATTCT A T ACCCCTAATTTTCCTCTCAAAAGAACCCAA	A	A	T	T	A	A	A	A	A		A	A	T	A	A	A	A	A	A	A	T	T	A	A	0.75	0.208333	n/a	n/a	A	T	AT	x
CON_004_03377	3' end	cg10264	238	TAAGCCAAGCCAACACACAG	GCTTCAGCTCCAAAACCAAC	UCcg10264_238	CCGCACTACCATCACTGTTCTCGCCTTAGA C T AACGCCGCCATGTCCTCTCTCTTGAATAAA	T	C	T	T	T	T	T			C	C	C	T	T	T	T	T	T	T	T	T	T	C	T	n/a	0.708333	0.208333	n/a	T	C	TC	x
CON_004_03382	3' end	cg10265	232	TCAAGACTGTTTGGCAGGTG	TCCAACAAAAGGCTAACGCT	UCcg10265_232	CCAAAACCCTTTCCTTTTTTGTCTTCCAAT A G TTACTGTTACTTTAGCCTGCTCTCTAGTTA	G	G	G	G	G	G	G	G	G		G	A	G		G	G	G	G	G	G	G	G	G	G	0.0416667	n/a	n/a	0.875	G	A	GA
CON_004_03382	3' end	cg10265	340	TCAAGACTGTTTGGCAGGTG	TCCAACAAAAGGCTAACGCT	UCcg10265_340	GTAGTTTCAATCCATATTCTCATTCAAGTT A G TCCTAATCCCCCCAAAAGTAAAGGATGGCT	A	G	A	A	A	A	A	G	G		G	G	A	AG	A	A	A	A	A	A	A	A	G	A	0.666667	n/a	n/a	0.25	A	G	AG	x
CON_004_03382	3' end	cg10265	529	TCAAGACTGTTTGGCAGGTG	TCCAACAAAAGGCTAACGCT	UCcg10265_529	GCATTTTGTTCTACAACTTTTCAGTAAAAA C T ATAAATCCAAAAGCTCCTTTGATGTTTAAG	T	C	T	T	T	T	T	C	T		T	T	T	T	T	T	T	T	T	T	T	T	C	T	n/a	0.833333	0.125	n/a	T	C	TC	x
CON_004_03382	3' end	cg10265	664	TCAAGACTGTTTGGCAGGTG	TCCAACAAAAGGCTAACGCT	UCcg10265_664	GCTAAGTGTTAATTTATGCTTTATTTTAGT A C CCATTAGTATTTATGTTTTTAAGATTGTTG	A	A	A	A	A	A	A	A	C		A	C	A	A	A	A	A	A	A	A	A	A	A	A	0.875	n/a	0.0833333	n/a	A	C	AC
CON_004_03382	3' end	cg10265	798	TCAAGACTGTTTGGCAGGTG	TCCAACAAAAGGCTAACGCT	UCcg10265_798	TGTGATGTTGTTCAGAACCCTGCAAACAAG A G AGGAGATTATTTGTGATGAGAAGTTGAAGA	A	A	A	A	A	A	A	A	A		G	A	A	A	A	A	A	A	A	A	A	A	A	A	0.916667	n/a	n/a	0.0416667	A	G	AG
CON_004_03441	3' end	cg10269	108	ATGGGTGGAGAAGGAAAGGT	CCATTCTGGGTTGTGGTCTT	UCcg10269_108	AAAAATTTCTTGGATGATCCACGCTGGGGT C T GCCTTTATGTTTTTTGGTAAAAATTGGTTT	T	T	T	T	T	T	T	T	T	T	C	T	T	T	T		T	T	T	T	T	T	T	T	n/a	0.916667	0.0416667	n/a	T	C	TC	x
CON_004_03441	3' end	cg10269	360	ATGGGTGGAGAAGGAAAGGT	CCATTCTGGGTTGTGGTCTT	UCcg10269_360	GAGTTGAAGCCTGTTTGAACTTGGCAGTAA C G GTGAAGCAGTATACAGTTTTAGCTATCAAT	C	C	C	C	C	C	C	C	C	C	G	C	C	C	C	C	C	C	C	C	C	C	C	C	n/a	n/a	0.958333	0.0416667	C	G	CG
CON_004_03441	3' end	cg10269	362	ATGGGTGGAGAAGGAAAGGT	CCATTCTGGGTTGTGGTCTT	UCcg10269_362	GTTGAAGCCTGTTTGAACTTGGCAGTAACG G T GAAGCAGTATACAGTTTTAGCTATCAATCT	T	T	T	T	T	T	T	T	T	T	T	G	T	T	T	T	T	T	T	T	T	T	T	T	n/a	0.958333	n/a	0.0416667	T	G	TG
CON_004_03441	3' end	cg10269	752	ATGGGTGGAGAAGGAAAGGT	CCATTCTGGGTTGTGGTCTT	UCcg10269_752	GGCAATGATGGATGAATTTTACGTGGGCGA C T GTCGATACATCAACTATCCCAACTAAGACC	T	C	T	T	T	T	T	C	C	C	C	C	T	T	T	T	T	T	T	T	T	T	C	CT	n/a	0.666667	0.291667	n/a	T	C	TC	x
CON_004_03441	3' end	cg10269	805	ATGGGTGGAGAAGGAAAGGT	CCATTCTGGGTTGTGGTCTT	UCcg10269_805	CTAAGACCAAGTACACCCCTCCCAAGCAGC C T TCACTATGAGCAGGACAAGACCTCGGACTT	C	T	C	C	C	C	C	T	C	C	C	C	C	C	C	C	C	C	C	C	C	C	T	C	n/a	0.125	0.875	n/a	C	T	CT
CON_004_03499	3' end	cg10270	260	CGCAGCACATCCTCCTTATT	GATCAAACAACCATCCCCAC	UCcg10270_260	GGCTTCGAAGCTGGCTTAGCTTTCTTCTCC A G TCTTAGCTTTCGTAACAGGGGCTCTCTCTT	A	G	A	A	A	A	A	G	G	G	A	G	A	A	A	A	A	A	A	A	A	A	G	A	0.75	n/a	n/a	0.25	A	G	AG	x
CON_004_03499	3' end	cg10270	311	CGCAGCACATCCTCCTTATT	GATCAAACAACCATCCCCAC	UCcg10270_311	GCTCTCTCTTTTTTGCCGGCTTCGGAGAGC C T TGTAAGAGGCCTTGATCTTTATCAGCTTGC	T	T	T	T	T	T	T	T	T	T	C	T	T	T	T	T	T	T	T	T	T	T	T	T	n/a	0.958333	0.0416667	n/a	T	C	TC
CON_008_04074	3' end	cg10286	49	AAGAGAAAGAAAGCGGCCAT	CAAAGCCAGGCCAAGTCTAA	UCcg10286_49	AGCTTGCAGTGGAAGTGGCAGCCTACAATA A G AAATCAAAATAGGATAAGAGGAGGGCTGAT	G	A	A	G	A	AG	G	A	A	A	A	A	G	A	A	G	G	A	G	G	A	G	A		0.541667	n/a	n/a	0.375	A	G	AG
CON_008_04074	3' end	cg10286	103	AAGAGAAAGAAAGCGGCCAT	CAAAGCCAGGCCAAGTCTAA	UCcg10286_103	GGCTGATTAAAGGTAAAAGAAGAGCAAAAA A G AAAAAGGAAAAAAAAGGGGGACTTGGGGGG	A	G	A	A	A	A	A	G	A	A	A	A	A	A	A	A	A	A	A	A	A	A	G		0.833333	n/a	n/a	0.125	A	G	AG
CON_008_04074	3' end	cg10286	130	AAGAGAAAGAAAGCGGCCAT	CAAAGCCAGGCCAAGTCTAA	UCcg10286_130	AAAAAAAAAGGAAAAAAAAGGGGGACTTGG G T GGGAATTCAACCCCCCTCAAAAGCCTTAAG	G	T	G	G	G	G		T	G	G	G	G	G	G	G	G	G	G	G	G	G	G	T		n/a	0.125	n/a	0.791667	G	T	GT
CON_009_04172	3' end	cg10295	217	TCTCAACCGAAGCCATCTCT	CCATTGTTCCATCCATCACA	UCcg10295_217	CAGTAGGAACCAAAGGCAAATAGGAGGCAA C T CTTGTACCCTTTCTCTGCACTGCTAACCAC	C	T	C	C	C	C	C	T	C	CT	C	C	C	C	C	C	C	C	C	C	C	C	T	C	n/a	0.125	0.833333	n/a	C	T	CT	x
CON_009_04172	3' end	cg10295	440	TCTCAACCGAAGCCATCTCT	CCATTGTTCCATCCATCACA	UCcg10295_440	CTTGGTATACACTGATTTTGCTAATCCTGA C G GCGGTGTTCACCACTCCAGCACGGTGGACT	G	C	G	G	G	G	G	C	G	G	G	G	G	G	G	G	G	G	G	G	G	G	C	G	n/a	n/a	0.125	0.875	G	C	GC	x
CON_009_04192	3' end	cg10296	250	TTTCATTCCATCCCCGAGTA	TTAGCCGGAAACTTCAATGG	UCcg10296_250	AGGACTTAAGAAAGAAGAAGTGAAAGTGGA A G GTTGAAGATGACAGGGTGCTTCAGATAAGC	G	A	G	G	G	G	G	A	G		G	G	G	G	G	G	G	G	G	G	G	G	A	G	0.125	n/a	n/a	0.833333	G	A	GA	x
CON_009_04192	3' end	cg10296	311	TTTCATTCCATCCCCGAGTA	TTAGCCGGAAACTTCAATGG	UCcg10296_311	GTCAACACCCGAATCGACTGGAAGGAAACT C T CAGAAGCTCACGTGTTCAAGGCTGATGTTC	C	C	C	C	C	C	C	C	C		C	T	C	C	C	C	C	C	C	C	C	C	C	C	n/a	0.0416667	0.916667	n/a	C	T	CT
CON_009_04192	3' end	cg10296	312	TTTCATTCCATCCCCGAGTA	TTAGCCGGAAACTTCAATGG	UCcg10296_312	TCAACACCCGAATCGACTGGAAGGAAACTC C T AGAAGCTCACGTGTTCAAGGCTGATGTTCC	C	C	C	C	C	C	C	C	C		C	T	C	C	C	C	C	C	C	C	C	C	C	C	n/a	0.0416667	0.916667	n/a	C	T	CT	x
CON_009_04204	3' end	cg10297	89	ACAATGGAGGCAGCAAGAAC	AAGGTTCAAAATCGACGGTG	UCcg10297_89	ACCTAAAATGAAAATTGCTTAACAGCAAAA A G CAAGTAAATTTCGGGATTAAAAGTTACTCA	A	G	A	A	A	A	A	G	A	A			A	A	A	A	A		A	A	A	A	G	A	0.75	n/a	n/a	0.125	A	G	AG
CON_009_04204	3' end	cg10297	94	ACAATGGAGGCAGCAAGAAC	AAGGTTCAAAATCGACGGTG	UCcg10297_94	AAATGAAAATTGCTTAACAGCAAAAACAAG C T AAATTTCGGGATTAAAAGTTACTCAGATGG	T	C	T	T	T	T	T	C	T	T			T	T	T	T	T		T	T	T	T	C	T	n/a	0.75	0.125	n/a	T	C	TC
CON_009_04204	3' end	cg10297	101	ACAATGGAGGCAGCAAGAAC	AAGGTTCAAAATCGACGGTG	UCcg10297_101	AATTGCTTAACAGCAAAAACAAGTAAATTT C G GGGATTAAAAGTTACTCAGATGGCAACCGC	C	G	C	C	C	C	C	G	C	G			C	C	C	C	C		C	C	C	C	G	C	n/a	n/a	0.708333	0.166667	C	G	CG
CON_009_04204	3' end	cg10297	104	ACAATGGAGGCAGCAAGAAC	AAGGTTCAAAATCGACGGTG	UCcg10297_104	TGCTTAACAGCAAAAACAAGTAAATTTCGG G T ATTAAAAGTTACTCAGATGGCAACCGCAAT	G	T	G	G	G	G	G	T	G	T			G	G	G	G	G		G	G	G	G	T	G	n/a	0.166667	n/a	0.708333	G	T	GT
CON_009_04204	3' end	cg10297	274	ACAATGGAGGCAGCAAGAAC	AAGGTTCAAAATCGACGGTG	UCcg10297_274	TAATCACACAATCAAACTATTATTTTTGTT A T TGTTTATTTTGTTTAGAGTATCATGTAGTC	A	T	A	A	A	A	A	T	A	T		A	A	A	A	A	A	A	A	A	A	A	T	A	0.791667	0.166667	n/a	n/a	A	T	AT
CON_009_04204	3' end	cg10297	338	ACAATGGAGGCAGCAAGAAC	AAGGTTCAAAATCGACGGTG	UCcg10297_338	TGAACCTTGACTAAAACTGAATTTAAGTTG A C TTTGGATGTTTAAACGGGGGGTTAAGTTAT	C	A	C	C	C	C	C	A	C	A			C	C	C	C	C	C	C	C	C	C	A	C	0.166667	n/a	0.75	n/a	C	A	CA	x
CON_009_04204	3' end	cg10297	347	ACAATGGAGGCAGCAAGAAC	AAGGTTCAAAATCGACGGTG	UCcg10297_347	ACTAAAACTGAATTTAAGTTGCTTTGGATG C T TTAAACGGGGGGTTAAGTTATTTTTTCTAT	T	C	T	T	T	T	T	C	T	C			T	T	T	T	T	T	T	T	T	T	C	T	n/a	0.75	0.166667	n/a	T	C	TC
CON_009_04204	3' end	cg10297	388	ACAATGGAGGCAGCAAGAAC	AAGGTTCAAAATCGACGGTG	UCcg10297_388	GGTTAAGTTATTTTTTCTATCTACAAGACT C T AAACCCGAAACCATTGCACAAGTGGCATTA	C	T	C	C	C	C	C	T	C	T			C	C	C	C	C	C	C	C	C	C	T	C	n/a	0.166667	0.75	n/a	C	T	CT
CON_009_04204	3' end	cg10297	435	ACAATGGAGGCAGCAAGAAC	AAGGTTCAAAATCGACGGTG	UCcg10297_435	CACAAGTGGCATTAACCTTATTACCACTTG A C CCCGACAAGCATTGGTAGCGACAAGCATCG	A	C	A	A	A	A	A	C	A	C			A	A	A	A	A	A	A	A	A	A	C	A	0.75	n/a	0.166667	n/a	A	C	AC	x
CON_009_04204	3' end	cg10297	455	ACAATGGAGGCAGCAAGAAC	AAGGTTCAAAATCGACGGTG	UCcg10297_455	TTACCACTTGACCCGACAAGCATTGGTAGC A G ACAAGCATCGGACATAATCAACTATTCTTA	G	A	G	G	G	G	G	A	G	A			G	G	G	G	G	G	G	G	G	G	A	G	0.166667	n/a	n/a	0.75	G	A	GA
CON_009_04204	3' end	cg10297	504	ACAATGGAGGCAGCAAGAAC	AAGGTTCAAAATCGACGGTG	UCcg10297_504	CAACTATTCTTACTTGTATACTTTCTCTAA A C TTAACAATTCAATCAACCATTCTACTTATA	A	C	A	A	A	A	A	C	A	C			A	A	A	A	A	A	A	A	A	A	C	A	0.75	n/a	0.166667	n/a	A	C	AC
CON_009_04204	3' end	cg10297	550	ACAATGGAGGCAGCAAGAAC	AAGGTTCAAAATCGACGGTG	UCcg10297_550	ACCATTCTACTTATATTCTATTAAACAAAG C T CAATTACTTCGGTTGGCAGAGTGGAAAGAA	T	C	T	T	T	T	T	C	T	C			T	T	T	T	T	T	T	T	T	T	C	T	n/a	0.75	0.166667	n/a	T	C	TC
CON_009_04204	3' end	cg10297	560	ACAATGGAGGCAGCAAGAAC	AAGGTTCAAAATCGACGGTG	UCcg10297_560	TTATATTCTATTAAACAAAGTCAATTACTT C T GGTTGGCAGAGTGGAAAGAAAATTAGAATG	C	T	C	C	C	C	C	T	C	T			C	C	C	C	C	C	C	C	C	C	T	C	n/a	0.166667	0.75	n/a	C	T	CT
CON_009_04204	3' end	cg10297	616	ACAATGGAGGCAGCAAGAAC	AAGGTTCAAAATCGACGGTG	UCcg10297_616	GAATGATGAAAAATGGAAAAATTGAAGTTG A G AAAACAAGAGAAAAAAATTTACCTTTTGGG	G	A	G	G	G	G	G	A	G	A			G	G	G	G	G	G	G	G	G	G	A	G	0.166667	n/a	n/a	0.75	G	A	GA
CON_009_04204	3' end	cg10297	621	ACAATGGAGGCAGCAAGAAC	AAGGTTCAAAATCGACGGTG	UCcg10297_621	ATGAAAAATGGAAAAATTGAAGTTGGAAAA C T AAGAGAAAAAAATTTACCTTTTGGGGGAAA	C	T	C	C	C	C	C	T	C	T			C	C	C	C	C	C	C	C	C	C	T	C	n/a	0.166667	0.75	n/a	C	T	CT
CON_009_04204	3' end	cg10297	638	ACAATGGAGGCAGCAAGAAC	AAGGTTCAAAATCGACGGTG	UCcg10297_638	TGAAGTTGGAAAACAAGAGAAAAAAATTTA A C CTTTTGGGGGAAAAAATAATTTTGAAGAAA	C	A	C	C	C	C	C	A	A	A			C	C	C	C	C	C	C	C	C	C	A	C	0.208333	n/a	0.708333	n/a	C	A	CA
CON_009_04204	3' end	cg10297	649	ACAATGGAGGCAGCAAGAAC	AAGGTTCAAAATCGACGGTG	UCcg10297_649	AACAAGAGAAAAAAATTTACCTTTTGGGGG A G AAAAATAATTTTGAAGAAACTTAAATTTCT	A	G	A	A	A	A	A	G	A	G			A	A	A	A	A	A	A	A	A	A	G	A	0.75	n/a	n/a	0.166667	A	G	AG
CON_009_04204	3' end	cg10297	673	ACAATGGAGGCAGCAAGAAC	AAGGTTCAAAATCGACGGTG	UCcg10297_673	TGGGGGAAAAAATAATTTTGAAGAAACTTA A C ATTTCTCTTATTTTCTCACCTCTTGTCTTT	A	C	A	A	A	A	A	C	A	C			A	A	A	A	A	A	A	A	A	A	C	A	0.75	n/a	0.166667	n/a	A	C	AC
CON_009_04204	3' end	cg10297	698	ACAATGGAGGCAGCAAGAAC	AAGGTTCAAAATCGACGGTG	UCcg10297_698	ACTTAAATTTCTCTTATTTTCTCACCTCTT A G TCTTTCCGATTTGAAATGACTTGTTTCTAT	G	A	G	G	G	G	G	A	G	A			G	G	G	G	G	G	G	G	G	G	A	G	0.166667	n/a	n/a	0.75	G	A	GA
CON_009_04204	3' end	cg10297	701	ACAATGGAGGCAGCAAGAAC	AAGGTTCAAAATCGACGGTG	UCcg10297_701	TAAATTTCTCTTATTTTCTCACCTCTTGTC A T TTCCGATTTGAAATGACTTGTTTCTATGCA	T	A	T	T	T	T	T	A	T	A			T	T	T	T	T		T	T	T	T	A	T	0.166667	0.708333	n/a	n/a	T	A	TA
CON_009_04204	3' end	cg10297	757	ACAATGGAGGCAGCAAGAAC	AAGGTTCAAAATCGACGGTG	UCcg10297_757	ATGCATAAGGATGAAAAATGGTTACTCGAA A G TTCATTTTGTTTCCACTTTTCCATTCGCTC	G	A	G	G	G	G	AG	A	G	A			G	G	G	G	G		G	G	G	G	A	G	0.166667	n/a	n/a	0.666667	G	A	GA	x
CON_009_04204	3' end	cg10297	1415	ACAATGGAGGCAGCAAGAAC	AAGGTTCAAAATCGACGGTG	UCcg10297_1415	AGGAAGCTCAATCTAAGTAGACAAAAAAAG A A GGAAAAAAGAACGAATTTTGAATTTCAAAA	A	G	A	A	A	A			A	A			A	A	A	A	A	A	A	A	A	A	G		0.708333	n/a	n/a	0.0833333	A	G	AG
CON_009_04204	3' end	cg10297	1495	ACAATGGAGGCAGCAAGAAC	AAGGTTCAAAATCGACGGTG	UCcg10297_1495	AATTTATAAAGCACTGAGAATGAAAAAAAA A G GGACCTTGCCGGAGCGCTTGAGATGGGCGG	A	G	A	A	A	A		G	A	A			A	A	A	A	A	A	A	A	A	A	G		0.708333	n/a	n/a	0.125	A	G	AG
CON_010_04253	3' end	cg10301	197	TGCAGGAAGCAATTCACAAG	TATACCAAACCCGAACCCAA	UCcg10301_197	ACACCAGTAATATAAAGCATATGTTTGAAC A G GGGTGGATGACACGCTTTTCTTCGTATCCA	A	A	A	A	A	A	A	A	A	G	G		A	A	A	A	A	A	A	A	A	A	A	A	0.875	n/a	n/a	0.0833333	A	G	AG
CON_010_04253	3' end	cg10301	260	TGCAGGAAGCAATTCACAAG	TATACCAAACCCGAACCCAA	UCcg10301_260	GTACTTGTATACAGGGAAGTAGTAGAAGAC A G GGGTAGAGGATCAAAGGACCCAAGTATTCG	A	A	A	A	A	A	A	A	A	G	G		A	A	A	A	A	A	A	A	A	A	A	A	0.875	n/a	n/a	0.0833333	A	G	AG
CON_010_04253	3' end	cg10301	351	TGCAGGAAGCAATTCACAAG	TATACCAAACCCGAACCCAA	UCcg10301_351	GGACCCAAGTCCTTGAACACTATGGTTAAG C G TGTTCTCATTTCCATCGCAGTAGTCTTTGA	C	C	C	C	C	C	C	C	C	G	G		C	C	C	C	C	C	C	C	C	C	C	C	n/a	n/a	0.875	0.0833333	C	G	CG
CON_010_04253	3' end	cg10301	403	TGCAGGAAGCAATTCACAAG	TATACCAAACCCGAACCCAA	UCcg10301_403	AGTCTTTGAGACTCTTCTTGTAGTTAAGGA C T GACAGGCCTCTCCCTTGATCCCGATGGCAC	C	C	C	C	C	C	C	C	C	T	T		C	C	C	C	C	C	C	C	C	C	C	C	n/a	0.0833333	0.875	n/a	C	T	CT	x
CON_010_04253	3' end	cg10301	492	TGCAGGAAGCAATTCACAAG	TATACCAAACCCGAACCCAA	UCcg10301_492	TAGAACTTTTTAGCTGTTAGTACAACACAC A G AGAACTCAGTTAGGAAGACTCTAAATAACT	A	A	A	A	A	A	A	A	A	G	G		A	A	A	A	A	A	A	A	A	A	A	A	0.875	n/a	n/a	0.0833333	A	G	AG
CON_010_04253	3' end	cg10301	525	TGCAGGAAGCAATTCACAAG	TATACCAAACCCGAACCCAA	UCcg10301_525	AACTCAGTTAGGAAGACTCTAAATAACTAT C T GTCTATTGAAACCTACATCGATGCAATAAA	T	CT	T	T	T	CT	CT	CT	T	C	C		T	T	T	T	T	T	T	T	T	T	T	T	n/a	0.708333	0.0833333	n/a	T	C	TC
CON_010_04253	3' end	cg10301	543	TGCAGGAAGCAATTCACAAG	TATACCAAACCCGAACCCAA	UCcg10301_543	CTAAATAACTATTGTCTATTGAAACCTACA C T CGATGCAATAAAAAACACACATCTCTTGAG	T	T	T	T	T	T	T	T	C	C	C		T	T	T	T	T	T	T	T	T	T	T	T	n/a	0.833333	0.125	n/a	T	C	TC
CON_010_04253	3' end	cg10301	638	TGCAGGAAGCAATTCACAAG	TATACCAAACCCGAACCCAA	UCcg10301_638	GATGACAAATCTAAAAATTCCCATAGAACC C T CTTTACTCAATAGTTTATGTAGTGACCCTC	C	C	C	C	C	C	C	C	C		T		C	C	C	C	C	C	C	C	C	C	C	C	n/a	0.0416667	0.875	n/a	C	T	CT
CON_010_04253	3' end	cg10301	651	TGCAGGAAGCAATTCACAAG	TATACCAAACCCGAACCCAA	UCcg10301_651	AAAATTCCCATAGAACCCCTTTACTCAATA C G TTTATGTAGTGACCCTCTAGAAGAATACAT	G	G	G	G	G	G	G	G	G	C	C		G	G	G		G	G	G	G	G	G	G	G	n/a	n/a	0.0833333	0.833333	G	C	GC
CON_010_04253	3' end	cg10301	700	TGCAGGAAGCAATTCACAAG	TATACCAAACCCGAACCCAA	UCcg10301_700	AGAAGAATACATTTTAAGGAACCAAAAAAA C T GTTTACCTCGGTGATATCAGTCAAGTATAC	T	C	T		T	T	T	C	T	T	T		T	T	T		T		T	T	T	T	C	T	n/a	0.708333	0.125	n/a	T	C	TC
CON_010_04253	3' end	cg10301	737	TGCAGGAAGCAATTCACAAG	TATACCAAACCCGAACCCAA	UCcg10301_737	CTCGGTGATATCAGTCAAGTATACCAAAGG A T AACATCACTAGAGGGGAAGGCAGGGGCCTT	A	A		A	A	A	A	A	A	AT	T		A	A	A		A	A	A	A	A	A	A	A	0.791667	0.0416667	n/a	n/a	A	T	AT
CON_010_04253	3' end	cg10301	777	TGCAGGAAGCAATTCACAAG	TATACCAAACCCGAACCCAA	UCcg10301_777	AGAGGGGAAGGCAGGGGCCTTGGTCCCCCT A T GGTTAAATGGTCTAATTGTATTTCTATCCC	T	T		T	T	T	T	T	T	A	A		T	T	T	T	T	T	T	T	T	T	T	T	0.0833333	0.833333	n/a	n/a	T	A	TA
CON_010_04253	3' end	cg10301	917	TGCAGGAAGCAATTCACAAG	TATACCAAACCCGAACCCAA	UCcg10301_917	AGGCCCCAATATAAAATTTCTAGTTCGAAA A T TCGCCTTATTCAATGTTTTTAGTTACTTGC	A	A		A	A	A	A	A	A	T	T		A	A	A	A	A	A	A	A	A	A	A	A	0.833333	0.0833333	n/a	n/a	A	T	AT
CON_010_04253	3' end	cg10301	919	TGCAGGAAGCAATTCACAAG	TATACCAAACCCGAACCCAA	UCcg10301_919	GCCCCAATATAAAATTTCTAGTTCGAAAAT C T GCCTTATTCAATGTTTTTAGTTACTTGCAT	C	C		C	C	C	C	C	C	T	T		C	C	C	C	C	C	C	C	C	C	C	C	n/a	0.0833333	0.833333	n/a	C	T	CT
CON_010_04253	3' end	cg10301	946	TGCAGGAAGCAATTCACAAG	TATACCAAACCCGAACCCAA	UCcg10301_946	AATCGCCTTATTCAATGTTTTTAGTTACTT A G CATCACTTAAGAGTCACAAAATAAGAACAT	G	G		G	G	G	G	G	G	A	A		G	G	G	G	G	G	G	G	G	G	G	G	0.0833333	n/a	n/a	0.833333	G	A	GA
CON_010_04253	3' end	cg10301	954	TGCAGGAAGCAATTCACAAG	TATACCAAACCCGAACCCAA	UCcg10301_954	TATTCAATGTTTTTAGTTACTTGCATCACT C T AAGAGTCACAAAATAAGAACATCATAAATT	T	T		T	T	T	T	T	C	C	C		T	T	T	T	T	T	T	T	T	T	T	T	n/a	0.791667	0.125	n/a	T	C	TC
CON_010_04253	3' end	cg10301	988	TGCAGGAAGCAATTCACAAG	TATACCAAACCCGAACCCAA	UCcg10301_988	AGTCACAAAATAAGAACATCATAAATTCAT G T ATCCATGCAATATAATATGAAAATAAAACA	T	T		T	T	T	T	T	T	G	G		T	T	T	T	T	T	T	T	T	T	T	T	n/a	0.833333	n/a	0.0833333	T	G	TG
CON_010_04253	3' end	cg10301	1001	TGCAGGAAGCAATTCACAAG	TATACCAAACCCGAACCCAA	UCcg10301_1001	GAACATCATAAATTCATTATCCATGCAATA C T AATATGAAAATAAAACACATAAGGAGCAAT	T	T		T	T	T	T	T	T	C	C		T	T	T	T	T	T	T	T	T	T	T	T	n/a	0.833333	0.0833333	n/a	T	C	TC
CON_010_04253	3' end	cg10301	1021	TGCAGGAAGCAATTCACAAG	TATACCAAACCCGAACCCAA	UCcg10301_1021	CCATGCAATATAATATGAAAATAAAACACA C T AAGGAGCAATGAATCTCTAGCACAATCATG	T	T		T	T	T	T	T	T	C	C		T	T	T	T	T	T	T	T	T	T	T	T	n/a	0.833333	0.0833333	n/a	T	C	TC
CON_010_04253	3' end	cg10301	1025	TGCAGGAAGCAATTCACAAG	TATACCAAACCCGAACCCAA	UCcg10301_1025	GCAATATAATATGAAAATAAAACACATAAG A G AGCAATGAATCTCTAGCACAATCATGGAAC	G	G		G	G	A	G	G	G	G	G		G	G	A	G	G	A	G	G	A	G	G	A	0.208333	n/a	n/a	0.708333	G	A	GA
CON_010_04253	3' end	cg10301	1051	TGCAGGAAGCAATTCACAAG	TATACCAAACCCGAACCCAA	UCcg10301_1051	TAAGGAGCAATGAATCTCTAGCACAATCAT C G GAACAAAAAGGGGTAAAACGAGCATATCAT	G	G		G	G	G	G	G	G	C	C		G	G	G	G	G	G	G	G	G	G	G	G	n/a	n/a	0.0833333	0.833333	G	C	GC
CON_010_04253	3' end	cg10301	1070	TGCAGGAAGCAATTCACAAG	TATACCAAACCCGAACCCAA	UCcg10301_1070	AGCACAATCATGGAACAAAAAGGGGTAAAA A C GAGCATATCATTGACTCTATTTGCAAATAT	C	C		C	C	C	C	C	C	A	A		C	C	C	C	C	C	C	C	C	C	C	C	0.0833333	n/a	0.833333	n/a	C	A	CA
CON_010_04253	3' end	cg10301	1109	TGCAGGAAGCAATTCACAAG	TATACCAAACCCGAACCCAA	UCcg10301_1109	CATTGACTCTATTTGCAAATATTTGAAGCA A T AGAGAAAACCCGAAACAAAAACACAAGCCA	A	A		A	A	A	A	A	A	T	T		A	A	A	A	A	A	A	A	A	A	A	A	0.833333	0.0833333	n/a	n/a	A	T	AT	x
CON_010_04253	3' end	cg10301	1138	TGCAGGAAGCAATTCACAAG	TATACCAAACCCGAACCCAA	UCcg10301_1138	AAAGAGAAAACCCGAAACAAAAACACAAGC A C AAAAGTACAGGAAGTTCCCACAAACAAGCA	C	C		C	C	C	C	C	C	A	A		C	C	C	C	C	C	C	C	C	C	C	C	0.0833333	n/a	0.833333	n/a	C	A	CA
CON_010_04253	3' end	cg10301	1159	TGCAGGAAGCAATTCACAAG	TATACCAAACCCGAACCCAA	UCcg10301_1159	AACACAAGCCAAAAGTACAGGAAGTTCCCA C G AAACAAGCAATTATTCCCCACCAATACAGA	C	C		C	C	C	C	C	C	G	G		C	C	C	C	C	C	C	C	C	C	C	C	n/a	n/a	0.833333	0.0833333	C	G	CG
CON_010_04253	3' end	cg10301	1164	TGCAGGAAGCAATTCACAAG	TATACCAAACCCGAACCCAA	UCcg10301_1164	AAGCCAAAAGTACAGGAAGTTCCCACAAAC A T AGCAATTATTCCCCACCAATACAGAGTTAA	T	A		T	T	A	AT	A	A	A	A		T	T	A	AC	T	A	T	T	A	T	A	A	0.458333	0.375	n/a	n/a	A	T	AT
CON_010_04253	3' end	cg10301	1178	TGCAGGAAGCAATTCACAAG	TATACCAAACCCGAACCCAA	UCcg10301_1178	GGAAGTTCCCACAAACAAGCAATTATTCCC C T ACCAATACAGAGTTAAAGAGAAGAGACTAT	C	C		C	C	C	C	C	C	T	T		C	C	C	C	C	C	C	C	C	C	C	C	n/a	0.0833333	0.833333	n/a	C	T	CT
CON_010_04253	3' end	cg10301	1239	TGCAGGAAGCAATTCACAAG	TATACCAAACCCGAACCCAA	UCcg10301_1239	ATTGAATATTTCCTCCTAGTTTATTAAGAA A G AACTTAATTAACAAACATAGCAAGTAATTA		G			G	G	G	G	G	A	A		G	G	G	G	G	G	G	G	G	G	G	G	0.0833333	n/a	n/a	0.75	G	A	GA
CON_012_04305	3' end	cg10305	112	TCCGGTACGCTAACAACTCC	ATATCAAACGCAGAAACGCC	UCcg10305_112	AGGTTCCTTTCCTTTTCACCACTTTCCTAT C G CCATCATTTTTGCAATTTTTTCTTCTTCTG	C	G	C	G	C	G	C	G	G	G	G	G	C	G	G	C	C	G	G	C	C	C	G	G	n/a	n/a	0.416667	0.583333	G	C	GC	x
CON_012_04306	3' end	cg10306	577	CCACCTCAAATGCACACAAC	AACACAGTTAAACCCGCGTC	UCcg10306_577	CTAAAACTTCCATCCAGGCTTTGAATTCAG A C TGAAGCTGAAGCACCAACGGCGGCACCAAG	A	C	A	A	A	A	A	C	C	C		C	A	A	A	A	A	A	A	A	A	A	C	C	0.666667	n/a	0.291667	n/a	A	C	AC	x
CON_012_04323	3' end	cg10308	236	TTTCCGACTAAACTTGCGCT	CCTTTGCAGCTTCCTCTTTG	UCcg10308_236	TATCGAATTCTCTTTTACTTCCATGCTTTC C T TTTCGGGTTTCATCCTTGACAAACTAGATG	T	T	T	T	T	T	T	T	T	T	C	T	T	T	T	T	T	T	T	T	T	T	T		n/a	0.916667	0.0416667	n/a	T	C	TC	x
CON_012_04323	3' end	cg10308	367	TTTCCGACTAAACTTGCGCT	CCTTTGCAGCTTCCTCTTTG	UCcg10308_367	AATATATATTATATATGCTTAATTTGATGT A G TCGTGTAGGTTGTATCAGCTCAGACTGCAA	A	G	A	A	A	A	G	G	G	G	G	G	A	A	G	A		A	AG	A	G	A	G		0.458333	n/a	n/a	0.416667	A	G	AG	x
CON_012_04332	3' end	cg10310	92	TTGGTGAAATCATTGGCAGA	AACAAACAACCGGGACAGAG	UCcg10310_92	AAAGGTAAGATCTATCATTTTGCCCCCTTT A C CTTAACAAATAGCAAATTAGTTCCTGTATC	C	C	C	C	C	C	C	C	A	A	A	A	C	C	C	C	C	C	C	C	C	C	C	C	0.166667	n/a	0.833333	n/a	C	A	CA
CON_012_04332	3' end	cg10310	553	TTGGTGAAATCATTGGCAGA	AACAAACAACCGGGACAGAG	UCcg10310_553	GCAATTGACATTGGGAGGTGTATTTGGTGT C T TCCCTTTCTTTACTTTCAATTGTTAGGATA	C	C	C	C	C	C	C	C	C	C		C	C	C	C	C	C	C	C	C	C	C	C	C	n/a	n/a	0.958333	n/a	C	C	CC	x
CON_012_04332	3' end	cg10310	614	TTGGTGAAATCATTGGCAGA	AACAAACAACCGGGACAGAG	UCcg10310_614	CTTGCATGTTATTGACAGTGGAGCTAACAC A T TTTCCATGTGATGAAATGGATTCGTTTCTG	T	A	T	T	T	T	T	A	T	T	T	T	T	T	T	T	T	T	T	T	T	T	A	T	0.125	0.875	n/a	n/a	T	A	TA	x
CON_014_04376	3' end	cg10317	103	TCCTATCAATGGCGGCTAAC	ACGGTCTGGAACTGGTCAAC	UCcg10317_103	TTTAATCTCTCTAATCTTCTTGTTTTCAAT C T CCCAAATCACTCTCAGCCCTTGATCCTGAA	T	T	T	T	T	T	T	T	T	T	T	C	T	T	T	T	T	T	T	T	T	T	T	T	n/a	0.958333	0.0416667	n/a	T	C	TC
CON_014_04376	3' end	cg10317	131	TCCTATCAATGGCGGCTAAC	ACGGTCTGGAACTGGTCAAC	UCcg10317_131	ATTCCCAAATCACTCTCAGCCCTTGATCCT C G AACCCGCAGTTTGGGATATGCTTCCCAAAT	G	G	G	G	G	G	G	G	G	C	G	C	G	G	G	G	G	G	G	G	G	G	G	G	n/a	n/a	0.0833333	0.916667	G	C	GC
CON_014_04376	3' end	cg10317	243	TCCTATCAATGGCGGCTAAC	ACGGTCTGGAACTGGTCAAC	UCcg10317_243	ACGAAGATGGGAGGTTCATCGTCACGTTGG A G CAGCCCTTGCTACGTTCAATTCGAGTACTT	A	A	A	A	A	A	A	A	A	G	A	G	A	A	A	A	A	A	A	A	A	A	A	A	0.916667	n/a	n/a	0.0833333	A	G	AG
CON_014_04376	3' end	cg10317	295	TCCTATCAATGGCGGCTAAC	ACGGTCTGGAACTGGTCAAC	UCcg10317_295	CGAGTACTTGGTCTACTACGATAAGACCAT A C ACCGGAAAACTGGGTTATGGTTCCATTACT	C	C	C	C	C	C	C	C	C	A	C	A	C	C	C	C	C	C	C	C	C	C	C	C	0.0833333	n/a	0.916667	n/a	C	A	CA
CON_014_04376	3' end	cg10317	343	TCCTATCAATGGCGGCTAAC	ACGGTCTGGAACTGGTCAAC	UCcg10317_343	TGGTTCCATTACTGATTTGAAAGGTATTCA A G GTGAAGCGATTCTTGTTTTGGCTCGATGTC	G	AG	AG	G	AG	G	G	AG	G	G	G	A	G	G	G	G	G	G	G	G	G	G	G	G	0.0416667	n/a	n/a	0.791667	G	A	GA
CON_014_04376	3' end	cg10317	392	TCCTATCAATGGCGGCTAAC	ACGGTCTGGAACTGGTCAAC	UCcg10317_392	TGGCTCGATGTCGATGAGATCACCGTCGAT C T TGCCACCTTCCGGTTCTATCTATTTCCAAG	T	T	T	T	T	T	T	T	T	T	T	C	T	T	T	T	T	T	T	T	T	T	T	T	n/a	0.958333	0.0416667	n/a	T	C	TC
CON_014_04376	3' end	cg10317	401	TCCTATCAATGGCGGCTAAC	ACGGTCTGGAACTGGTCAAC	UCcg10317_401	GTCGATGAGATCACCGTCGATTTGCCACCT A T CCGGTTCTATCTATTTCCAAGTTGGGTTTA	T	T	T	T	T	T	T	T	T	A	T	A	T	T	T	T	T	T	T	T	T	T	T	T	0.0833333	0.916667	n/a	n/a	T	A	TA
CON_017_04410	3' end	cg10324	141	GGAGGAGGACAAGACTGCTG	TGGCCTTCGCTTTAGGAGTA	UCcg10324_141	TCGGAAACCACGGGCTGCTCCTACTCATCC A T CCTTACGAAGAGGTACTTCATGATTCACAA	A	AT	A	A	A	A	A	AT	A	T	T	A	A	A	A	A	A	A	A	A	A	A	AT	A	0.791667	0.0833333	n/a	n/a	A	T	AT
CON_017_04410	3' end	cg10324	191	GGAGGAGGACAAGACTGCTG	TGGCCTTCGCTTTAGGAGTA	UCcg10324_191	ATGATTCACAAAATATACTGTTATTTGTTT A T TTATTTTTTGTTTTTTTTGCTATTCTGGGT	T	T	T	T	A	A	A	T	T	T	T		T	A	A	A		A	A	A	T	T	T	A	0.416667	0.5	n/a	n/a	T	A	TA	x
CON_017_04410	3' end	cg10324	239	GGAGGAGGACAAGACTGCTG	TGGCCTTCGCTTTAGGAGTA	UCcg10324_239	TGCTATTCTGGGTCTGATCGCGTATTGATA C T TCGATTGGTTTGTTACAGATGATCAAAGAT	C	CT	C	C	C	C	C	C	C	T	CT	T	C	C	C	C	C	C	C	C	C	C	CT	C	n/a	0.0833333	0.791667	n/a	C	T	CT
CON_020_04436	3' end	cg10329	495	CTCCATTTCTCTCTGCCACC	TCTTTTGCACGAGCCCTACT	UCcg10329_495	GCACTATTGCGGTAAGTGTGGACTCACTTA C T GTTTACCAGAAGGCTGGTGGAGATTAAGTA	T	T	T	T	T	T	T	T	T	T	C	T	T	T	T	T	T	T	T	T	T	T	T		n/a	0.916667	0.0416667	n/a	T	C	TC	x
CON_031_04488	3' end	cg10343	55	AGCCACCAACTTTTGTCCAC	GGCTGTGATAGTCCTGCCAT	UCcg10343_55	GATAGTCCTGCCATCGCTGGCAGTCACTTT A G AAAGAGAGGCTTTGTCCGTTAAGGTAAGCA	A	G	A	A	A	A	A	G	A		G	A	A	A	A	A	A	A	A	A	A	A	A	A	0.833333	n/a	n/a	0.125	A	G	AG
CON_031_04488	3' end	cg10343	70	AGCCACCAACTTTTGTCCAC	GGCTGTGATAGTCCTGCCAT	UCcg10343_70	GCTGGCAGTCACTTTAAAAGAGAGGCTTTG G T CCGTTAAGGTAAGCATTGCTCTGCCAGTTT	T	G	T	T	T	T	T	G	T		G	T	T	T	T	T	T	T	T	T	T	T	T	T	n/a	0.833333	n/a	0.125	T	G	TG
CON_031_04488	3' end	cg10343	137	AGCCACCAACTTTTGTCCAC	GGCTGTGATAGTCCTGCCAT	UCcg10343_137	CAATTTCTGGACATAGGTAGCCATCCTGTT C T TGGAACCCTTGATGGACACTGACGTTATAT	C	C	C	C	C	C	C		C	C	T	C	C	C	C	C	C	C	C	C	C	C	C	C	n/a	0.0416667	0.916667	n/a	C	T	CT
CON_031_04488	3' end	cg10343	175	AGCCACCAACTTTTGTCCAC	GGCTGTGATAGTCCTGCCAT	UCcg10343_175	CTTGATGGACACTGACGTTATATCCCCTGC A C CCTCCCACGTTCGTTATCAACACCATGTTG	C	C	C	C	C	C	C	C	A	C	C	A	C	C	C	C	C	C	C	C	C	C	C	C	0.0833333	n/a	0.916667	n/a	C	A	CA
CON_031_04488	3' end	cg10343	187	AGCCACCAACTTTTGTCCAC	GGCTGTGATAGTCCTGCCAT	UCcg10343_187	TGACGTTATATCCCCTGCCCCTCCCACGTT C G GTTATCAACACCATGTTGAAGTACGAATGT	C	G	C	C	C	C	C	G	C	C	G	C	C	C	C	C	C	C	C	C	C	C	C	C	n/a	n/a	0.875	0.125	C	G	CG
CON_031_04488	3' end	cg10343	201	AGCCACCAACTTTTGTCCAC	GGCTGTGATAGTCCTGCCAT	UCcg10343_201	CTGCCCCTCCCACGTTCGTTATCAACACCA C T GTTGAAGTACGAATGTCCATTCATGGTGTA	T	T	T	T	T	T	T	T	T	T	T	C	T	T	T	T	T	T	T	T	T	T	T	T	n/a	0.958333	0.0416667	n/a	T	C	TC
CON_031_04488	3' end	cg10343	274	AGCCACCAACTTTTGTCCAC	GGCTGTGATAGTCCTGCCAT	UCcg10343_274	TTTCTTCACACATGACACCCTGCAAAAGGT C T AAACACCCAACAGTTTAACATACCTTAAAG	C	T	C	C	C	C	C	T	T	C	T	C	C	C	C	C	C	C	C	C	C	C	C	C	n/a	0.166667	0.833333	n/a	C	T	CT	x
CON_031_04488	3' end	cg10343	377	AGCCACCAACTTTTGTCCAC	GGCTGTGATAGTCCTGCCAT	UCcg10343_377	CATAACAGGGACGATTCCAGCTCGATATTC C T GCTATCCGCAAGAATGCCGGTTCGGCCAAA	T	C	T	T	T	T	T	C	T		C	T	T	T	T	T	T	T	T	T	T	T	T	T	n/a	0.833333	0.125	n/a	T	C	TC
CON_031_04488	3' end	cg10343	380	AGCCACCAACTTTTGTCCAC	GGCTGTGATAGTCCTGCCAT	UCcg10343_380	AACAGGGACGATTCCAGCTCGATATTCTGC G T ATCCGCAAGAATGCCGGTTCGGCCAAATCA	T	G	T	T	T	T	T	G	T		G	T	T	T	T	T	T	T	T	T	T	T	T	T	n/a	0.833333	n/a	0.125	T	G	TG
CON_031_04488	3' end	cg10343	384	AGCCACCAACTTTTGTCCAC	GGCTGTGATAGTCCTGCCAT	UCcg10343_384	GGGACGATTCCAGCTCGATATTCTGCTATC C T GCAAGAATGCCGGTTCGGCCAAATCAAAGT	C	T	C	C	C	C	C	T	T		T	T	C	C	C	C	C	C	C	C	C	C	C		n/a	0.208333	0.708333	n/a	C	T	CT	x
CON_039_04499	3' end	cg10346	293	CAAGGAAATCGAGAATGGGA	CTTGGTTGCTCCCTCAATGT	UCcg10346_293	GACTTTGTTGACACTTTCGGGCTTCAGGTT A T GTCATTTCTAATTCAAAACTATTTCACACT	A	A	T	A		T		A	A	A	A	A	T	AT	AT	T	T	T	T	T	T	T	A	T	0.375	0.458333	n/a	n/a	T	A	TA
CON_001_06974	intron	cg10405	330	CAATGGAACTGGAATGGTCA	GGGTTGAGTGGTGCTTCTGT	UCcg10405_330	TAGGGCAGTCTTCCCTAGTATTGTCGGTCG C T CCACGCCACACAGGTGTCATGGTTGGGATG	T	T	T	T	T	T	T	T	C	C	C	C	T	T	T	T	T	T	T	T	T	T	T	T	n/a	0.833333	0.166667	n/a	T	C	TC	x
CON_001_05324	intron	cg10411	256	GTTGCTGTGTCTGCTCTTGG	AGACAAGATGCGGCTGAAAT	UCcg10411_256	GTTAGATGGAGGCCTCCCAAGGTGGCGTTC A T TCAGGTTATGATGTTGAATCCAGTGCTTCT	A	AT	A	A	A	A	A	AT	A	T	T	AT	A	A	A	A	A	A	A	AT	A	A	AT	AT	0.666667	0.0833333	n/a	n/a	A	T	AT
CON_001_05324	intron	cg10411	565	GTTGCTGTGTCTGCTCTTGG	AGACAAGATGCGGCTGAAAT	UCcg10411_565	AAGGCTTCAGTTGCTGGGTTGGACATTGTT A T TCTAAATAAGATTACACAACATTCTACTCT		A	T	T	T	T	T	A	A	A	AT	A	T	T	T	T	T	T	T	T	T	T	A	T	0.25	0.666667	n/a	n/a	T	A	TA	x
CON_001_05408	intron	cg10412	258	AATGGAAGCCCACAAAACAC	TTCACCGGGTTGATAAAGGA	UCcg10412_258	TGGTATCAAGGTACAAATCTTTCAACTTCA A T GACACTATCTATCACAATAATTTGTAGACT	A	T	A	A	A	A	A	T	T	T	AT	T	A	A	A	A	A	A	A	A	A	A	T	AT	0.666667	0.25	n/a	n/a	A	T	AT	x
CON_001_06273	intron	cg10420	121	GCCGAGAGATGGACTTGATG	CGGTCAACATACTTTCCACG	UCcg10420_121	TGTTTTTGGTTTTAATTTTATTTATTTTTT G T GGGGCTTATTTTTATTAGGATGATGAGTGA	T	G	T	T	T	T	T	G	G	G	G	G	T	T	T	T	T	T	T	T	T	T	G	T	n/a	0.708333	n/a	0.291667	T	G	TG	x
CON_001_06273	intron	cg10420	278	GCCGAGAGATGGACTTGATG	CGGTCAACATACTTTCCACG	UCcg10420_278	CTTTTAATTTTCATTTTTTTTTCATGATCT A C TCTCTTTACTTTTGCTCAAAACTTGATTTT	A	C	A	A	A	A	A	A	A	A	C	C	A	A	A	A	A	A	A	A	A	A	C	A	0.833333	n/a	0.166667	n/a	A	C	AC	x
CON_001_07573	intron	cg10428	166	AATTCTTGTTCCTTGGTGCC	CCAACTCCAGATGACCCAAT	UCcg10428_166	CTAGATCGAGTCACTGATTGTTGCTTTTGT C T GTACTGTTGCAGGCTGGGACTGGTATAGCA	T	T	T	T	T	T	T	T	T			T	T	T	T	T	T	T	T	T	T	T	T	T	n/a	0.916667	n/a	n/a	T	T	TT	x
CON_001_07573	intron	cg10428	489	AATTCTTGTTCCTTGGTGCC	CCAACTCCAGATGACCCAAT	UCcg10428_489	CTTTTCAGGGACTGATTGTTAACTCTCGTA A G AGAATCACTTCAACACTTCAAGAAACCATG	G	G	G	G	G	G	G	G				G	G	G	G	G	G	G	G	G	G	G	G	G	n/a	n/a	n/a	0.875	G	G	GG
CON_001_09364	intron	cg10431	731	CTTACTTGGATGGAATAGTCAGCA	TGCAGCATGTAACTTGTCGTT	UCcg10431_731	AATCTTATTCAAGTGTATCTTTATAGAATG A G CTGTAAAAAAACTGTAAATTGTTGTTTCCA	A	A	A	A	A	A	A	A	A	A	A	G	A	A	A	A	A	A	A	A	A	A	A	A	0.958333	n/a	n/a	0.0416667	A	G	AG	x
CON_001_09364	intron	cg10431	885	CTTACTTGGATGGAATAGTCAGCA	TGCAGCATGTAACTTGTCGTT	UCcg10431_885	CACCCTTATGAGCAAACTTGTGGACTTGTA A G CACGTTCATTTCTTTTTGTTTTTCTCATTG	G	G	G	G	G	G	G	G	G	G	A	G	G	G	G	G	G	G	G	G	G	G	G	G	0.0416667	n/a	n/a	0.958333	G	A	GA	x
CON_001_09364	intron	cg10431	980	CTTACTTGGATGGAATAGTCAGCA	TGCAGCATGTAACTTGTCGTT	UCcg10431_980	TATTGATTCTTCTTCTATCAAAGATTGAAA G T GACTTTCACAACTTTTTTTCCCTTGTAAGN	G	T	G	G	G	G	G	T	T		T	T	G	G	G	G	G	G	G	G	G	G	T	G	n/a	0.25	n/a	0.708333	G	T	GT
CON_001_10613	intron	cg10436	111	CCAATCTTCTGCACATCGAA	GCATCAGTCTTTGGAGACAGC	UCcg10436_111	CCCATTTCGGAGGTAACCATTTTTTTTTCC G T GCATTATTACTTCGTTTGCACTGATTTCAG	G	T	T	T	T	T	T	T	T	T	T	T	T	G	T	T		T	T	T	T	T	T		n/a	0.833333	n/a	0.0833333	T	G	TG
CON_001_10613	intron	cg10436	839	CCAATCTTCTGCACATCGAA	GCATCAGTCTTTGGAGACAGC	UCcg10436_839	AGTTAGAATACCAAATCGCCAATTCAATTG G T TTTGACTGGTTCAATCGATCTAAATAAAAA	G	T	G	G	G	G	G	T	G	G	G	G	G	G	G	G		G	G		G	G	T	G	n/a	0.125	n/a	0.791667	G	T	GT
CON_001_10613	intron	cg10436	861	CCAATCTTCTGCACATCGAA	GCATCAGTCTTTGGAGACAGC	UCcg10436_861	TTCAATTGGTTTGACTGGTTCAATCGATCT A G AATAAAAAATTATTAAAAGTTCAAAAATAA	A	G	A	A	A	A	A	G	G	A	G	G	A	A	A	A		A	A		A	A	G	A	0.666667	n/a	n/a	0.25	A	G	AG	x
CON_001_10613	intron	cg10436	1035	CCAATCTTCTGCACATCGAA	GCATCAGTCTTTGGAGACAGC	UCcg10436_1035	GTTCAAACAACACTTGCTAATATAGGTTGA C T CTTGTGGACACATGGCTGCCTTTGGTTGGT	T	C	T	T	T	T	T	C	T	T	T	T	T	T	T	T		T	T		T	T	C	T	n/a	0.791667	0.125	n/a	T	C	TC	x
CON_001_10613	intron	cg10436	1086	CCAATCTTCTGCACATCGAA	GCATCAGTCTTTGGAGACAGC	UCcg10436_1086	TTTGGTTGGTTGGCTGATCCCTTCCAAGAT C T TTTGTTAAGTGGGTAACATGATATGTGGAT	C	C	C	C	C	C	C	C	C	CG	C	T	C	C	C	C	C	C	C	C	C	C	C	C	n/a	0.0416667	0.916667	n/a	C	T	CT
CON_001_10613	intron	cg10436	1135	CCAATCTTCTGCACATCGAA	GCATCAGTCTTTGGAGACAGC	UCcg10436_1135	TGATATGTGGATGATGTCTTATCTGAGTGG C T CTGGTTGTCAGAACTGGTTGACTTGCATGT	T	C	T	T	T	T	T	C	T	T	C	T	T	T	T	T	T	T	T	T	T	T	C	T	n/a	0.833333	0.166667	n/a	T	C	TC	x
CON_001_13430	intron	cg10440	267	CAAGCAGACGAATGTGAGGA	CTTTGTAGGAGGAGGCACCA	UCcg10440_267	GATTACATTCATTTCTGAACAGGTTACTTT C T GAGTTATTTGATTATTTTAAGCATGCTTTC	T	C	T	T	T	T	T	C	C		C	C	T	T	T	T	T	T	T		T	T	C	CT	n/a	0.625	0.25	n/a	T	C	TC	x
CON_001_13430	intron	cg10440	410	CAAGCAGACGAATGTGAGGA	CTTTGTAGGAGGAGGCACCA	UCcg10440_410	AGCAACACTGGATCACATATGTTCAGTTTT A C TCAGTTTGAGCTCATCCAAAGTTTTCTTTA	A	A	A	A	A	A	A	A	A	A	C	A	A	A	A	A	A	A	A		A	A	A	A	0.916667	n/a	0.0416667	n/a	A	C	AC	x
CON_001_13430	intron	cg10440	488	CAAGCAGACGAATGTGAGGA	CTTTGTAGGAGGAGGCACCA	UCcg10440_488	TCAGGTCAGTCATCATCCTCCAATGAGTGC C T GGGCATGCTGAAAATGAACATTTTACTTAT	T	T	T	T	T	T	T	T	T	T	T	C	T	T	T	T	T	T	T		T	T	T	T	n/a	0.916667	0.0416667	n/a	T	C	TC
CON_001_13895	intron	cg10441	237	CACCAATCAATGTGCTTCCA	ATGTTGCGAGTGTCGTATGC	UCcg10441_237	ATGTGTCTAACCAGGTCTGGTTGCAACTTC A T ATCCTTTATTCGATGTAAAAGGCATCTAAT	A	A	A	A	A	A	A	A	A	A	T	A	A	A	A	A	A	A	A	A	A	A	A	A	0.958333	0.0416667	n/a	n/a	A	T	AT	x
CON_001_13895	intron	cg10441	245	CACCAATCAATGTGCTTCCA	ATGTTGCGAGTGTCGTATGC	UCcg10441_245	AACCAGGTCTGGTTGCAACTTCAATCCTTT A G TTCGATGTAAAAGGCATCTAATATCTCTTT	A	A	A	A	A	A	A	A	A	A	G	A	A	A	A	A	A	A	A	A	A	A	A	A	0.958333	n/a	n/a	0.0416667	A	G	AG
CON_001_13895	intron	cg10441	502	CACCAATCAATGTGCTTCCA	ATGTTGCGAGTGTCGTATGC	UCcg10441_502	ACAGCTATACTTGGAGTTCTTGGATAAATT C T GAGAGGAAATTTGTGACGCACGGAGCATAC	C	T	C	C	C	C	C	T	C	C	C	C	C	C	C	C	C	C	C	C	C	C	T	C	n/a	0.125	0.875	n/a	C	T	CT	x
CON_002_02208	intron	cg10445	75	AATCTCAAAGTCAAGGGCCA	GAAACCTACTGTTCCAAATGTTCTc	UCcg10445_75	TCATTTAGATCATCTCTGTTGTTTTTCTTT C T CGATTTTTTTTCTTCTTTTCATTTATTTGT	T	T	T	T	T	T	T	T	T		T	C	T	T	T	T	T	T	T	T	T	T	T	T	n/a	0.916667	0.0416667	n/a	T	C	TC	x
CON_002_02208	intron	cg10445	448	AATCTCAAAGTCAAGGGCCA	GAAACCTACTGTTCCAAATGTTCTc	UCcg10445_448	TCGCACTTTTATGAATTAATGATTGAATTG C T TTTGGTTTTGTTCGGATTTTTTTGTTCTTT	T	C	T	T	T	T	T	C	C		C	C	T	T	T	T	T	T	T	T	T	T	C	C	n/a	0.666667	0.291667	n/a	T	C	TC	x
CON_001_06346	5' end	cg10454	108	ATGCTGAATTGAAGGAACGC	AGCCTCTTTTGTTGCCTGAA	UCcg10454_108	AGCTCTGTTGTCACCCCTGGTTCTGACGAT A G GCAACGTAAGTACGAATCTGAAGGCAACAG	G	A	G	G	G	G	G	A	A	A	A	A	G	G	G	G	G	G	G	G	G	G	A	AG	0.291667	n/a	n/a	0.666667	G	A	GA	x
CON_001_06346	5' end	cg10454	121	ATGCTGAATTGAAGGAACGC	AGCCTCTTTTGTTGCCTGAA	UCcg10454_121	CCCCTGGTTCTGACGATGGCAACGTAAGTA C T GAATCTGAAGGCAACAGAGCTCAGGCTTGG	C	T	C	C	C	C	C	T	T	T	C	T	C	C	C	C	C	C	C	C	C	C	T	C	n/a	0.25	0.75	n/a	C	T	CT
CON_001_07639	5' end	cg10455	174	CTTCGACGTTTCCTGCTCTC	TTGCATCAGCAAGACCACTC	UCcg10455_174	AGGCGCTGATATCCTGGTGGAAGCCCTGGT A T CGTGAAGGGGTCAAGGATGTGTTTGCCTAC	T	A	T	T	T	T	T	A	A	A	A	A	T	T	T	T	T	T	T	T	T	T	A	AT	0.291667	0.666667	n/a	n/a	T	A	TA	x
CON_001_07639	5' end	cg10455	309	CTTCGACGTTTCCTGCTCTC	TTGCATCAGCAAGACCACTC	UCcg10455_309	CGAGCAAGGTGGGGTCTTTGCCGCCGAGGG C T TACGCGCGCTCCTCTGGCATTCCCGGCGTT	C		C	C	C	C	C						C	C	C	C	C	C	C	C	C	C			n/a	n/a	0.666667	n/a	C	C	CC	x
CON_001_08053	5' end	cg10456	212	GGCATAGGGCGTAGACAATC	CTGCAATGAAAAGCCCATCT	UCcg10456_212	CAAACTCCTCCTTTCACTTTAAACACCAAT A T ACTTGGTTAATGGGTATAGATTCTGGTTTT	T	A	T	A	A	A	A	A	A		A	A	T		A		A	A	A	A	A	T	A	A	0.708333	0.166667	n/a	n/a	A	T	AT	x
CON_001_08053	5' end	cg10456	244	GGCATAGGGCGTAGACAATC	CTGCAATGAAAAGCCCATCT	UCcg10456_244	CTTGGTTAATGGGTATAGATTCTGGTTTTG C T AAATTGGTTAGCGAATTTAAACCTAGCTAC	T	T	T	T	T	T	T	T	T	T	C	T	T	T	T	T	T	T	T	T	T	T	T	T	n/a	0.958333	0.0416667	n/a	T	C	TC
CON_001_13875	5' end	cg10468	89	GGTGGGACACTTGGAAGGTA	TGACCAACACAGGGTAATGC	UCcg10468_89	GTACGGTATAACCATGTTATTACTCTCTCG C T ATTTGGTATTCATGCAATGGATAGTAACAT	C	C	C	C	C	C	C		T	T	T	T	C	C	C	C	C	C	C	C	C	C	C	C	n/a	0.166667	0.791667	n/a	C	T	CT
CON_001_13875	5' end	cg10468	122	GGTGGGACACTTGGAAGGTA	TGACCAACACAGGGTAATGC	UCcg10468_122	TTGGTATTCATGCAATGGATAGTAACATTA A T GTTGCCGTCATTTTGTCAGCATAATCACTC	T	T	T	T	T	T	T	T	T	T	A	A	T	T	T	T	T	T	T	T	T	T	T	T	0.0833333	0.916667	n/a	n/a	T	A	TA	x
CON_001_13875	5' end	cg10468	224	GGTGGGACACTTGGAAGGTA	TGACCAACACAGGGTAATGC	UCcg10468_224	TAATATATGAAACCGATAACAAATTGAATC C G AACAAAGAGCATTGTAGTCTTAATATCTAC	C	C	C	C	C	C	C	C	G	C	G	G	C	C	C	C	C	C	C	C	C	C	C	C	n/a	n/a	0.875	0.125	C	G	CG
CON_001_13875	5' end	cg10468	252	GGTGGGACACTTGGAAGGTA	TGACCAACACAGGGTAATGC	UCcg10468_252	TCCAACAAAGAGCATTGTAGTCTTAATATC G T ACAGGATATGTCAATGCTGTATGCAACAGT	T	T	T	T	T	T	T	T	G	T	G		T	T	T	T	T	T	T	T	T	T	T	T	n/a	0.875	n/a	0.0833333	T	G	TG
CON_001_13875	5' end	cg10468	268	GGTGGGACACTTGGAAGGTA	TGACCAACACAGGGTAATGC	UCcg10468_268	GTAGTCTTAATATCTACAGGATATGTCAAT A G CTGTATGCAACAGTGACGACTCTGAAGGCA	G	G	G	G	G	G	G	G	A	G	A	A	G	G	G	G	G	G	G	G	G	G	G	G	0.125	n/a	n/a	0.875	G	A	GA
CON_001_13875	5' end	cg10468	282	GGTGGGACACTTGGAAGGTA	TGACCAACACAGGGTAATGC	UCcg10468_282	TACAGGATATGTCAATGCTGTATGCAACAG C T GACGACTCTGAAGGCACCCTATAGGAAAAG	T	T	T	T	T	T	T	T	C	T	C	C	T	T	T	T	T	T	T	T	T	T	T	T	n/a	0.875	0.125	n/a	T	C	TC
CON_001_13875	5' end	cg10468	323	GGTGGGACACTTGGAAGGTA	TGACCAACACAGGGTAATGC	UCcg10468_323	AAGGCACCCTATAGGAAAAGCATATCACAT G T TAGTTACTTACCACATCATAAATATAAACC	T	T	T	T	T	T	T	T	G	T	G	G	T	T	T	T	T	T	T	T	T	T	T	T	n/a	0.875	n/a	0.125	T	G	TG
CON_001_13875	5' end	cg10468	362	GGTGGGACACTTGGAAGGTA	TGACCAACACAGGGTAATGC	UCcg10468_362	TACCACATCATAAATATAAACCCGAGAATC A G TGAGATCCGGTGTAAATGTACTTTTGGCCC	A	A	A	A	A	A	A	A	G	G	G	G	A	A	A	A	A	A	A	A	A	A	A	A	0.833333	n/a	n/a	0.166667	A	G	AG
CON_001_13875	5' end	cg10468	406	GGTGGGACACTTGGAAGGTA	TGACCAACACAGGGTAATGC	UCcg10468_406	AAATGTACTTTTGGCCCGTGCTGCGATAAA A T CATTTCGAGAAATTGATGAAATGTTAATCA	A	A	A	A	A	A	A	A	T	A	T	T	A	A	A	A	A	A	A	A	A	A	A	A	0.875	0.125	n/a	n/a	A	T	AT	x
CON_001_13875	5' end	cg10468	407	GGTGGGACACTTGGAAGGTA	TGACCAACACAGGGTAATGC	UCcg10468_407	AATGTACTTTTGGCCCGTGCTGCGATAAAA A C ATTTCGAGAAATTGATGAAATGTTAATCAA	C	C	C	C	C	C	C	C	A	C	A	A	C	C	C	C	C	C	C	C	C	C	C	C	0.125	n/a	0.875	n/a	C	A	CA
CON_001_13875	5' end	cg10468	441	GGTGGGACACTTGGAAGGTA	TGACCAACACAGGGTAATGC	UCcg10468_441	TCGAGAAATTGATGAAATGTTAATCAATAC A T GTAATCTGGAACCAACAGTTAGATAAAGAA	T	T	T	T	T	AT	AT	AT	A	T	A	A	T	T	T	T	T	T	T	T	T	T	T	T	0.125	0.75	n/a	n/a	T	A	TA
CON_001_13875	5' end	cg10468	476	GGTGGGACACTTGGAAGGTA	TGACCAACACAGGGTAATGC	UCcg10468_476	TCTGGAACCAACAGTTAGATAAAGAAAACT A G TATTGTTAATTTGACTAAGATCGAGCAAAT	G	G	G	G	AG	AG	AG	AG	A	G	A	A	G	G	G	G	G	G	G	G	G	G	G	G	0.125	n/a	n/a	0.708333	G	A	GA
CON_001_13875	5' end	cg10468	506	GGTGGGACACTTGGAAGGTA	TGACCAACACAGGGTAATGC	UCcg10468_506	GTATTGTTAATTTGACTAAGATCGAGCAAA G T GGAGAATAAAAGACCTCACCTGTATTCGGG	T	T	T	T	T	T	T	T	G	G	G	G	T	T	T	T	T	T	T	T	T	T	T	T	n/a	0.833333	n/a	0.166667	T	G	TG
CON_001_13875	5' end	cg10468	520	GGTGGGACACTTGGAAGGTA	TGACCAACACAGGGTAATGC	UCcg10468_520	ACTAAGATCGAGCAAATGGAGAATAAAAGA A C CTCACCTGTATTCGGGTGAAAAATAACAGC	C	C	C	C	C	C	C	C	A	A	A	A	C	C	C	C	C	C	C	C	C	C	C	C	0.166667	n/a	0.833333	n/a	C	A	CA
CON_001_13875	5' end	cg10468	527	GGTGGGACACTTGGAAGGTA	TGACCAACACAGGGTAATGC	UCcg10468_527	TCGAGCAAATGGAGAATAAAAGACCTCACC A T GTATTCGGGTGAAAAATAACAGCGAATAAG	T	T	T	T	T	T	T	T	T	T	A	T	T	T	T	T	T	T	T	T	T	T	T	T	0.0416667	0.958333	n/a	n/a	T	A	TA
CON_001_13875	5' end	cg10468	561	GGTGGGACACTTGGAAGGTA	TGACCAACACAGGGTAATGC	UCcg10468_561	TTCGGGTGAAAAATAACAGCGAATAAGAGT A G CGCAACACTGAGTGACCTTTATAAGTAGCC	G	G	G	G	G	G	G	G	A	G	A	A	G	G	G	G	G	G	G	G	G	G	G	G	0.125	n/a	n/a	0.875	G	A	GA
CON_001_13875	5' end	cg10468	728	GGTGGGACACTTGGAAGGTA	TGACCAACACAGGGTAATGC	UCcg10468_728	TAAAAATGTCGACTCCCGTAAACTCAATCC A G TTGCATGTAAACTGGATGTTGCTTTAACTG									G	A	G	G	A	AC	AC	A	A	AC	A	A	AC	AC	A	AC	0.291667	n/a	n/a	0.125	A	G	AG
CON_002_01506	5' end	cg10469	98	ACTGAGCATGGCGCTAGAAT	GTGATGGAGATGGTCGGAAG	UCcg10469_98	GCCGTGTCTCGTATTTCCAGTAAATATCCA C T CAGTAGGAAGAGGCAAAACGGGACCACCGA	C	T	C	C	C	C	C	T	T			T	C	C	C	C	CT	C	C	C	C	C	T	CT	n/a	0.208333	0.625	n/a	C	T	CT	x
CON_003_02646	5' end	cg10472	247	AATGCGGGCTTACACTCAAT	GGTGATGCTGAGCTTTGTGA	UCcg10472_247	ATTTACTCCTCTAAACATCACATATTTGAC C T ACAAGCCTAATTTCTTAATATTTGTAGTCT	T	T	T	T	T	T	T	T	C	C	T	C	T	T	T	T	T	T	T	T	T	T	T	T	n/a	0.875	0.125	n/a	T	C	TC	x
CON_004_03315	5' end	cg10478	114	TCCTTTTCCAAGGGAGAGTG	GAGGGTTTCGATGAGGACAG	UCcg10478_114	CCGTCGAGAAAACCGCCGCCGGCCGCGAGT A G CAAGGTCAAGGACATGTCTCAGGCTGACTT	G	A	A	G	G	G	G	A	A	A	A	A	A	G	AG	A	AG	G	G	A	A	A	A	A	0.583333	n/a	n/a	0.333333	A	G	AG	x
CON_004_03487	5' end	cg10481	205	CTCACAGCATCAGCCATGTT	CGGTAGCGTCCTGGTATTGT	UCcg10481_205	AATGGCATCAACCTTCGTAGGAAACTCGAC A C TCCATCCAGGAAATGTTCAGGCGAGTTAGC	C	C	C	C	C	C	C	C	C	A	A	C	C	C	C	C	C	C	C	C	C	C	C	C	0.0833333	n/a	0.916667	n/a	C	A	CA	x
CON_005_03735	5' end	cg10487	116	GCGTAGGAAGTACGGAGCTG	CATCCCACAACATTCACTGC	UCcg10487_116	GAAGACCGAAAAAGAGGTCCAAGAAGCGGA A G CAAGCCCACCTTGAAACTGCCTATGCAGAG	G	G	G	G	A	G	G	G	A	AG	G	G	G	G	G	G	G	G	G	G	G	G	G	G	0.0833333	n/a	n/a	0.875	G	A	GA	x
CON_005_03735	5' end	cg10487	137	GCGTAGGAAGTACGGAGCTG	CATCCCACAACATTCACTGC	UCcg10487_137	AGAAGCGGAGCAAGCCCACCTTGAAACTGC C G TATGCAGAGGCTGATTAGTGAGCATGGGGG	C	C	C	C	G	C	C	C	G	CG	C	C	C	C	C	C	C	C	C	C	C	C	C	C	n/a	n/a	0.875	0.0833333	C	G	CG
CON_005_03735	5' end	cg10487	205	GCGTAGGAAGTACGGAGCTG	CATCCCACAACATTCACTGC	UCcg10487_205	TAGATTTTATGTGAGAGGAATCTTTGCATT C G TCTTTGTTGTCTCTTTAATTTAGTATTTGC	C	G	C	C	G	C	C	G	G	G	G	G	C	C	C	C	C	C	C	C	C	C	G	C	n/a	n/a	0.666667	0.333333	C	G	CG	x
CON_005_03735	5' end	cg10487	246	GCGTAGGAAGTACGGAGCTG	CATCCCACAACATTCACTGC	UCcg10487_246	CTCTTTAATTTAGTATTTGCTTTCAGCGAT G T GTATTATGGGGGGTCGGAACTGATGTTATG	G	G	G	G	T	G	G	G	T		G	G	G	G	G	G	G	G	G	G	G	G	G	G	n/a	0.0833333	n/a	0.875	G	T	GT
CON_005_03735	5' end	cg10487	255	GCGTAGGAAGTACGGAGCTG	CATCCCACAACATTCACTGC	UCcg10487_255	TTAGTATTTGCTTTCAGCGATGGTATTATG C G GGGGTCGGAACTGATGTTATGGGATAGGTT	G	G	G	G	C	G	G	G	C		G	G	G	G	G	G	G	G	G	G	G	G	G	G	n/a	n/a	0.0833333	0.875	G	C	GC
CON_005_03758	5' end	cg10488	64	GGTGATGCTGAGCTTTGTGA	AATGCGGGCTTACACTCAAT	UCcg10488_64	TCAATTAATCAGAGAATTTTGTTTTAAACT A G AAATAAACAGAAAACCAAAAATACTCAACG	A	G	A	A	A	A	A	G	G	G	G	G	A	A	A	A	A	A	A	A	A	A	G	A	0.708333	n/a	n/a	0.291667	A	G	AG	x
CON_006_03844	5' end	cg10490	49	CATTCGTTTCTTCTCACGCTC	TAGGCCGTTGTTAGCAGCAT	UCcg10490_49	TTCGTTTCTTCTCACGCTCGATTACCTTAC A G AAAAGGTTATTTTCGATTTGAGTTCGGATC	A	G	A	A	A	A	A			G	G	G	A	A	A	A	A	A	A	A	A	A		AG	0.666667	n/a	n/a	0.166667	A	G	AG	x
CON_006_03844	5' end	cg10490	331	CATTCGTTTCTTCTCACGCTC	TAGGCCGTTGTTAGCAGCAT	UCcg10490_331	TCTGTCGTCTGATCTGCTTTTCTTATTCGA A T GTTCTGAGATCGATTGTGTTGATGGATCGA	A	T	A	A	A	A	A	T	A	A	A	A	A	A	A	A	A	A	A	A	A	A	T	A	0.875	0.125	n/a	n/a	A	T	AT	x
CON_001_00006	5' end	cg10503	86	ATCGAGGAACTGGGGATCTT	AAGCGAATCCAAATCAGCAC	UCcg10503_86	GGCAGACTTCTTTAGACGTAGATGATTCAT C T AGTAGTTAGAAGTGTAGAGTCAGCTGAGCA	C	T	C	C	C	C	C	T	C		C	C	C	C	C	C	C	C	C	C	C	C	T	C	n/a	0.125	0.833333	n/a	C	T	CT	x
CON_001_00006	5' end	cg10503	226	ATCGAGGAACTGGGGATCTT	AAGCGAATCCAAATCAGCAC	UCcg10503_226	GGCTTGAATCAAGAGAAAACTGCAGATTCG A G CATCAGCTTTCATCAATGATCCTGAAATTG	A	A	A	A	A	A	A	A	A		A	G	A	A	A	A	A	A	A	A	A	A	A	A	0.916667	n/a	n/a	0.0416667	A	G	AG
CON_001_00006	5' end	cg10503	331	ATCGAGGAACTGGGGATCTT	AAGCGAATCCAAATCAGCAC	UCcg10503_331	GTCGATCGAGAGGTGGTCAAAGCATGTAAT C T AAACAGCAGCGGTAGAAATTGCTGAAAGTG	T	C	T	T	T	T	T	C	C		T	C	T	T	T	T	T	T	T	T	T	T	C	T	n/a	0.75	0.208333	n/a	T	C	TC	x
CON_001_00006	5' end	cg10503	352	ATCGAGGAACTGGGGATCTT	AAGCGAATCCAAATCAGCAC	UCcg10503_352	GCATGTAATTAAACAGCAGCGGTAGAAATT C G CTGAAAGTGTATTTGGGTCAAGTTCCAATG	G	G	G	G	G	G	G	G	G		C	G	G	G	G	G	G	G	G	G	G	G	G	G	n/a	n/a	0.0416667	0.916667	G	C	GC
CON_001_04642	5' end	cg10537	65	TGCAAGGTTCCAAACAATGA	TCTCCATACCGTGGCTGATA	UCcg10537_65	ATGACAATTTTTTTCCGAAATGGGGGCGAC A G TCTTTTTCTGTACAAGACGAACATCGGGCA	G	A	G	G	G	G	G	A	G	G	A	G	G	G	G	G	G	G	G	G	G	G	A	G	0.166667	n/a	n/a	0.833333	G	A	GA	x
CON_001_04653	5' end	cg10539	125	AAGGCGTTCAAATGGATGAA	GGCAAAGAGGTGATTGTGGT	UCcg10539_125	GACCATTTATCCTCGTTGAAGCAAAGGTTT A G TTTATCTCATACTCTTTCAACTTTTGGGTT	G	G	G	G	G	G	G	G	G		A	G	G	G	G	G	AG	G	G	AG	G	G	G	A	0.0833333	n/a	n/a	0.791667	G	A	GA
CON_001_04653	5' end	cg10539	492	AAGGCGTTCAAATGGATGAA	GGCAAAGAGGTGATTGTGGT	UCcg10539_492	GCTAAGGCTACAAGGTGGGGCTCGACATAC C T GGAATAGAGATAAAAGAATTCATTGTCGAA	C	T	C	C	C	C	C	T	C	C	C	C	C	C	C	C	C	C	C	C	C	C	T	C	n/a	0.125	0.875	n/a	C	T	CT
CON_001_04653	5' end	cg10539	516	AAGGCGTTCAAATGGATGAA	GGCAAAGAGGTGATTGTGGT	UCcg10539_516	ACATACCGGAATAGAGATAAAAGAATTCAT A T GTCGAAAATTGAATGAATGAACAAGATGAT	T	A	T	T	T	T	T	A	T	T	T	T	T	T	T	T	T	T	T	T	T	T	A	T	0.125	0.875	n/a	n/a	T	A	TA	x
CON_001_04677	5' end	cg10547	57	GTTGAGGGAAATACGGCTGA	TATCAAGATGCAGCGACCAC	UCcg10547_57	CTAACACTGCTAAGATTCAGAGTTCATCAT C T GTCATTCCGAAGGTGGGGTAGGAAGTATCC	T	C	T	T	T	T	T	C	C	C	C	C	C	T	T	T	T	T	T	T	T	T	C	CT	n/a	0.625	0.333333	n/a	T	C	TC
CON_001_04677	5' end	cg10547	58	GTTGAGGGAAATACGGCTGA	TATCAAGATGCAGCGACCAC	UCcg10547_58	TAACACTGCTAAGATTCAGAGTTCATCATT A G TCATTCCGAAGGTGGGGTAGGAAGTATCCT	G	A	G	G	G	G	G	A	A	A	A	A	A	G	G	G	G	G	G	G	G	G	A	G	0.333333	n/a	n/a	0.666667	G	A	GA
CON_001_04677	5' end	cg10547	155	GTTGAGGGAAATACGGCTGA	TATCAAGATGCAGCGACCAC	UCcg10547_155	GTGTTTGGGGCAGTTGGCCTTGGTCATCTC C T TGCAGGGCAGGTTAGTTTCGGTACACTTGA	T	C	T	T	T	T	T	C	T	T	T	T	T	T	T	T	T	T	T	T	T	T	C	T	n/a	0.875	0.125	n/a	T	C	TC	x
CON_001_04677	5' end	cg10547	276	GTTGAGGGAAATACGGCTGA	TATCAAGATGCAGCGACCAC	UCcg10547_276	AATATATCTGCTGTGCAGAGAACAGCATAT A G TCATTTTAACTTTGAGGGGCAAACCATGTT	A	G	A	A	A	A	A	A	G	G	G	G	G	A	A	A	A	A	A	A	A	A	G	A	0.708333	n/a	n/a	0.291667	A	G	AG
CON_001_04677	5' end	cg10547	281	GTTGAGGGAAATACGGCTGA	TATCAAGATGCAGCGACCAC	UCcg10547_281	ATCTGCTGTGCAGAGAACAGCATATATCAT G T TTAACTTTGAGGGGCAAACCATGTTATGGC	T	G	T	T	T	T	T	G	G	T	T	G	T	T	T	T	T	T	T	T	T	T	G	T	n/a	0.791667	n/a	0.208333	T	G	TG
CON_001_04677	5' end	cg10547	687	GTTGAGGGAAATACGGCTGA	TATCAAGATGCAGCGACCAC	UCcg10547_687	ATAAGGTTCAAGTTCGATCATCTATTAGTT G T GGTTTGGTTGAGTTTAGTTGGTCGAGTTAG	T	G	T	T					T	T	T	T	T	T	T	T	T	T	T	T	T	T	G	T	n/a	0.75	n/a	0.0833333	T	G	TG
CON_001_04694	5' end	cg10550	118	TTGGAAATAGCCACGGAGAG	TAAGGATGATAGGCCGGATG	UCcg10550_118	ACATTTCTGACTCATTGTCTGGTCAAAACC A C CACATGTGCACATGGTCCCCCTAACCCCAC	A	C	A	A	A	A	A	C	C	C	C	C	A	C	A	A	A	A	AC	A	A	A	C	AC	0.583333	n/a	0.333333	n/a	A	C	AC	x
CON_001_04694	5' end	cg10550	164	TTGGAAATAGCCACGGAGAG	TAAGGATGATAGGCCGGATG	UCcg10550_164	TCCCCCTAACCCCACGTGACGTCAAACATC C T CTATATTATCATCCTTTGCCACCTCACCAT	C	C	C	C	C	C	C	C	C	C	T	C	C	C	C	C	C	C	C	C	C	C	C	C	n/a	0.0416667	0.958333	n/a	C	T	CT
CON_001_04694	5' end	cg10550	236	TTGGAAATAGCCACGGAGAG	TAAGGATGATAGGCCGGATG	UCcg10550_236	GAATACGACAATCTTAGCACACGTGTACGG C T TCTTGATCCGTTTGAGTTCCCCCACTATCT	T	T	T	T	T	T	T	T	T	T	T	C	T	T	T	T	T	T	T	T	T	T	T	T	n/a	0.958333	0.0416667	n/a	T	C	TC	x
CON_001_04700	5' end	cg10554	361	GGGAAACTCTCAAGTGGCTG	TGAGCTTGTGGTTAAGGCAA	UCcg10554_361	CTGATGTTTGTCATGTAGTTTAGTAGCCAT C T ACTTTGTCCTTTTCAGTTCTCTGTTGTATA	T	C	T	T	T	T	T	C	C	C	C	C	T	T	T	T	T	T	T	T	T	T	C	C	n/a	0.666667	0.333333	n/a	T	C	TC	x
CON_001_04700	5' end	cg10554	375	GGGAAACTCTCAAGTGGCTG	TGAGCTTGTGGTTAAGGCAA	UCcg10554_375	GTAGTTTAGTAGCCATTACTTTGTCCTTTT C T AGTTCTCTGTTGTATACCAGTATTTCCTTA	C	C	C	C	C	C	C	C	C	C	T	C	C	C	C	C	C	C	C	C	C	C	C	C	n/a	0.0416667	0.958333	n/a	C	T	CT
CON_001_04700	5' end	cg10554	381	GGGAAACTCTCAAGTGGCTG	TGAGCTTGTGGTTAAGGCAA	UCcg10554_381	TAGTAGCCATTACTTTGTCCTTTTCAGTTC A T CTGTTGTATACCAGTATTTCCTTATTTTGT	T	A	T	T	T	T	T	A	A	A	A	A	T	T	T	T	T	T	T	T	T	T	A	A	0.333333	0.666667	n/a	n/a	T	A	TA
CON_001_04700	5' end	cg10554	544	GGGAAACTCTCAAGTGGCTG	TGAGCTTGTGGTTAAGGCAA	UCcg10554_544	TATTTTTTGTGTTGCATTATAGTCTTTTGG G T TGGTAATAACTTACAGTCTAAACACTTTTG	G	G	G	G	G	G	G	G	G	G	G	G	G	G	G	G	G	G	G	G	G	G	G	T	n/a	0.0416667	n/a	0.958333	G	T	GT
CON_001_04700	5' end	cg10554	853	GGGAAACTCTCAAGTGGCTG	TGAGCTTGTGGTTAAGGCAA	UCcg10554_853	CTGAGGGTTTTGCTGTGATTTTTATTCTAC G T ATCTTTTAGCTTCTTATATTACTTGCATTT	G	G	G	G	G	G	G	G	G	G	G	T	G	G	G	G	G	G	G	G	G	G	G	G	n/a	0.0416667	n/a	0.958333	G	T	GT	x
CON_001_04719	5' end	cg10557	83	CGTGTATGGCTCTTGCAGAA	GCATCCCCATAGTTGAGTGG	UCcg10557_83	AGTATATTGGACAAGGGTGGCCAAGGTGTT A T TACATTTTGCTTCTGCTCTTGGATATGACT	A	A	A	A	A	A	A	A	A	A	T	A	A	A	A	A	A	A	A	A	A	A	A	A	0.958333	0.0416667	n/a	n/a	A	T	AT	x
CON_001_04744	5' end	cg10563	607	TTCTGCCGTGGGTAAGTCTC	TCCCGATCAGAATGACAACA	UCcg10563_607	TCTTGATCTCATAGCATTATCATTGAATCT C T AGCCTCCACGTCGAAAATTTGTGCTTGTGG	T	C	T	C	C	C	C	C	C		C	C	T	C	C	T	CT	C	CT	T	T	T	C	C	n/a	0.291667	0.583333	n/a	C	T	CT
CON_001_04744	5' end	cg10563	649	TTCTGCCGTGGGTAAGTCTC	TCCCGATCAGAATGACAACA	UCcg10563_649	CGAAAATTTGTGCTTGTGGTATTGTGTGTT C T AAGTAAGCAATGCCATGTTGAAAACCTGGG	C	T	C	C	C	C	C	T	T		T	T	C	C	C	C	C	C	C	C	C	C	T	C	n/a	0.25	0.708333	n/a	C	T	CT	x
CON_001_04744	5' end	cg10563	944	TTCTGCCGTGGGTAAGTCTC	TCCCGATCAGAATGACAACA	UCcg10563_944	GGGTTCTTGCTATTTGGTTATAGCGGTTCA C T TTGACATGTCATTTTGTGTCTGGATATACA	T	C	T	T	T	T	T	C	T		T	T				T	T	T	T	T	T	T	C	T	n/a	0.708333	0.125	n/a	T	C	TC
CON_001_04744	5' end	cg10563	1024	TTCTGCCGTGGGTAAGTCTC	TCCCGATCAGAATGACAACA	UCcg10563_1024	GCTAATTCTTTATAAGCAGTTGGTAATTTT A C TTTATTCTCTTCTGTTGTATTGAATAGATA	A	C	A	A	A	A	A	C	A		A	A				A	A	A	A	A	A	A	C	A	0.708333	n/a	0.125	n/a	A	C	AC
CON_001_04749	5' end	cg10565	38	GGCACTGGCAATGGTCTACT	CAACCAACTTCGAGACCGAG	UCcg10565_38	ACTAGCTAAGCAGGGGTACACTGAGATTTA A G TTGTGGTTTTGGTGTTATATATATGCTGCT	A	A	G	G	G					A		A	G	A	A	G	A	G	G	A	G	G		A	0.375	n/a	n/a	0.375	A	A	AA
CON_001_04749	5' end	cg10565	559	GGCACTGGCAATGGTCTACT	CAACCAACTTCGAGACCGAG	UCcg10565_559	GATTTTTGTTAAATTAATGGTGCTGTGAGA C T ATGTGTAGTCCTTGGGTCAACTTTCTGATA	C	C	C	C	C	C	C	C	C	C			C	C	C	C	C	C	T	C	C	C	C	C	n/a	0.0416667	0.875	n/a	C	T	CT	x
CON_001_04749	5' end	cg10565	843	GGCACTGGCAATGGTCTACT	CAACCAACTTCGAGACCGAG	UCcg10565_843	TGGTATTTTCTTCTACTGGCTTAATTATCC C T CAGAGCACATTGACCATTTTCCATTTCCAT	C	C	C	C	C	C	C	C		CT	C	T	C	C	C	C	C	C	C	C	C	C	C	C	n/a	0.0416667	0.875	n/a	C	T	CT
CON_001_04749	5' end	cg10565	1124	GGCACTGGCAATGGTCTACT	CAACCAACTTCGAGACCGAG	UCcg10565_1124	CAATGCCTGTGGAATCTCATAATTTGAATT G T CATAATTTGCAGTTATGTTACTGAGATAAA	G	G	T	T	T	T	T	G	G		G	G	T	G	GT	T	G	T	T	G	T	T	G	G	n/a	0.458333	n/a	0.458333	T	T	TT	x
CON_001_04749	5' end	cg10565	1125	GGCACTGGCAATGGTCTACT	CAACCAACTTCGAGACCGAG	UCcg10565_1125	AATGCCTGTGGAATCTCATAATTTGAATTG C T ATAATTTGCAGTTATGTTACTGAGATAAAA	C	C	T	T	T	T	T	C	C		C	C	T	C	CT	CT	C	CT	T	C	T	T	C	C	n/a	0.375	0.458333	n/a	C	T	CT
CON_001_04749	5' end	cg10565	1162	GGCACTGGCAATGGTCTACT	CAACCAACTTCGAGACCGAG	UCcg10565_1162	TGCAGTTATGTTACTGAGATAAAATAGTCT C G TTTCTAATCTTTGTAGTTTTTCAGTAGCTC	C	C	C	C	C	C	C	C	G		C	G	C	C	C	C	C	C	C	C	C	C	C	C	n/a	n/a	0.875	0.0833333	C	G	CG
CON_001_04849	5' end	cg10577	87	AGTAAGGCACCTCCATGCAC	TGTCTTGTTTCCACCTTCAACA	UCcg10577_87	AAATATTTTTCTCTCTATTTCTGTTGTTGT C T AAGGGTATCTTTTCTATTGATACTTCCAAA	C	C	C	C	C	C	C	T	C	C	C	C	C	C	C	C	C	C	C	C	C	C	T	C	n/a	0.0833333	0.916667	n/a	C	T	CT
CON_001_04849	5' end	cg10577	341	AGTAAGGCACCTCCATGCAC	TGTCTTGTTTCCACCTTCAACA	UCcg10577_341	TCTTTTTTCCTTATTTTTTTTCCTTTTTCT G T GGAGGGGTAGGGAGGTCAATTGCTATATAT	G	G	G	G	G	G	G	G	G	G	G	T	G	G	G	G	G	G	G	G	G	G	G	G	n/a	0.0416667	n/a	0.958333	G	T	GT
CON_001_04849	5' end	cg10577	343	AGTAAGGCACCTCCATGCAC	TGTCTTGTTTCCACCTTCAACA	UCcg10577_343	TTTTTTCCTTATTTTTTTTCCTTTTTCTGG G T AGGGGTAGGGAGGTCAATTGCTATATATAC	G	G	G	G	G	G	G	G	G	G	G	T	G	G	G	G	G	G	G	G	G	G	G	G	n/a	0.0416667	n/a	0.958333	G	T	GT
CON_001_04849	5' end	cg10577	373	AGTAAGGCACCTCCATGCAC	TGTCTTGTTTCCACCTTCAACA	UCcg10577_373	GAGGGGTAGGGAGGTCAATTGCTATATATA C T ATTCGCTAGCATACTGTTTAGCGCAGAATA	C	T	C	C	C	C	C	T	T	T	T	T	C	C	C	C	C	C	C	C	C	C	T	T	n/a	0.333333	0.666667	n/a	C	T	CT	x
CON_001_04849	5' end	cg10577	473	AGTAAGGCACCTCCATGCAC	TGTCTTGTTTCCACCTTCAACA	UCcg10577_473	ACATCTCTGGTTTTGCAAGATGGTGAATGT C T CCTTAATGCTGTTATTTAAATGTTTTTAAA	C	C	C	C	C	C	C	T	C	C	C	C	C	C	C	C	C	C	C	C	C	C	T	C	n/a	0.0833333	0.916667	n/a	C	T	CT
CON_001_04849	5' end	cg10577	772	AGTAAGGCACCTCCATGCAC	TGTCTTGTTTCCACCTTCAACA	UCcg10577_772	TGTTGATGCTGAGTACATAGTCCACTACAA C T CGCCCTACACTAGGGGGCACAGTTGAAAAG	T	T	T	T	T	T	T	T	T	T	C	T	T	T	T	T	T	T	T	T	T	T	T	T	n/a	0.958333	0.0416667	n/a	T	C	TC	x
CON_001_04931	5' end	cg10587	240	GGGATGAATAAGGTGTGCTGA	TGCAAAAGGCATGAGAAGTG	UCcg10587_240	TAGTTTTGTGTTTTCGCACACACAAGAGGC G T GTTTGAATTCTGTTCACACTTCTCATGCCT	T	G	T	T	T	T	T	G	G	G	T	G	T	T	T	T	T	T	T	T	T	T	G	T	n/a	0.75	n/a	0.25	T	G	TG	x
CON_001_04931	5' end	cg10587	253	GGGATGAATAAGGTGTGCTGA	TGCAAAAGGCATGAGAAGTG	UCcg10587_253	TCGCACACACAAGAGGCTGTTTGAATTCTG A T TCACACTTCTCATGCCTTTTGCAGGTCATA	T	T	T	T	T	T	T	T	T	T	T	A	T	T	T	T	T	T	T	T	T	T		T	0.0416667	0.916667	n/a	n/a	T	A	TA
CON_001_04961	5' end	cg10595	331	TGATAGGCCAACATCAACCA	CCAAGGCCCAGCATTACTTA	UCcg10595_331	TCTACCATCATCTAGAACAAACCAACAATC G T TCTCTTCATGATCGAAACTTCCATAGCAGT	T	G	G	G	G	G	G	G	G		G	G	G	G	G	G	G	G	G	G	T	G			n/a	0.0833333	n/a	0.791667	G	T	GT	x
CON_001_04961	5' end	cg10595	332	TGATAGGCCAACATCAACCA	CCAAGGCCCAGCATTACTTA	UCcg10595_332	CTACCATCATCTAGAACAAACCAACAATCG C T CTCTTCATGATCGAAACTTCCATAGCAGTT	T	T	T	T	T	T	T	T	T		T	C	T	T	T	T	T	T	T	T	T	T			n/a	0.833333	0.0416667	n/a	T	C	TC
CON_001_04961	5' end	cg10595	403	TGATAGGCCAACATCAACCA	CCAAGGCCCAGCATTACTTA	UCcg10595_403	TGATTCTGGTTCAACTCATGAACCAATGGT A T ACACATCCAACAGAGGTGAGAGAGGTTAAG	A	A	A	A	A	A	A	A	A		T	A	A	A	A	A	A	A	A	A	A	A	A		0.875	0.0416667	n/a	n/a	A	T	AT
CON_001_04961	5' end	cg10595	617	TGATAGGCCAACATCAACCA	CCAAGGCCCAGCATTACTTA	UCcg10595_617	AACCAGCATGTTACACCCAGCGCTCCTGCC A T TTGATAATTTGCCAGACTATGGCAATGACA	T	T	T	T	T	T	T	T	T		T	A	T	T	T	T	T	T	T	T	T	T	T		0.0416667	0.875	n/a	n/a	T	A	TA
CON_001_04961	5' end	cg10595	637	TGATAGGCCAACATCAACCA	CCAAGGCCCAGCATTACTTA	UCcg10595_637	CGCTCCTGCCTTTGATAATTTGCCAGACTA C T GGCAATGACATTGAAGAACAAATGATTCAA	T	T	T	T	T	T	T	T	T		C	T	T	T	T	T	T	T	T	T	T	T	T		n/a	0.875	0.0416667	n/a	T	C	TC
CON_001_04961	5' end	cg10595	785	TGATAGGCCAACATCAACCA	CCAAGGCCCAGCATTACTTA	UCcg10595_785	TCTTGTAGTTGTTGTAAATGCTTGTTTTAC A T GATTGCCTTTTTCATGTTTGGGCAGGAGTT	A	A	A	A	A	A	A	A	A		A	T	A	A	A	A	A	A	A	A	A	A	A		0.875	0.0416667	n/a	n/a	A	T	AT	x
CON_001_04964	5' end	cg10596	89	TGGCGATTACGGATGATACA	GCAACCCATAAACCACCAAC	UCcg10596_89	TGCATATTGGGAGTTTGAGAATGAAAACCC A C AAACGCTTCGACCCTCAAATTATCTTGCAA	C	A	C	C	C	C	C	A	C	C	C	C	C	C	C	C	C	C	C	C	C	C	A	C	0.125	n/a	0.875	n/a	C	A	CA	x
CON_001_04964	5' end	cg10596	106	TGGCGATTACGGATGATACA	GCAACCCATAAACCACCAAC	UCcg10596_106	AGAATGAAAACCCCAAACGCTTCGACCCTC A T AATTATCTTGCAAGCTTCTTCTTTAGGTAT	A	T	A	A	A	A	A	T	T	T	T	T	A	A	A	A	A	A	A	A	A	A	T	T	0.666667	0.333333	n/a	n/a	A	T	AT
CON_001_04964	5' end	cg10596	200	TGGCGATTACGGATGATACA	GCAACCCATAAACCACCAAC	UCcg10596_200	GATATGATATAGATAAAATGTGCTAAAATA C T GATACGAATTTAGTAAATTTTTTGACTTTA	C	C	C	C	C	C	C	C	T	T	T	C	C	C	C	C	C	C	C	C	C	C	C	C	n/a	0.125	0.875	n/a	C	T	CT
CON_001_04964	5' end	cg10596	241	TGGCGATTACGGATGATACA	GCAACCCATAAACCACCAAC	UCcg10596_241	TAGTAAATTTTTTGACTTTATTTATGTATT A G TGACTAGATAGAATCTATGATACTACTATG	A	A	A	A	A	A	A	A	A	A	A	A	A	A	A	A	A	A	A	A	A	A	A	G	0.958333	n/a	n/a	0.0416667	A	G	AG
CON_001_04964	5' end	cg10596	280	TGGCGATTACGGATGATACA	GCAACCCATAAACCACCAAC	UCcg10596_280	TAGAATCTATGATACTACTATGAAGGGAAA A G TTAAGTAACAAAATCAACCATCATATTTCC	G	G	G	G	G	G	G	G	A	A	A	G	G	G	G	G	G	G	G	G	G	G	G	G	0.125	n/a	n/a	0.875	G	A	GA	x
CON_001_04996	5' end	cg10600	133	TGTGACCATCTTCCATCCAA	GCATCTCAATGGGCATACAA	UCcg10600_133	ATCAATAATCGGAGCGATCATCAAAGATAT A T TAGAATATGAAAAGGTGCTTTCGAGAAATT	A	T	A	A	A	A	A	T	T		A	T	A	A	A	T	A	A	T	A	T	A	T		0.583333	0.333333	n/a	n/a	A	T	AT	x
CON_001_04996	5' end	cg10600	166	TGTGACCATCTTCCATCCAA	GCATCTCAATGGGCATACAA	UCcg10600_166	GAATATGAAAAGGTGCTTTCGAGAAATTCA C T TTTCAGCATATTCATATATCAGAAAACTCA	T	C	T	T	T	T	T	C	T			T	T	T	T	T	T	T	T	T	T	T	C	T	n/a	0.791667	0.125	n/a	T	C	TC
CON_001_05027	5' end	cg10604	117	TGCGGAATTGTACTCAGCAG	CGCTCGCTATCCAACTTCAT	UCcg10604_117	TTATTGATTTGCCTTTTGAGGACTTTCTGG C T GCTATTTTAGCATTGCTCTAATTAATGCTA	T	C	T	C	T	T	T	C	C	C		C	T	T	T	CT	T	T	T	T	T	T	C	T	n/a	0.625	0.291667	n/a	T	C	TC	x
CON_001_05054	5' end	cg10606	239	AATTGAACCTCATGCTTGGC	CCTCACCAAGTGGACGAGAT	UCcg10606_239	ATTACCATCGATATCATAAACCTGAATCAT A G GCGACACATTCATCATAAGACTTTGCATCC	A	G	A	A	A	A	A	G	G	A	G	G	A	A	A	A	A	A	A	A	A	A	G	A	0.75	n/a	n/a	0.25	A	G	AG	x
CON_001_05054	5' end	cg10606	269	AATTGAACCTCATGCTTGGC	CCTCACCAAGTGGACGAGAT	UCcg10606_269	AGCGACACATTCATCATAAGACTTTGCATC A C CCAAGGCGATTCAACATCTTTTGCAACCCT	C	A	C	C	C	C	C	A	C	C	C	C	C	C	C	C	C	C	C	C	C	C	A	C	0.125	n/a	0.875	n/a	C	A	CA
CON_001_05120	5' end	cg10614	274	CGACTGGCCTCGAAATTAAG	TGCCAGCAGTGTCTTTGACT	UCcg10614_274	TAAATTGATTTGCACCGCTATTGATGTGTT A T GGCGGTGGCGAACGGCGCCGCCAGCTTCGC	A	T	A	A	A	A	A	T	T		A	T	A	A	A	A	A	A	A	A	A	A	T	A	0.75	0.208333	n/a	n/a	A	T	AT	x
CON_001_05120	5' end	cg10614	296	CGACTGGCCTCGAAATTAAG	TGCCAGCAGTGTCTTTGACT	UCcg10614_296	GATGTGTTAGGCGGTGGCGAACGGCGCCGC C T AGCTTCGCCACCTCTATTTTGAAACCTTGC	C	T	C	C	C	C	C	T	T		CG	T	C	C	C	C	C	C	C	C	C	C	T	C	n/a	0.208333	0.708333	n/a	C	T	CT
CON_001_05120	5' end	cg10614	509	CGACTGGCCTCGAAATTAAG	TGCCAGCAGTGTCTTTGACT	UCcg10614_509	TGGGTCTGTTTCTAAATCCGGGAATGAGCC C G CAAAGCACTTCCCTCTGGAAACCCAACCCA	G	C	G	G	G	G	G	C	C		C	C	G	G	G	G	G	G	G	G	G	G	C	CG	n/a	n/a	0.25	0.666667	G	C	GC
CON_001_05120	5' end	cg10614	520	CGACTGGCCTCGAAATTAAG	TGCCAGCAGTGTCTTTGACT	UCcg10614_520	CTAAATCCGGGAATGAGCCGCAAAGCACTT C T CCTCTGGAAACCCAACCCACAACTCATCGA	C	T	C	C	C	C	C	T	C		C	C	C	C	C	C	C	C	C	C	C	C	T	C	n/a	0.125	0.833333	n/a	C	T	CT	x
CON_001_05158	5' end	cg10618	125	TGGTCAAATGAAGCAGATGG	GTTGATGACAAGCAACCGC	UCcg10618_125	AAGCAGGCATACCTTCATATTTCTGGAGCT C G GGTGTTCTTCAACCATCTTTTTTTTTTTTA	G	C	G	G	G	G	G	C	C			C	G	G	G	G	G	G	G	G	G	G	C	G	n/a	n/a	0.208333	0.708333	G	C	GC	x
CON_001_05286	5' end	cg10638	236	ACGTAGGCTTGGTCATTGCT	ACGTTCCGAAGGCTCTATGA	UCcg10638_236	CATATAGTGATGTTGTTCTTGGTATGGTTC A G GAAACTATTCATGCAAGGCTACGGCGGTAA	A	A	A	A	A	A	A	A	A	A	G	A	A	A	A	A	A	A	A	A	A	A	A	A	0.958333	n/a	n/a	0.0416667	A	G	AG
CON_001_05286	5' end	cg10638	261	ACGTAGGCTTGGTCATTGCT	ACGTTCCGAAGGCTCTATGA	UCcg10638_261	GGTTCAGAAACTATTCATGCAAGGCTACGG A C GGTAACTTGAGCAAAGCATATCTAAAAGCA	C	T	C	C	C	C	C	T	C	T	T	AC	C	C	C	C	C	C	C	C	C	C	T	CT	n/a	0.208333	0.708333	n/a	C	T	CT	x
CON_001_05295	5' end	cg10640	484	GCCAACTCCTCCAACACATT	GAACTGGCCGAGCAATCTAC	UCcg10640_484	TTTTTGTTTATCAGACAAGAGCTGCTCGCT A T CTTTATTGTATTTTCATGGTATTACTTATG	T	A	A	T	A	T	A	T	T	T			A		AT	A	A	T	T	T	A	A	T	A	0.416667	0.416667	n/a	n/a	A	A	AA	x
CON_001_05311	5' end	cg10641	148	TCACACGCATTTCCATCAAT	AAGTCAATCCCGTAAGGCAA	UCcg10641_148	GGGACTTGGGGAGCACCTCTAACCCCTAAA A C ACACACTCAAAACCAACAGTAGTGCAGCAA	A	C	A	C	A	A	A	C	C	AC	A		A	A	A	A	A	A	A	A	A	A	C	A	0.708333	n/a	0.208333	n/a	A	C	AC	x
CON_001_05363	5' end	cg10645	71	ATGAGGAGTGAGCGAGAAGC	CGTCTAGGGAAGAACAAGCG	UCcg10645_71	TACTAAGAAGCTTGCTAACCATGCTATCAA A T TTGGGTTCTTGGGGATTTGGGACTACCCTT	A	T	A	A	A	A	A	T	A	A	A	A	A	A	A	A	A	A	A	A	A	A	T	A	0.875	0.125	n/a	n/a	A	T	AT	x
CON_001_05363	5' end	cg10645	112	ATGAGGAGTGAGCGAGAAGC	CGTCTAGGGAAGAACAAGCG	UCcg10645_112	GGGGATTTGGGACTACCCTTCTTGAATGGA C T CGCTTCCTTCGCTGCAATGTATGCCACCCT	T	T	T	T	T	T	T	T	T	T	T	C	T	T	T	T	T	T	T	T	T	T	T	T	n/a	0.958333	0.0416667	n/a	T	C	TC
CON_001_05363	5' end	cg10645	450	ATGAGGAGTGAGCGAGAAGC	CGTCTAGGGAAGAACAAGCG	UCcg10645_450	TTCTTGTTTGATATAGACTATACTTAATAA C T TATAGTGTTATAGTACATAGTATATAGGTT	C	T	C	C	C	C	C	T	C	C		C	C	C	C	C	C	C	C	C	C	C	T	C	n/a	0.125	0.833333	n/a	C	T	CT
CON_001_05394	5' end	cg10646	94	CCTTACCTGGAATTGCCTGA	CGCATTATCAACAAGCATGG	UCcg10646_94	CGAGGTTTCAGATGCCTCTTGGTTATCGAA C T GCTTTTGAAGGGCCTTATGGGACTGCGGCT	C	T	C	C	C	C	C	T	T	T		T	C	C	C	C	C	C	C	C	C	C	T		n/a	0.25	0.666667	n/a	C	T	CT	x
CON_001_05394	5' end	cg10646	218	CCTTACCTGGAATTGCCTGA	CGCATTATCAACAAGCATGG	UCcg10646_218	GATCTGCTAAGGTAAAAAGTCTCAATTGCT A G TATAGAGGAGCAAATAATTTGATTCTATGT	G	G	G	G	G	G	G	G	G	G		A	G	G	G	G	G	G	G	G	G	G	G		0.0416667	n/a	n/a	0.875	G	A	GA
CON_001_05394	5' end	cg10646	276	CCTTACCTGGAATTGCCTGA	CGCATTATCAACAAGCATGG	UCcg10646_276	TGTTATTGTTTAGTTAATAAGTTTTAAGTT A T TTGGCACATATAATGCTATGAGGTGCATTC	A	T	A	A	A	A	A	T	A	A		A	A	A	A	A	A	A	A	A	A	A	T	A	0.833333	0.125	n/a	n/a	A	T	AT
CON_001_05394	5' end	cg10646	379	CCTTACCTGGAATTGCCTGA	CGCATTATCAACAAGCATGG	UCcg10646_379	TATTTCTTTTGGTGATGCATATGTATTGAG A G GGGAAGCATGCATATTGAATTGGTGGTTGT	G	G	G	G	G	G	G	G	G	G		A	G	G	G	G	G	G	G	G	G	G	G	G	0.0416667	n/a	n/a	0.916667	G	A	GA
CON_001_05394	5' end	cg10646	420	CCTTACCTGGAATTGCCTGA	CGCATTATCAACAAGCATGG	UCcg10646_420	CATATTGAATTGGTGGTTGTGTATGGTGGA A G TTTGGATTTCAATTTTCATTTGAGTTGTGA	G	A	G	G	G	G	G	A	G	A		G	G	G	G	G	G	G	G	G	G	G	A	G	0.166667	n/a	n/a	0.791667	G	A	GA	x
CON_001_05394	5' end	cg10646	485	CCTTACCTGGAATTGCCTGA	CGCATTATCAACAAGCATGG	UCcg10646_485	CCTTTTCTTGAAACTGCTTGTCCGGGTAAA A C ATCACGGGATGCATTCAAAACTCGTATCTG	C	C	C	C	C	C	C	C	C	C		A	C	C	C	C	C	C	C	C	C	C	C	C	0.0416667	n/a	0.916667	n/a	C	A	CA
CON_001_05394	5' end	cg10646	598	CCTTACCTGGAATTGCCTGA	CGCATTATCAACAAGCATGG	UCcg10646_598	AGCATGCCTTCCCATCTTTGTTTTGCTTGC A T TTTCCTTTTTATTGATGCACATTTTCTGTA	A	T	A	A	A	A	A	T	A	A		A	A	A	A	A	A	A	A	A	A	A	T	A	0.833333	0.125	n/a	n/a	A	T	AT	x
CON_001_07584	5' end	cg10647	155	AACACAACCATCTACCCAGTCA	TGCCAGCAAGAACTTTGAGA	UCcg10647_155	CATTTCTAAAATACCAGTTGCAAAGATGGA A G AGAAAGAGGGATATAAACCATATACTCGCA	G	A	A	A	G	A	G	A	A	A		A	A	G	A	A	A	G	A	A	A	A	A		0.708333	n/a	n/a	0.208333	A	G	AG	x
CON_001_07584	5' end	cg10647	235	AACACAACCATCTACCCAGTCA	TGCCAGCAAGAACTTTGAGA	UCcg10647_235	ACAGCAAATCAAACAAAATAGTTAGAGCAT A C TAATGCACTGATCTCTAGCTCTCCTAGAAC	A	C	A	A	A	A	A	C	A	A		A	A	A	A	A	A	A	A	A	A	A	C		0.791667	n/a	0.125	n/a	A	C	AC	x
CON_001_07584	5' end	cg10647	453	AACACAACCATCTACCCAGTCA	TGCCAGCAAGAACTTTGAGA	UCcg10647_453	AAATAATGGCAATACCATATAGACAACAAG C T TTATTTATTTTAGGCCACTAAAAGAGGATC	C	C	C	C	C	C	C	C	T	T	T	T	C	C	C	C	C	C	C	C	C	C	C		n/a	0.166667	0.791667	n/a	C	T	CT
CON_001_05411	5' end	cg10649	426	GGTCCATGATGCCAGAGAGT	TGCCTCAATCAGACAATCCA	UCcg10649_426	TTGAACAAGCATATAGTCTTTAGATAAAAC C G AGGATTGAGAGACTTGAGGCTGCAATGCAA	G	C	G	G	G	G	G	C	G				G	G	G	G	G	G	G	G	G	G	C	G	n/a	n/a	0.125	0.75	G	C	GC
CON_001_05411	5' end	cg10649	439	GGTCCATGATGCCAGAGAGT	TGCCTCAATCAGACAATCCA	UCcg10649_439	TAGTCTTTAGATAAAACGAGGATTGAGAGA C T TTGAGGCTGCAATGCAATTCCTTGAGAAAG	C	T	C	C	C	C	C	T	C			T	C	C	C	C	C	C	C	C	C	C	T	C	n/a	0.166667	0.75	n/a	C	T	CT
CON_001_05411	5' end	cg10649	536	GGTCCATGATGCCAGAGAGT	TGCCTCAATCAGACAATCCA	UCcg10649_536	TTCATCGAAGAAGACATTCAGTCCCGTGTC C T TTCAAAGCTTTGAGTAGATGACTGGTGAAG	T	C	T	T	T	T	T	C	T				T	T	T	T	T	T	T	T	T	T	C	T	n/a	0.75	0.125	n/a	T	C	TC
CON_001_05411	5' end	cg10649	574	GGTCCATGATGCCAGAGAGT	TGCCTCAATCAGACAATCCA	UCcg10649_574	CTTTGAGTAGATGACTGGTGAAGTTAAGGC C G TGTGTCTTCACCTCTGAAGCTCAAGAAAAC	C	G	C	C	G	C	C	G	G				C	C	C	C	C	C	C	CG	C	C	G	C	n/a	n/a	0.625	0.208333	C	G	CG	x
CON_001_05411	5' end	cg10649	608	GGTCCATGATGCCAGAGAGT	TGCCTCAATCAGACAATCCA	UCcg10649_608	GTCTTCACCTCTGAAGCTCAAGAAAACTTG A G TGCTTCATTTGACAAGAAGAAGGAGAAGAA	G	A	G	G	G	G	G	A	G				G	G	G	G	G	G	G	G	G	G	A	G	0.125	n/a	n/a	0.75	G	A	GA
CON_001_05411	5' end	cg10649	611	GGTCCATGATGCCAGAGAGT	TGCCTCAATCAGACAATCCA	UCcg10649_611	TTCACCTCTGAAGCTCAAGAAAACTTGGTG C T TTCATTTGACAAGAAGAAGGAGAAGAATCC	C	T	C	C	C	C	C	T					C	C	C	C	C	C	C	C	C	C	T	C	n/a	0.125	0.708333	n/a	C	T	CT
CON_001_05411	5' end	cg10649	631	GGTCCATGATGCCAGAGAGT	TGCCTCAATCAGACAATCCA	UCcg10649_631	AAACTTGGTGCTTCATTTGACAAGAAGAAG A G AGAAGAATCCATAGAGTATGGATTGTCTGA	G	A	G	G	G	G	G		G				G	G	G	G	G	G	G	G	G	G	A	G	0.0833333	n/a	n/a	0.75	G	A	GA
CON_001_05411	5' end	cg10649	643	GGTCCATGATGCCAGAGAGT	TGCCTCAATCAGACAATCCA	UCcg10649_643	TCATTTGACAAGAAGAAGGAGAAGAATCCA G T AGAGTATGGATTGTCTGATTGAGGCAGGTC	T	A	T	T	T	T	T	A	T				T	T	T	T	T	T	T	T	T	T	A	T	0.125	0.75	n/a	n/a	T	A	TA
CON_001_05476	5' end	cg10665	319	TGTCGATAACCTTTCCAGGC	GCTGAATTTGGTGGGTGAGT	UCcg10665_319	TTCAATCCGAATTACAAGTTGATAAAATAA A C TCTTATATATTTATTAATGAGACAGTTGAA	C	C	C	C	C	C	C	C	C	A	A	C	C	C	C	C	C	C	C	C	C	C	C	C	0.0833333	n/a	0.916667	n/a	C	A	CA	x
CON_001_05476	5' end	cg10665	460	TGTCGATAACCTTTCCAGGC	GCTGAATTTGGTGGGTGAGT	UCcg10665_460	TCTTCCAGCTCTCCAGTTTGTCCAAGATAA C T TCGGCACAAAGGGAAGTCCAAGATGCAATG	C	C	C	C	C	C	C	C	C	T	T	C	C	C	C	C	C	C	C	C	C	C	C	C	n/a	0.0833333	0.916667	n/a	C	T	CT	x
CON_001_05544	5' end	cg10674	302	AGCAAACGCTAATGCGACTT	GTGGAAGAGCAGCAGAAACC	UCcg10674_302	TCCTGTTGGCCTTCTTATGAACTCTCTTGT A T TCTTTCTTCCCAGATTGCCCAAAGAGCGCA	T	T	T	T	T	T	T	T	T	T	T	A	T	T	T	T	T	T	T	T	T	T	T	T	0.0416667	0.958333	n/a	n/a	T	A	TA	x
CON_001_05544	5' end	cg10674	404	AGCAAACGCTAATGCGACTT	GTGGAAGAGCAGCAGAAACC	UCcg10674_404	CCCAGGTGAGCCACTGTTGAAACTCCATCT A G AGATACTTGTAATAACTCCAAAAATGATAA	G	G	G	G	G	G	G	G	G	G	A	G	G	G	G	G	G	G	G	G	G	G	G	G	0.0416667	n/a	n/a	0.958333	G	A	GA
CON_001_05544	5' end	cg10674	411	AGCAAACGCTAATGCGACTT	GTGGAAGAGCAGCAGAAACC	UCcg10674_411	GAGCCACTGTTGAAACTCCATCTGAGATAC G T TGTAATAACTCCAAAAATGATAATTCTTTC	T	G	T	T	T	T	T	G	T	T	T	T	T	T	T	T	T	T	T	T	T	T	G	T	n/a	0.875	n/a	0.125	T	G	TG	x
CON_001_05544	5' end	cg10674	460	AGCAAACGCTAATGCGACTT	GTGGAAGAGCAGCAGAAACC	UCcg10674_460	GATAATTCTTTCCATACTGATATTGAGACA G T GGCATTCACGGCATAGATGATTCGTGGTTT	G	G	G	G	G	G	G	G	G	G	T	G	G	G	G	G	G	G	G	G	G	G	G	G	n/a	0.0416667	n/a	0.958333	G	T	GT
CON_001_05544	5' end	cg10674	472	AGCAAACGCTAATGCGACTT	GTGGAAGAGCAGCAGAAACC	UCcg10674_472	CATACTGATATTGAGACAGGGCATTCACGG A C ATAGATGATTCGTGGTTTCTGCTGCTCTTC	C	A	C	C	C	C	C	A	A	A	A	A	C	C	C	C	C	C	C	A	C	C	A	A	0.375	n/a	0.625	n/a	C	A	CA
CON_001_05553	5' end	cg10677	430	ATTCCTGGTTCTGATGAGCG	TATCCCTACGATCTGGGCAC	UCcg10677_430	TCTCTCCTTTAAAACATAGTTTACGGCCAT A G CACCCACATGGGAAAAAGTTATGCTGAGAT	A	A	A	A	A	A	A	A	A	A	G	A	G	A	A	A	A	G	A	A	A	A	A	G	0.833333	n/a	n/a	0.166667	A	G	AG	x
CON_001_05561	5' end	cg10680	139	TTCATTGAGGCTTATTGTCGTG	CCTTGCTTTACCATGTCCTCA	UCcg10680_139	GCTGTCACTTACACTATCATTATGCATGCT A C GAGGAAGGGCTGGAGAGATTGGAAAAGCAT	C	C	C	C	C	C	C	C	A	A	C	A	C	C	C	C	C	C	C	C	C	C	C	C	0.125	n/a	0.875	n/a	C	A	CA
CON_001_05561	5' end	cg10680	162	TTCATTGAGGCTTATTGTCGTG	CCTTGCTTTACCATGTCCTCA	UCcg10680_162	GCATGCTCGAGGAAGGGCTGGAGAGATTGG A G AAAGCATTGGAGGTTTATGAGATGATGAAG	A	G	A	A	A	A	A	G	G	G	G	G	A	A	A	A	A	A	A	A	A	A	G	A	0.708333	n/a	n/a	0.291667	A	G	AG	x
CON_001_05565	5' end	cg10682	48	TCACATAATCTGGCGTGGAG	GTATCCCAACATGGATTGCC	UCcg10682_48	GTATCCCAACATGGATTGCCTAGAGGCACG A C CATCGCTTCAGCAGCAAAAGTAGAAGGTAT	C	C	C	C	C	C	C	C	C		C	A	C	C	C	C	C	C	C	C	C	C	C	C	0.0416667	n/a	0.916667	n/a	C	A	CA
CON_001_05565	5' end	cg10682	175	TCACATAATCTGGCGTGGAG	GTATCCCAACATGGATTGCC	UCcg10682_175	ACAAGACTCCTTTAATTCCTTTTTGAAATC A G GCATCAAAGTTGATCTTTACCCAAGGATCC	A	A	A	A	A	A	A	A	A		G	A	A	A	A	A	A	A	A	A	A	A	A	A	0.916667	n/a	n/a	0.0416667	A	G	AG
CON_001_05565	5' end	cg10682	477	TCACATAATCTGGCGTGGAG	GTATCCCAACATGGATTGCC	UCcg10682_477	TATCCTCTTGAGAAGGCCAGTTAAATCCTA A T CGTAGACCATGTTTCCTTTGCTATAGGGCA	T	A	T	T	T	T	T	A	A		A	A	T	T	T	T	T	T	T	T	T	T	A	T	0.25	0.708333	n/a	n/a	T	A	TA	x
CON_001_05565	5' end	cg10682	712	TCACATAATCTGGCGTGGAG	GTATCCCAACATGGATTGCC	UCcg10682_712	AAAATGCTTGTAATTAGAGTGTGTATTAGT A G TGTCCCTCTTGTAAAATCAATTTGTGTCCA	A	G	A	A	A	A	A	G	A		A	A	A	A	A	A	A	A	A	A	A	A	G	A	0.833333	n/a	n/a	0.125	A	G	AG	x
CON_001_05604	5' end	cg10743	113	CATGGTCTTGCACTCTTGGA	ACAAGCTACGGCGAGTTACC	UCcg10743_113	CTTGGATTTGATTTATAAACGTACCGGCTC C T GGGAACTTGAACCACCTCCACCAACAACTT	C	C	C	C	C	C	C	C	C	T	T	C	C	C	C	C	C	C	C	C	C	C	C	C	n/a	0.0833333	0.916667	n/a	C	T	CT
CON_001_05604	5' end	cg10743	131	CATGGTCTTGCACTCTTGGA	ACAAGCTACGGCGAGTTACC	UCcg10743_131	ACGTACCGGCTCCGGGAACTTGAACCACCT C G CACCAACAACTTGCGAGTGCTTCAATTCTT	C	C	C	C	C	C	C	C	C	C	C	C	C	C	C	C	C	C	C	C	C	C	C	G	n/a	n/a	0.958333	0.0416667	C	G	CG
CON_001_05604	5' end	cg10743	141	CATGGTCTTGCACTCTTGGA	ACAAGCTACGGCGAGTTACC	UCcg10743_141	TCCGGGAACTTGAACCACCTCCACCAACAA C G TTGCGAGTGCTTCAATTCTTCACCAGCAAA	C	G	G	C	C	C	C	G	C	C	C	C	C	C	C	C	C	C	C	C	C	C	G	C	n/a	n/a	0.833333	0.166667	C	G	CG
CON_001_05604	5' end	cg10743	149	CATGGTCTTGCACTCTTGGA	ACAAGCTACGGCGAGTTACC	UCcg10743_149	CTTGAACCACCTCCACCAACAACTTGCGAG G T GCTTCAATTCTTCACCAGCAAAAAATGGAG	T	T	T	T	T	T	T	T	G	G	G	T	T	T	T	T	T	T	T	T	T	T	T	T	n/a	0.875	n/a	0.125	T	G	TG
CON_001_05604	5' end	cg10743	178	CATGGTCTTGCACTCTTGGA	ACAAGCTACGGCGAGTTACC	UCcg10743_178	GTGCTTCAATTCTTCACCAGCAAAAAATGG A T GACGGTTGCGATGATGATGATGAAAGGTCG	A	A	A	A	A	A	A	A	A	T	T	A	A	A	A	A	A	A	A	A	A	A	A	A	0.916667	0.0833333	n/a	n/a	A	T	AT	x
CON_001_05604	5' end	cg10743	248	CATGGTCTTGCACTCTTGGA	ACAAGCTACGGCGAGTTACC	UCcg10743_248	TTAGATGAGTTTCTTTGAACCGTAGCAGGG A G TTCTCCATAACCCCAGTGGGCTACCACTGA	G	G	G	G	G	G	G	G	G	A	A	G	G	G	G	G	G	G	G	G	G	G	G	G	0.0833333	n/a	n/a	0.916667	G	A	GA	x
CON_001_05604	5' end	cg10743	275	CATGGTCTTGCACTCTTGGA	ACAAGCTACGGCGAGTTACC	UCcg10743_275	GGGGTTCTCCATAACCCCAGTGGGCTACCA C T TGATGGGTGGCTGAGGAAAAGAGCTTTGGT	C	C	C	C	C	C	C	C	C	T	T	C	C	C	C	C	C	C	C	C	C	C	C	C	n/a	0.0833333	0.916667	n/a	C	T	CT
CON_001_05624	5' end	cg10748	116	TCCATGTTGTGGTTGAATGG	TGCCATGATGAGAAGAGCTG	UCcg10748_116	GTAGCGTTGTAGAATCATGGAGAGTGCAAT C G TTCGTTTCGATGATTGCAAAGTTCATACCA	C	C	C	C	C	C	C	C	C	C	C	C	C	C	C	C	C	C	C	C	C	C	C	G	n/a	n/a	0.958333	0.0416667	C	G	CG	x
CON_001_05694	5' end	cg10762	238	TATCCTTGCCAACGTAAGCC	GTGTGATGCCAATCTTCGTG	UCcg10762_238	TGGCAGAATGATATTAAAAGGGCTTGCATC A G CATTCTATGATAATGAACTTATTCGAGCGT	A	G	G	A	A	A	A	G	G	G	G	G	A	A	A	A	A	A	A	A	A	A	G	A	0.666667	n/a	n/a	0.333333	A	G	AG	x
CON_001_05694	5' end	cg10762	269	TATCCTTGCCAACGTAAGCC	GTGTGATGCCAATCTTCGTG	UCcg10762_269	CATTCTATGATAATGAACTTATTCGAGCGT C T GATACTAACCAGTTAACACTAGCAGATATA	C	T	T	C	C	C	C	T	T	T	T	T	C	C	C	C	C	C	C	C	C	C	T	C	n/a	0.333333	0.666667	n/a	C	T	CT
CON_001_05694	5' end	cg10762	347	TATCCTTGCCAACGTAAGCC	GTGTGATGCCAATCTTCGTG	UCcg10762_347	GACTGCTTAAATAAATGATGTCGTAGTAGC A G TCTCCCGTACGCCCACCACCGATATGCTTT	G	G	G	G	G	G	G	G	G	G	A	G	G	G	G	G	G	G	G	G	G	G	G	G	0.0416667	n/a	n/a	0.958333	G	A	GA
CON_001_05698	5' end	cg10763	120	CACAATGAAATCGTGGAGGA	GGTGATGGAAAGGACAGTGG	UCcg10763_120	AGTCCGGTAGCTTCAGTCCCTTCAGTGTTC A G TACTGCTCTTGTTTCAAGACAAACATCATT	G	G	G	G	G	G	G	G	G	G	G	G	G	G	G	A	G	G	G	G	A	G	G	G	0.0833333	n/a	n/a	0.916667	G	A	GA	x
CON_001_05707	5' end	cg10767	205	CTGTTCGAGCTGGGTCTTCT	TCCGTACCCACACAGATGG	UCcg10767_205	TCTGTAAATTTCATGGTTTTGCATCCCTTT A T GTTTGTATCCCATTTTTTGAATCTATTCTG	T	T	T	T	T	T	T	T	T	T	T	A	T	T	T	T	T	T	T	T	T	T	T	T	0.0416667	0.958333	n/a	n/a	T	A	TA
CON_001_05707	5' end	cg10767	206	CTGTTCGAGCTGGGTCTTCT	TCCGTACCCACACAGATGG	UCcg10767_206	CTGTAAATTTCATGGTTTTGCATCCCTTTT A G TTTGTATCCCATTTTTTGAATCTATTCTGA	G	G	G	G	G	G	G	G	G	G	G	A	G	G	G	G	G	G	G	G	G	G	G	G	0.0416667	n/a	n/a	0.958333	G	A	GA
CON_001_05707	5' end	cg10767	207	CTGTTCGAGCTGGGTCTTCT	TCCGTACCCACACAGATGG	UCcg10767_207	TGTAAATTTCATGGTTTTGCATCCCTTTTG T A TTGTATCCCATTTTTTGAATCTATTCTGAG	T	T	T	T	T	T	T	T	T	T	T	A	T	T	T	T	T	T	T	T	T	T	T	T	0.0416667	0.958333	n/a	n/a	T	A	TA
CON_001_05707	5' end	cg10767	209	CTGTTCGAGCTGGGTCTTCT	TCCGTACCCACACAGATGG	UCcg10767_209	TAAATTTCATGGTTTTGCATCCCTTTTGTT A T GTATCCCATTTTTTGAATCTATTCTGAGGG	T	T	T	T	T	T	T	T	T	T	T	A	T	T	T	T	T	T	T	T	T	T	T	T	0.0416667	0.958333	n/a	n/a	T	A	TA
CON_001_05707	5' end	cg10767	213	CTGTTCGAGCTGGGTCTTCT	TCCGTACCCACACAGATGG	UCcg10767_213	TTTCATGGTTTTGCATCCCTTTTGTTTGTA A T CCCATTTTTTGAATCTATTCTGAGGGTAAA	T	T	T	T	T	T	T	T	T	T	T	A	T	T	T	T	T	T	T	T	T	T	T	T	0.0416667	0.958333	n/a	n/a	T	A	TA
CON_001_05707	5' end	cg10767	214	CTGTTCGAGCTGGGTCTTCT	TCCGTACCCACACAGATGG	UCcg10767_214	TTCATGGTTTTGCATCCCTTTTGTTTGTAT C G CCATTTTTTGAATCTATTCTGAGGGTAAAA	C	C	C	C	C	C	C	C	C	C	C	G	C	C	C	C	C	C	C	C	C	C	C	C	n/a	n/a	0.958333	0.0416667	C	G	CG
CON_001_05707	5' end	cg10767	215	CTGTTCGAGCTGGGTCTTCT	TCCGTACCCACACAGATGG	UCcg10767_215	TTCATGGTTTTGCATCCCTTTTGTTTGTAT C G CCATTTTTTGAATCTATTCTGAGGGTAAAA	C	C	C	C	C	C	C	C	C	C	C	A	C	C	C	C	C	C	C	C	C	C	C	C	0.0416667	n/a	0.958333	n/a	C	A	CA
CON_001_05707	5' end	cg10767	218	CTGTTCGAGCTGGGTCTTCT	TCCGTACCCACACAGATGG	UCcg10767_218	TGGTTTTGCATCCCTTTTGTTTGTATCCCA C T TTTTTGAATCTATTCTGAGGGTAAAATAAG	T	T	T	T	T	T	T	T	T	T	T	C	T	T	T	T	T	T	T	T	T	T	T	T	n/a	0.958333	0.0416667	n/a	T	C	TC
CON_001_05707	5' end	cg10767	219	CTGTTCGAGCTGGGTCTTCT	TCCGTACCCACACAGATGG	UCcg10767_219	GGTTTTGCATCCCTTTTGTTTGTATCCCAT G T TTTTGAATCTATTCTGAGGGTAAAATAAGA	T	T	T	T	T	T	T	T	T	T	T	G	T	T	T	T	T	T	T	T	T	T	T	T	n/a	0.958333	n/a	0.0416667	T	G	TG
CON_001_05707	5' end	cg10767	221	CTGTTCGAGCTGGGTCTTCT	TCCGTACCCACACAGATGG	UCcg10767_221	TTTTGCATCCCTTTTGTTTGTATCCCATTT C T TTGAATCTATTCTGAGGGTAAAATAAGAAA	T	T	T	T	T	T	T	T	T	T	T	C	T	T	T	T	T	T	T	T	T	T	T	T	n/a	0.958333	0.0416667	n/a	T	C	TC
CON_001_05707	5' end	cg10767	222	CTGTTCGAGCTGGGTCTTCT	TCCGTACCCACACAGATGG	UCcg10767_222	TTTGCATCCCTTTTGTTTGTATCCCATTTT T T TGAATCTATTCTGAGGGTAAAATAAGAAAA	T	T	T	T	T	T	T	T	T	T	T	A	T	T	T	T	T	T	T	T	T	T	T	T	0.0416667	0.958333	n/a	n/a	T	A	TA
CON_001_05707	5' end	cg10767	223	CTGTTCGAGCTGGGTCTTCT	TCCGTACCCACACAGATGG	UCcg10767_223	TTTGCATCCCTTTTGTTTGTATCCCATTTT T T TGAATCTATTCTGAGGGTAAAATAAGAAAA	T	T	T	T	T	T	T	T	T	T	T	A	T	T	T	T	T	T	T	T	T	T	T	T	0.0416667	0.958333	n/a	n/a	T	A	TA
CON_001_05707	5' end	cg10767	229	CTGTTCGAGCTGGGTCTTCT	TCCGTACCCACACAGATGG	UCcg10767_229	CCCTTTTGTTTGTATCCCATTTTTTGAATC A T ATTCTGAGGGTAAAATAAGAAAAGAAAAGA	T	T	T	T	T	T	T	T	T	T	T	A	T	T	T	T	T	T	T	T	T	T	T	T	0.0416667	0.958333	n/a	n/a	T	A	TA
CON_001_05707	5' end	cg10767	230	CTGTTCGAGCTGGGTCTTCT	TCCGTACCCACACAGATGG	UCcg10767_230	CCTTTTGTTTGTATCCCATTTTTTGAATCT A C TTCTGAGGGTAAAATAAGAAAAGAAAAGAT	A	A	A	A	A	A	A	A	A	A	A	C	A	A	A	A	A	A	A	A	A	A	A	A	0.958333	n/a	0.0416667	n/a	A	C	AC
CON_001_05707	5' end	cg10767	231	CTGTTCGAGCTGGGTCTTCT	TCCGTACCCACACAGATGG	UCcg10767_231	CCCTTTTGTTTGTATCCCATTTTTTGAATC A T ATTCTGAGGGTAAAATAAGAAAAGAAAAGA	T	T	T	T	T	T	T	T	T	T	T	G	T	T	T	T	T	T	T	T	T	T	T	T	n/a	0.958333	n/a	0.0416667	T	G	TG
CON_001_05707	5' end	cg10767	234	CTGTTCGAGCTGGGTCTTCT	TCCGTACCCACACAGATGG	UCcg10767_234	TTGTTTGTATCCCATTTTTTGAATCTATTC C T GAGGGTAAAATAAGAAAAGAAAAGATGAAA	T	T	T	T	T	T	T	T	T	C	T	A	T	T	T	T	T	T	T	T	T	T	T	T	0.0416667	0.916667	0.0416667	n/a	T	A	TA
CON_001_05707	5' end	cg10767	235	CTGTTCGAGCTGGGTCTTCT	TCCGTACCCACACAGATGG	UCcg10767_235	TGTTTGTATCCCATTTTTTGAATCTATTCT C G AGGGTAAAATAAGAAAAGAAAAGATGAAAA	G	G	G	G	G	G	G	G	G		G	C	G	G	G	G	G	G	G	G	G	G	G	G	n/a	n/a	0.0416667	0.916667	G	C	GC
CON_001_05707	5' end	cg10767	237	CTGTTCGAGCTGGGTCTTCT	TCCGTACCCACACAGATGG	UCcg10767_237	TTTGTATCCCATTTTTTGAATCTATTCTGA A G GGTAAAATAAGAAAAGAAAAGATGAAAAGA	G	G	G	G	G	G	G	G	G	G	G	A	G	G	G	G	G	G	G	G	G	G	G	G	0.0416667	n/a	n/a	0.958333	G	A	GA
CON_001_05707	5' end	cg10767	238	CTGTTCGAGCTGGGTCTTCT	TCCGTACCCACACAGATGG	UCcg10767_238	TTGTATCCCATTTTTTGAATCTATTCTGAG G T GTAAAATAAGAAAAGAAAAGATGAAAAGAT	G	G	G	G	G	G	G	G	G	G	G	T	G	G	G	G	G	G	G	G	G	G	G	G	n/a	0.0416667	n/a	0.958333	G	T	GT
CON_001_05707	5' end	cg10767	240	CTGTTCGAGCTGGGTCTTCT	TCCGTACCCACACAGATGG	UCcg10767_240	GTATCCCATTTTTTGAATCTATTCTGAGGG T T AAAATAAGAAAAGAAAAGATGAAAAGATGA	T	T	T	T	T	T	T	T	T	T	T	A	T	T	T	T	T	T	T	T	T	T	T	T	0.0416667	0.958333	n/a	n/a	T	A	TA
CON_001_05707	5' end	cg10767	245	CTGTTCGAGCTGGGTCTTCT	TCCGTACCCACACAGATGG	UCcg10767_245	CCATTTTTTGAATCTATTCTGAGGGTAAAA A T AAGAAAAGAAAAGATGAAAAGATGAGATAT	T	T	T	T	T	T	T	T	T	T	T	A	T	T	T	T	T	T	T	T	T	T	T	T	0.0416667	0.958333	n/a	n/a	T	A	TA
CON_001_05707	5' end	cg10767	455	CTGTTCGAGCTGGGTCTTCT	TCCGTACCCACACAGATGG	UCcg10767_455	GGCAAGTATGTACTCAGCGATGCTTCTGAC A G GGATGGTCTACCTCAGTTGGGGAGAGCGGG	G	A	A	G	G	G	G	A	G	G	G	G	G	G	G	G	G	G	G	G	G	G	A	G	0.166667	n/a	n/a	0.833333	G	A	GA	x
CON_001_05728	5' end	cg10770	48	TCAAGTAAGCCAGTCCCACA	ATTCCCATTGGCAGAGACAG	UCcg10770_48	CAAGTAAGCCAGTCCCACATATTTTCAAAA C T TGTGGACTAATACACAAGATAGGTTTAACT	C	T	T	C	C	C	C	T	T	C	T	T	C	C	C	C	C	C	C	C	C	C	T	CT	n/a	0.291667	0.666667	n/a	C	T	CT	x
CON_001_05728	5' end	cg10770	157	TCAAGTAAGCCAGTCCCACA	ATTCCCATTGGCAGAGACAG	UCcg10770_157	TATCCTCTTCACGCTGAAGATAACGGGGGC A C CTGATCATTCTCCACAACTCTCTTGTGTCT	A	A	A	A	A	A	A	A	A	A	A	A	A	A	A	A	A	A	A	A	A	A	A	C	0.958333	n/a	0.0416667	n/a	A	C	AC
CON_001_05728	5' end	cg10770	168	TCAAGTAAGCCAGTCCCACA	ATTCCCATTGGCAGAGACAG	UCcg10770_168	CGCTGAAGATAACGGGGGCACTGATCATTC A T CCACAACTCTCTTGTGTCTGAGATTAACAA	T	A	A	T	T	T	T	A	A	A	A	A	T	T	T	T	T	T	T	T	T	T	A	AT	0.333333	0.625	n/a	n/a	T	A	TA	x
CON_001_05728	5' end	cg10770	209	TCAAGTAAGCCAGTCCCACA	ATTCCCATTGGCAGAGACAG	UCcg10770_209	CTTGTGTCTGAGATTAACAAAGGATCAAAT A C AAGTTCCAAGAGATTCTCCATACTGTTATT	A	A	A	A	A	A	A	A	A	A	C	A	A	A	A	A	A	A	A	A	A	A	A	A	0.958333	n/a	0.0416667	n/a	A	C	AC
CON_001_05728	5' end	cg10770	374	TCAAGTAAGCCAGTCCCACA	ATTCCCATTGGCAGAGACAG	UCcg10770_374	TTTATAGGCGCTTCTGACTGAAAAATCCCC A G GATAGTTCCCTTCGCCATACTTGAAAATCT	G	G	G	G	G	G	G	G	G	G	G		G	G	G	G	G	G	G	G	G	G	G	G	n/a	n/a	n/a	0.958333	G	G	GG	x
CON_001_05728	5' end	cg10770	377	TCAAGTAAGCCAGTCCCACA	ATTCCCATTGGCAGAGACAG	UCcg10770_377	ATAGGCGCTTCTGACTGAAAAATCCCCGGA C T AGTTCCCTTCGCCATACTTGAAAATCTTCA	T	C	C	T	T	T	T	C	C	C	C	C	T	T	T	T	T	T	T	T	T	T	C	C	n/a	0.625	0.375	n/a	T	C	TC
CON_001_05728	5' end	cg10770	387	TCAAGTAAGCCAGTCCCACA	ATTCCCATTGGCAGAGACAG	UCcg10770_387	CTGACTGAAAAATCCCCGGATAGTTCCCTT A C GCCATACTTGAAAATCTTCATGCGCTGTCT	C	C	C	C	C	C	C	C	C	C	A	C	C	C	C	C	C	C	C	C	C	C	C	AC	0.0416667	n/a	0.916667	n/a	C	A	CA
CON_001_05747	5' end	cg10771	398	TTCGACAACAATTCAAGCCA	ACAACCGAGCTGTCCAGAGT	UCcg10771_398	ATCTGTCTTTGGCATATCTACTTTCTGTTC C T GACTCTGGACAGCTCGGTTGTGGTCATAGC	T	T	T	T	T	T	T	T	C	T	T	C	T	T	T	T	T	T	T	T	T	T	T	T	n/a	0.916667	0.0833333	n/a	T	C	TC	x
CON_001_05759	5' end	cg10773	52	CTGCAACGCTCAAGACAAGA	GGAAAGATTGGTCCAGCTCA	UCcg10773_52	CAACGCTCAAGACAAGAAGGTTCTTCTCAA G T ATCAAAAAGGCCTTAGGCAACCCTTACCTC	G	G	G	G	G	G	G	G	G	G	G	T	G	G	G	G	G	G	G	G	G	G	G	G	n/a	0.0416667	n/a	0.958333	G	T	GT
CON_001_05759	5' end	cg10773	103	CTGCAACGCTCAAGACAAGA	GGAAAGATTGGTCCAGCTCA	UCcg10773_103	CCCTTACCTCTTGGCCTCATGGGACCCCAA A C ACTGATTGCTGTGATTGGTACTGTCTTGAA	C	A	A	C	C	C	C	A	C	A		C	C	C	C	C	C	C	C	C	C	C	A	C	0.208333	n/a	0.75	n/a	C	A	CA	x
CON_001_05759	5' end	cg10773	312	CTGCAACGCTCAAGACAAGA	GGAAAGATTGGTCCAGCTCA	UCcg10773_312	CCGCCATTGCCAAGCTCAAGAACCTCAAGA C T GCTTCGCTTGAGCTGGACCAATCTTTCCGG	C	T	T	C	C	C	C	T	C		CT	C	C	C	C	C	C	C	C	C	C	C		C	n/a	0.125	0.75	n/a	C	T	CT	x
CON_001_05831	5' end	cg10786	208	CAAGTCCCTGTGCTTGATGA	GTAAGACGGTCATGCAGGTG	UCcg10786_208	CTGCTGAGAAATTGTGGGCAAACCAGTCGG G T TATCGATCCATCTGTATTGACATGGTCTTA	G	T	G	G	G	G	G	T	T		G	T	G	G	G	G	G	G	G	G	G	G	T	G	n/a	0.208333	n/a	0.75	G	T	GT	x
CON_001_05861	5' end	cg10792	257	ATTCCGCCTTGTCATAGGAA	GAGTCCTCTCCATTGCCGTA	UCcg10792_257	GATCTGTGATATTTGTAGGATTAAACAAAG C T TTGCAATCTTGCGTGGTAGGATAAACTTGT	T	C	T	T	T	T	T	C	T	T	T	T	T	T	T	T	T	T	T	T	T	T	C	T	n/a	0.875	0.125	n/a	T	C	TC
CON_001_05861	5' end	cg10792	640	ATTCCGCCTTGTCATAGGAA	GAGTCCTCTCCATTGCCGTA	UCcg10792_640	TGTTCATGGAGTTAATCCCAAGTTCCTTGA G T ATAGGCAAGGAAAGGTTTGAGCAACAACAT	G	G	G	G	G	G	G	G	G	G	G	G	G	G	G	G	G	G	G	G	G	G	G	T	n/a	0.0416667	n/a	0.958333	G	T	GT
CON_001_05861	5' end	cg10792	643	ATTCCGCCTTGTCATAGGAA	GAGTCCTCTCCATTGCCGTA	UCcg10792_643	TCATGGAGTTAATCCCAAGTTCCTTGAGAT A T GGCAAGGAAAGGTTTGAGCAACAACATAGC	A	A	A	A	A	A	A	A	A	A	T	A	A		A	A	A	A	A	A	A	A	A	A	0.916667	0.0416667	n/a	n/a	A	T	AT
CON_001_05861	5' end	cg10792	678	ATTCCGCCTTGTCATAGGAA	GAGTCCTCTCCATTGCCGTA	UCcg10792_678	AGGAAAGGTTTGAGCAACAACATAGCAGTA A T CCACCAGGCCTTCACCAAAGGTGCTTACTA	T	A	T	T	T	T	T	A	A	A	A	A	T	AT	T	T	T	T	T	T	T	T	A	T	0.291667	0.666667	n/a	n/a	T	A	TA	x
CON_001_05881	5' end	cg10797	142	GCTTTAGTGGGATGGCTCAA	TCTATGCGGTGCTACAATGG	UCcg10797_142	GAGTTATGGGGGAACATTGAGTGGTCTGAT G T TTGTTCTTTTGGTTCCCAGAGAAGCTTCCA	G	G	G	G	G	G	G	T	G	G	G	G	G	G	G	G	G	G	G	G	G	G	G	G	n/a	0.0416667	n/a	0.958333	G	T	GT
CON_001_05881	5' end	cg10797	372	GCTTTAGTGGGATGGCTCAA	TCTATGCGGTGCTACAATGG	UCcg10797_372	CATGTTAGATACAAATTGGGACATCAAGAA C T CTCCTTCAATTCTTGTTGATGATGCTATCA	C	T	C	C	C	C	C	C	C	C	C	C	C	C	C	C	C	C	C	C	C	C	T	C	n/a	0.0833333	0.916667	n/a	C	T	CT	x
CON_001_05881	5' end	cg10797	576	GCTTTAGTGGGATGGCTCAA	TCTATGCGGTGCTACAATGG	UCcg10797_576	TACAATTGCGGATTTGATATTTTACCTCTC G T TTTTCTCAATCATTGTCTAACTTCCATGGA	T	T	T	T	T	T	T	T	T	T	G	T	T	T	T	T	T	T	T	T	T	T	T	T	n/a	0.958333	n/a	0.0416667	T	G	TG
CON_001_05881	5' end	cg10797	669	GCTTTAGTGGGATGGCTCAA	TCTATGCGGTGCTACAATGG	UCcg10797_669	ACCTTGTTACTCAGACTCGAGAAATAGGTA A T GTGTCCTACATGAGTATGCTCAATTTTTCA	A	T	A	A	A	A	A	T	T	T	T	T	A	A	A	A	A	A	A	A	A	A	T	A	0.708333	0.291667	n/a	n/a	A	T	AT	x
CON_001_05881	5' end	cg10797	986	GCTTTAGTGGGATGGCTCAA	TCTATGCGGTGCTACAATGG	UCcg10797_986	TCTGGACATAACATTTAACTTATAAAAACT C T GAAGCTATTTTCTTATGTCCTCGTTAATAT	T	T	T	T	T	T	T	T	T	T	T	C	T	T	T	T	T	T	T	T	T	T	T	T	n/a	0.958333	0.0416667	n/a	T	C	TC
CON_001_05885	5' end	cg10798	80	CTCTTCCTGAAAGCAAACGC	GCGTGTTGGGAACAAAGAGT	UCcg10798_80	GGCCAGTCTCTTCCTGAAAGCAAACGCTGG A T GGGTTGACCAGCTTTTCCAATACCAAGGCT	A	T	T	T	A	A	A	T	T		T	T	T	A	A	A	A	T	T	T	T	T	T	A	0.375	0.583333	n/a	n/a	T	A	TA	x
CON_001_05885	5' end	cg10798	224	CTCTTCCTGAAAGCAAACGC	GCGTGTTGGGAACAAAGAGT	UCcg10798_224	ACATCCCCTAAATGTCGCACCACCTGGCTC A C GAGCCCTTGTTTTCTCCATTATCAACAGAC	C	A	A	A	C	C	C	A	A		A	A	A	C	C	C	C	A	A	A	A	A	A	C	0.583333	n/a	0.375	n/a	A	C	AC	x
CON_001_05888	5' end	cg10799	160	AGAGCTTAAACGCGCAATGT	AGAAATACGTGGGCCAATCA	UCcg10799_160	ATATTGAACACATATATGTGCAATATAAGG C T TGATGATGGTTAGCATTTTAGTAAGATTTT	C	C	C	C	C	C	C	C	C		C		C	C	C	C	C	C	C	C	C	C	C	T	n/a	0.0416667	0.875	n/a	C	T	CT	x
CON_001_05888	5' end	cg10799	496	AGAGCTTAAACGCGCAATGT	AGAAATACGTGGGCCAATCA	UCcg10799_496	ATATTTGGTCACCTATACATATACATGGAG C T TTAAGCTTGATCTATTTATGAGCTTATATA	T	C	T	T	T	T	T	C	C		C		T	T	T	T	T	T	T	T	T	T	C	C	n/a	0.666667	0.25	n/a	T	C	TC	x
CON_001_05955	5' end	cg10809	201	CTTGAGAACATTGCATTCGGT	CTCCAAGCTCAGCATTCCTC	UCcg10809_201	AGAGCTTGTCAGTCATAGGACTTTCATGCC A G AAATTGCTCACTGGGAATTCTCAGAAGGGT	A	G	A	A	A	A	A	G	G	G	G	G	A	A	A	A	A	A	A	A	A	A	G	A	0.708333	n/a	n/a	0.291667	A	G	AG	x
CON_001_05961	5' end	cg10810	446	AGTGGTCTTGGCGTTATTGG	CTTTGCGGCCAGATATTGTT	UCcg10810_446	AGTCTTTAGGTTGGGGAATTTTATAGTATG A C AGCCTCAAGCATCTGCAAATTGTATAGTTG	C	C	C	C	C	C	C	C	C	A	C	C	C	C	C	A	C	C	C	C	C	C	C	C	0.0833333	n/a	0.916667	n/a	C	A	CA	x
CON_001_05998	5' end	cg10814	210	CTAGCTCCGGTGGAAGTGAG	GAGGTTCGAGATTGTGGTGC	UCcg10814_210	ATAAACCCGACCCGTCGAATTGACCCAATC C T AACAACTTCCGGTTCAACAGTTCGGTGTAA	T	C	T	T	T	T	T	C	C	C	T	C	T	T	T	T	T	T	T	T	T	T	C	T	n/a	0.75	0.25	n/a	T	C	TC	x
CON_001_06010	5' end	cg10816	112	TGCTACTGCAACTGCTCTGG	AGCAACAGGCGATTTACCAA	UCcg10816_112	TGATTTTGGTGTTGATGGATTAGGATATGG A G TTCCTGTTCACCAGCCTGCAAAAGGAAACA	A	G	A	A	A	A			A		G	A	A	A	A	A	A	A	A	A	A	A	G	A	0.75	n/a	n/a	0.125	A	G	AG	x
CON_001_06010	5' end	cg10816	410	TGCTACTGCAACTGCTCTGG	AGCAACAGGCGATTTACCAA	UCcg10816_410	CATCATCTTATTGTATATATTAAGTGTCTA C T CATGAATCCTTAGAAACATAAACCTAAACA	T	T	T	T	T	T	T	T	T		C	T	T	T	T	T	T	T	T	T	T	T	T	T	n/a	0.916667	0.0416667	n/a	T	C	TC
CON_001_06010	5' end	cg10816	726	TGCTACTGCAACTGCTCTGG	AGCAACAGGCGATTTACCAA	UCcg10816_726	AGTCACTGACCTTTCAGTTTGCAGAAAGGG A G TCCTGTTAATAGGGTACACCTGTGCCTGTG	G	A	G	G	G	G	G	A	G			G	G	G	G	G	G	G	G	G	G	G	A	G	0.125	n/a	n/a	0.791667	G	A	GA	x
CON_001_06011	5' end	cg10817	154	AAGGAGGTGTTTGATGCGAT	TCGTGAGCTGAGCATCTGTT	UCcg10817_154	CCCTTACACTGTCCCTGATGACAAAAGGGC A T GACCATATACCATCAACTGCAGCTTATACC	A	T	A	A	A	A	A	T	A	A	T	A	A	A	A	A	A	A	A	A	A	A	T	A	0.833333	0.166667	n/a	n/a	A	T	AT	x
CON_001_06050	5' end	cg10827	82	CTTGGGATGCTTGGAAATGT	GCTATCCTTAACCGGCTTCC	UCcg10827_82	CCTATATTCACTGCTGGGATGATGAAGATG A C TGTTGCAGAGTACCATTGGGCATGAATTCA	C	C	C	C	C	C			C	A	A	C	C	C	C	C	C	C	C	C	C	C	C	C	0.0833333	n/a	0.833333	n/a	C	A	CA	x
CON_001_06050	5' end	cg10827	184	CTTGGGATGCTTGGAAATGT	GCTATCCTTAACCGGCTTCC	UCcg10827_184	TAGCTCCACTAAGTAAGGAGAGTTCAAGCG A G CTTAGCAGATCCACCTGCATATACAAATAT	A	A	A	A	A	A		A	A	G	G	A	A	A	A	A	A	A	A	A	A	A	A	A	0.875	n/a	n/a	0.0833333	A	G	AG	x
CON_001_06050	5' end	cg10827	364	CTTGGGATGCTTGGAAATGT	GCTATCCTTAACCGGCTTCC	UCcg10827_364	TTGCTTTCTGTCACGGTGAAGCCTCTTGAT C G GCTGCCACAGTACCATCAGCAAGGACTCCT	G	G	G	G	G	G		G	G	C	C	G	G	G	G	G	G	G	G	G	G	G	G	G	n/a	n/a	0.0833333	0.875	G	C	GC
CON_001_06050	5' end	cg10827	379	CTTGGGATGCTTGGAAATGT	GCTATCCTTAACCGGCTTCC	UCcg10827_379	GTGAAGCCTCTTGATGGCTGCCACAGTACC A G TCAGCAAGGACTCCTTTGTACACCACACTA	A	A	A	A	A	A		A	A	G	G	A	A	A	A	A	A	A	A	A	A	A	A	A	0.875	n/a	n/a	0.0833333	A	G	AG
CON_001_06050	5' end	cg10827	385	CTTGGGATGCTTGGAAATGT	GCTATCCTTAACCGGCTTCC	UCcg10827_385	CCTCTTGATGGCTGCCACAGTACCATCAGC A T AGGACTCCTTTGTACACCACACTAGACCCA	A	A	A	A	A	A		A	A	T	T	A	A	A	A	A	A	A	A	A	A	A	A	A	0.875	0.0833333	n/a	n/a	A	T	AT
CON_001_06050	5' end	cg10827	547	CTTGGGATGCTTGGAAATGT	GCTATCCTTAACCGGCTTCC	UCcg10827_547	CATACTACCTCCATATAAACAGTTCCCTTT A C ACATCTGCTACATTTCCAAGCATCCCAAGA	C	C	A	C	C	C		C	C	C	C	C	C	AC	C	C	C	C	C	C	C	C	C	A	0.0833333	n/a	0.833333	n/a	C	A	CA
CON_001_06050	5' end	cg10827	549	CTTGGGATGCTTGGAAATGT	GCTATCCTTAACCGGCTTCC	UCcg10827_549	TACTACCTCCATATAAACAGTTCCCTTTCA A C ATCTGCTACATTTCCAAGCATCCCAAGACT	C	C	A	C	C	C		C	C	C	C	C	C	AC	C	C	C	C	C	C	C	C	C	A	0.0833333	n/a	0.833333	n/a	C	A	CA
CON_001_06133	5' end	cg10839	270	CCATGTAAGCAACGTACAGAACA	GCGGCAGTGGGTACTTGTAG	UCcg10839_270	AGTTGACTTGATAAGATTTTTGTGTACTAG G T ATGTTGTTTAACTTGTTCTGTACGTTGCTT	T	G	T	T	T	T	T		T	T	T	T	T	T	T	T	T	T	T	T	T	T	G	T	n/a	0.875	n/a	0.0833333	T	G	TG	x
CON_001_06152	5' end	cg10844	363	GCATCGCCATTGGAAAGTTA	CGTTGGTTGGATCTGGAGTT	UCcg10844_363	CTTTACGGGGCATTCCAGCAAGAGAAGTGG A C AGCTCAACTCCGGTGAATAGCATCCATGAA	A	C	A	A	A	A	A	C	A	A	A	A	A	A	A	A	A	A	A	A	A	A	C	A	0.875	n/a	0.125	n/a	A	C	AC	x
CON_001_06193	5' end	cg10855	353	CAATTAGGCCGTTCTTCGAG	CAGTAGACCCGCTCTGTTCC	UCcg10855_353	TCGTGATGGGCTGATAGCAGGGAAAGAAGC C T TCTGCACAAGAAGGTTTTAATATTGGCTTT	T	C	T	T	T	T	T		T	T	C	T	T	T	T	T	T	T	T	T	T	T	C	T	n/a	0.833333	0.125	n/a	T	C	TC	x
CON_001_06193	5' end	cg10855	585	CAATTAGGCCGTTCTTCGAG	CAGTAGACCCGCTCTGTTCC	UCcg10855_585	TGTGTATATGTGTATCTTTGCCTTTAAAAG C T GCATTGGCTTGTCTTCCGGATGGGTTGAGG	C	C	C	C	C	C	C		C	C	C	T	C	C	C	C	C	C	C	C	C	C	C	C	n/a	0.0416667	0.916667	n/a	C	T	CT
CON_001_06193	5' end	cg10855	642	CAATTAGGCCGTTCTTCGAG	CAGTAGACCCGCTCTGTTCC	UCcg10855_642	GAGGGAGAGATTGACTGAAACACAAGAGAA C T AGAGATAAATTCCAGGAGTTATATGAATCT	T	C	T	T	T	T	T		T	T	C	T	T	T	T	T	T	T	T	T	T	T	C	T	n/a	0.833333	0.125	n/a	T	C	TC	x
CON_001_06211	5' end	cg10860	91	CTTATTGACTCTGGGAGGTATCG	TTCGGTCCATCTCCAATAGAA	UCcg10860_91	TGCAGCTCTCAACTCTCCCAAATTGTGGGT C T ATGAATGTGATGCCTACCATAGCAGAGAAA	T	T	T	T	T	T	T	T	T		C	T	T	T	T	T	T	T	T	T	T	T	T	T	n/a	0.916667	0.0416667	n/a	T	C	TC	x
CON_001_06211	5' end	cg10860	100	CTTATTGACTCTGGGAGGTATCG	TTCGGTCCATCTCCAATAGAA	UCcg10860_100	CAACTCTCCCAAATTGTGGGTTATGAATGT C G ATGCCTACCATAGCAGAGAAAGATACCCTG	G	G	G	G	G	G	G	G	G	C	C	G	G	G	G	G	G	G	G	G	G	G	G	G	n/a	n/a	0.0833333	0.916667	G	C	GC
CON_001_06211	5' end	cg10860	109	CTTATTGACTCTGGGAGGTATCG	TTCGGTCCATCTCCAATAGAA	UCcg10860_109	CAAATTGTGGGTTATGAATGTGATGCCTAC C T ATAGCAGAGAAAGATACCCTGGGTGTCATA	C	C	C	C	C	C		C	C	T	T	C	C	C	C	C	C	C	C	C	C	C	C	C	n/a	0.0833333	0.875	n/a	C	T	CT
CON_001_06231	5' end	cg10864	146	GCTCCCGTACTTCGACAGAG	CCTATCCATGCCACTCCAAT	UCcg10864_146	AGCTTTTAATTGTTCTGTATTTAGAATTTG C T TGTTTTAGAAATTTTAGGTTAAGGACATAG	C	T	T		C	T	C	T	T	T		T	C	C	T	T	C	C	C	C	T	C	T		n/a	0.458333	0.416667	n/a	T	C	TC	x
CON_001_06231	5' end	cg10864	173	GCTCCCGTACTTCGACAGAG	CCTATCCATGCCACTCCAAT	UCcg10864_173	TTGTTGTTTTAGAAATTTTAGGTTAAGGAC A T TAGTAGAAATTCTGATTTGAAGTTAAAATA	A	A	A		A	A	A	A	T	T		T	A	A	A	A	A	A	A	A	A	A	A		0.75	0.125	n/a	n/a	A	T	AT
CON_001_06231	5' end	cg10864	658	GCTCCCGTACTTCGACAGAG	CCTATCCATGCCACTCCAAT	UCcg10864_658	TCTGTTTTGATGCTCCATTGTGCTTTTGAT A G TATAGAAGGAAGATATTTCCTAAAAGGAAA	A	G	A	A	A	A	A	G	A	A		A	A	A	A	A	A	A	A	A	A	A	G	A	0.833333	n/a	n/a	0.125	A	G	AG	x
CON_001_06231	5' end	cg10864	1443	GCTCCCGTACTTCGACAGAG	CCTATCCATGCCACTCCAAT	UCcg10864_1443	CGGTTTAGCTAATTGATGTATCAGCTGCTA C T CTGTTTTATGCTGGAN	C	T	T		C	T	C	T	T	CT			C	C	T			C	C	C	T	C			n/a	0.291667	0.375	n/a	C	T	CT
CON_001_06288	5' end	cg10870	207	GGGACTAGGAAAGACCGAGG	AGCCAATGGTTCGTTACCTG	UCcg10870_207	TGGATCCATTCAACGGATGAGACTCCTTCC A G GTGAGGCCAAATACATTGCTTCTCCTTTTA	G	A	G	G	G	G	G	AG	G	G	G	G	G	G	G	G	G	G	G	G	G	G	A	G	0.0833333	n/a	n/a	0.875	G	A	GA	x
CON_001_06288	5' end	cg10870	337	GGGACTAGGAAAGACCGAGG	AGCCAATGGTTCGTTACCTG	UCcg10870_337	GTTAAAGCAAGTAGTTATCGAACCTGGTAC A G ACCATTTATGTGACGACAAATCTTTCTTTC	G	A	G	G	G	G	G	AG	G	G	G	G	G	G	G	G	G	G	G	G	G	G	A	G	0.0833333	n/a	n/a	0.875	G	A	GA	x
CON_001_06288	5' end	cg10870	447	GGGACTAGGAAAGACCGAGG	AGCCAATGGTTCGTTACCTG	UCcg10870_447	CTCGAAATGCAGTCCAACATTCTTCAACAC A G AGCATAAATTTGTATTAGATGGTTGAATAT	G	G	G	G	G	G	G	G	G	G	G	A	G	G	G	G	G	G	G	G	G	G	G	G	0.0416667	n/a	n/a	0.958333	G	A	GA
CON_001_06339	5' end	cg10879	116	GGACCAGACAGAAGGTGTCAT	GTACACGAGGCAATGCTTGA	UCcg10879_116	GAACTCAAACACAACATCCTTCCCTGCGAG C G TTCCGGTAAACTGCTGAAAAGGTTTCGAGC	C	C	C	C	C		C	C	C	C	C	G	C	C	C	C	C	C	C	C	C	C	C	C	n/a	n/a	0.916667	0.0416667	C	G	CG	x
CON_001_06339	5' end	cg10879	263	GGACCAGACAGAAGGTGTCAT	GTACACGAGGCAATGCTTGA	UCcg10879_263	ACTGTTTTAGTATTAGAACAAAAGAAAATT G T CATTGCAGCAGTATTGTACCTTCATTATCT	G	T	G					T	T	T	G	T	G	G	G	G	G	G	G	G	G	G	T	G	n/a	0.25	n/a	0.583333	G	T	GT
CON_001_06339	5' end	cg10879	301	GGACCAGACAGAAGGTGTCAT	GTACACGAGGCAATGCTTGA	UCcg10879_301	GCAGTATTGTACCTTCATTATCTTCGATCC A G TCGATTCTATATCTAGTACGCTTCCCGACA	A								A	A	A	A	A	A		A	A	A	A	A	A	A	G	A	0.625	n/a	n/a	0.0416667	A	G	AG
CON_001_06374	5' end	cg10882	140	TTCCACACTGGGACACACAT	TCCTTCCGAGCCAGAACTAC	UCcg10882_140	GCCTGGAATCCTAGAATACAACAGCTTCAT A G TATAAGATGTTTCTTGACCCAAAATCCCAC	G	G	G	G	G	G	G	G	G	A	A	G	G	G	G	G	G	G	G	G	G	G	G	G	0.0833333	n/a	n/a	0.916667	G	A	GA	x
CON_001_06374	5' end	cg10882	282	TTCCACACTGGGACACACAT	TCCTTCCGAGCCAGAACTAC	UCcg10882_282	CTAACATGAGAAAAGCTCTTCCATTTCACC A G GCACAAACCATCTACTATCTTGCTCCTCAG	G	G	G	G	G	G	G	G	G	A	A	G	G	G	G	G	G	G	G	G	G	G	G	G	0.0833333	n/a	n/a	0.916667	G	A	GA	x
CON_001_06375	5' end	cg10883	389	ATGTGAGGGAGGACACAAGC	CAGTTACGGGAAGAGATGGC	UCcg10883_389	CCAATGCGGAATTCATGAGTTCTGAGTAGT C T GTTAGTGCCGTCTAGGCCATTCTTCTTACA	C	T	C	C	C	C	C	T	C		C	C	C	C	C	C	C	C	C	C	C	C	T	C	n/a	0.125	0.833333	n/a	C	T	CT	x
CON_001_06375	5' end	cg10883	495	ATGTGAGGGAGGACACAAGC	CAGTTACGGGAAGAGATGGC	UCcg10883_495	GTAAATGTAAAACAGCAATGGTACATCAAT C T ATTGACAATGGGATAATTCAAGATTGCGCA	T	C	T	T	T	T	T	C	T		T	T	T	T	T	T	T	T	T	T	T	T	C	T	n/a	0.833333	0.125	n/a	T	C	TC	x
CON_001_06375	5' end	cg10883	546	ATGTGAGGGAGGACACAAGC	CAGTTACGGGAAGAGATGGC	UCcg10883_546	AGATTGCGCAGGTAGGAATAAAACCGACAG C T GCATCCTCACCTCAAAGTTGCCGATTTTGT	T	C	T	T	T	T	T	C	T		T		T	T	T	T	T	T	T	T		T	C		n/a	0.708333	0.125	n/a	T	C	TC
CON_001_06437	5' end	cg10896	208	AACAGATGCGGAGGTTAATCA	TGAGCCACAATGAGATCCTG	UCcg10896_208	TCCTGGAGATGTACAAGAAGTACATTGACC C T GAAATTCCAGTGGGCGAACTTCACATTGGA	C	T	C	C	C	C	C	T	C	C	C	C	C	C	C	C	C	C	C	C	C	C	T	C	n/a	0.125	0.875	n/a	C	T	CT	x
CON_001_06437	5' end	cg10896	278	AACAGATGCGGAGGTTAATCA	TGAGCCACAATGAGATCCTG	UCcg10896_278	CAAGGTGATCGTTGCCCCTCGAAGCAATAA C T GAGATGGACGCATCCAAGTTGAAAAAAGAG	C	C	C	C	C	T	C	C	C	C	C	C	C	C	CT	C	C	CT	C	C	C	C	C	C	n/a	0.0416667	0.875	n/a	C	T	CT	x
CON_001_06516	5' end	cg10903	357	ATTGGGTCATGGCAAGGTTA	AACCACCGAGACGAGCTATG	UCcg10903_357	ACTTAATTAATTAAAAAAACTAAATGATTT A T AAATAGTTGTTTAATTATCTAAAAAGTTGG	A	T	A	A	A	A	A	T	A	T		A	A	A	A	A	A	A	A	A	A	A	T	A	0.791667	0.166667	n/a	n/a	A	T	AT
CON_001_06663	5' end	cg10916	67	AGGACAGTCGCAGCAGAGAT	TCCTGAGTACCCGACACGAT	UCcg10916_67	AGTGTTTTCTCTTCTTCTCCCAAAAACTCC A G TAATTTTCTTTGAGATCCAGGGTCTCATTC	A	G	A	A	A	A	A	G	G	G	G	G	A	A	A	A	G	A	A	A	A	A	G	A	0.666667	n/a	n/a	0.333333	A	G	AG	x
CON_001_06663	5' end	cg10916	400	AGGACAGTCGCAGCAGAGAT	TCCTGAGTACCCGACACGAT	UCcg10916_400	GAAGAGAGCTGCCTAGAGATGATTATTTCC A C ACAAATGCAGAAGAGAAATATAGATACAGC	A	A	A	A	A	A	A	A	A	A	A	A	A	A	A	A	C	A	A	A	A	A	A	A	0.958333	n/a	0.0416667	n/a	A	C	AC
CON_001_06663	5' end	cg10916	411	AGGACAGTCGCAGCAGAGAT	TCCTGAGTACCCGACACGAT	UCcg10916_411	CCTAGAGATGATTATTTCCAACAAATGCAG A G AGAGAAATATAGATACAGCAATATTCATTT	A	G	A	A	A	A	A	G	G	G	G	G	A	G	A	A	G	A	A	A	A	A	G	G	0.583333	n/a	n/a	0.416667	A	G	AG
CON_001_06663	5' end	cg10916	438	AGGACAGTCGCAGCAGAGAT	TCCTGAGTACCCGACACGAT	UCcg10916_438	CAGAAGAGAAATATAGATACAGCAATATTC A T TTTTAGTTTCGTGTATGCCAAGGACTAAGA	A	A	A	A	A	A	A	A	A	A	A	A	A	T	A	A	A	A	A	A	A	A	A	A	0.958333	0.0416667	n/a	n/a	A	T	AT
CON_001_06663	5' end	cg10916	442	AGGACAGTCGCAGCAGAGAT	TCCTGAGTACCCGACACGAT	UCcg10916_442	AGAGAAATATAGATACAGCAATATTCATTT G T AGTTTCGTGTATGCCAAGGACTAAGAACAT	T	T	T	T	T	T	T	T	T	T	T	T	T	G	T	T	T	T	T	T	T	T	T	T	n/a	0.958333	n/a	0.0416667	T	G	TG
CON_001_06720	5' end	cg10921	202	CTTGCCAATTATGCCCAGTT	TGCACCACACATTCCTCTTC	UCcg10921_202	AGCTGAACAAGTTGGAATTGCAAATTACAA C T AATATCTATTTATTGTCCTATTATTTCTGA	C	T	C	C	C	C	C	T	T	T	T	T	C	C	C	C	CT	C	C	C	C	C	T	C	n/a	0.291667	0.666667	n/a	C	T	CT	x
CON_001_06749	5' end	cg10927	755	CTAGGGTTGCCATTTGATCG	TGAACCAATGAAGGCAGGAT	UCcg10927_755	TGTCAGAACAGCAACTATTTTAAACCATAC A G AGAATCATAAAAGATACTAAAAAGAAGAAA	G	A	G	G	G	G	G	A				G	G	G	G	G	G	G	G	G	G	G	A	G	0.125	n/a	n/a	0.75	G	A	GA	x
CON_001_06858	5' end	cg10941	255	CCAGCACTCCCTCATGTCTT	CAGGCAACTCTGGTGCAGTA	UCcg10941_255	ACAAATGCAATCTCGGTTGATATAGACGTA A C AGTGTTCGATCTTCTGCATTTATTGCAATC	A	A	A	A	A	A	A	A	A	A	A	C	A	A	A	A	A	A	A	A	A	A	A	A	0.958333	n/a	0.0416667	n/a	A	C	AC	x
CON_001_06858	5' end	cg10941	279	CCAGCACTCCCTCATGTCTT	CAGGCAACTCTGGTGCAGTA	UCcg10941_279	GACGTAAAGTGTTCGATCTTCTGCATTTAT C T GCAATCTGCTATATCATTTCATGTGTACTC	T	T	T	T	T	T	T	T	T	T	C	T	T	T	T	T	T	T	T	T	T	T	T	T	n/a	0.958333	0.0416667	n/a	T	C	TC
CON_001_06858	5' end	cg10941	352	CCAGCACTCCCTCATGTCTT	CAGGCAACTCTGGTGCAGTA	UCcg10941_352	ATTTTATTGCTGTGCTTAATTATTTGTTTC A T TCCTCCCCACTTATGACAGATTCCCGCCGA	T	T	T	T	T	T	T	T	A	A	T	A	T	T	T	T	T	T	T	T	T	T	T	T	0.125	0.875	n/a	n/a	T	A	TA	x
CON_001_06972	5' end	cg10953	337	GAAGCAGCTCCCCTTAATCC	CAGGTAACCCAGAGATGCGT	UCcg10953_337	TTTTTAATGGTATCAAAGCAGTTACTTTTT C T GTTTTGCCATTGAAGAAGCTAAAAGCAAGT	C	C	C	C	C	C	C	C	C	C	C	T	C	C	C	C	C	C	C	C	C	C	C	C	n/a	0.0416667	0.958333	n/a	C	T	CT	x
CON_001_06972	5' end	cg10953	529	GAAGCAGCTCCCCTTAATCC	CAGGTAACCCAGAGATGCGT	UCcg10953_529	TTATTGGCTTTCCTTGTAGGTGCTAGTATC A T GGGAAGGAAGAACCAGAGGCACTTCTTTCC	T	A	T	T	T	T	T	A	T	A	T	T	T	T	T	T	T	T	T	T	T	T	A	T	0.166667	0.833333	n/a	n/a	T	A	TA	x
CON_001_07195	5' end	cg10978	410	CATGGCTTCATCGACAGAGA	CTGAAGGGGAAGATGCGATA	UCcg10978_410	TCTCACCAAGATTGTCAACTTCTACCTCTA C T GCTTTCAGCATCATTCTCGACAACATCTTC	C	T	C	C	C	C	C	T	T	T	T	T	CT	C	C	C	C	C	CT	CT	CT	C	T	C	n/a	0.291667	0.541667	n/a	C	T	CT	x
CON_001_07464	5' end	cg10998	153	GCGCAGTTCACTACAACGG	CAACCATTGGAACGCCTAAC	UCcg10998_153	AACACACAAGGCACTCCAAGGGCTTGAGGG A G AAACGGCCGTTTATATTGTCACGATCTACA	A	G	A	A	G	A	A	G	G	A	G	G	A	G	A	A	A	A	G	A	A	A	G	G	0.583333	n/a	n/a	0.416667	A	G	AG	x
CON_001_07464	5' end	cg10998	162	GCGCAGTTCACTACAACGG	CAACCATTGGAACGCCTAAC	UCcg10998_162	GGCACTCCAAGGGCTTGAGGGAAAACGGCC A G TTTATATTGTCACGATCTACATATGTTGGT	G	A	G	G	A	G	G	A	A	G	A	A	G	A	G	G	G	G	A	G	G	G	A	A	0.416667	n/a	n/a	0.583333	G	A	GA
CON_001_07464	5' end	cg10998	265	GCGCAGTTCACTACAACGG	CAACCATTGGAACGCCTAAC	UCcg10998_265	ACTTGGGAAGATTTGAAGTATTCTATAACT A G CAGTGTTGAACTTTGGTATGTTAGGCGTTC	A	G	A	A	G	A	A	G	A	A	G	G	A	G	A	A	A	A	G	A	A	A	G	G	0.625	n/a	n/a	0.375	A	G	AG	x
CON_001_07475	5' end	cg11000	346	TTCTGGTGGTGAGTGGATGA	TACCCTGGCTACATGCCAA	UCcg11000_346	ATGCCCATGTCCATGCGGGTGTGGGTGCCC A G TATCCGTACCCATAACCCGGATATCCATAA	A	G	A	A	A	A	A	G	G	G	A	G	A	A	A	A	A	A	A	A	A	A	G	A	0.75	n/a	n/a	0.25	A	G	AG	x
CON_001_07476	5' end	cg11001	185	ACAAAGGGAGAAGAACCACG	GAAGCGGAGGAACCAGATG	UCcg11001_185	AGCTGTCGTGCGCTTCTAGAACGATCTTTT C T CGGTCGTCAGATCAGGATTGAGACTCCTGA	C	T	C	C	C	C	C	T	T	T	C	T	C	C	C	C	C	C	C	C	C	C	T	C	n/a	0.25	0.75	n/a	C	T	CT	x
CON_001_07476	5' end	cg11001	187	ACAAAGGGAGAAGAACCACG	GAAGCGGAGGAACCAGATG	UCcg11001_187	CTGTCGTGCGCTTCTAGAACGATCTTTTCC A G GTCGTCAGATCAGGATTGAGACTCCTGATC	G	G	G	G	G	G	G	G	G	G	A	G	G	G	G	G	G	G	G	G	G	G	G	G	0.0416667	n/a	n/a	0.958333	G	A	GA
CON_001_07478	5' end	cg11002	167	GCTTCAAAGGGACTGCTGAT	GGAGGTCACAGCTCCAGAGT	UCcg11002_167	AATGTCAATAGGCAAACTGTTACAAAAGTC A G AAGATCTTATTGATAATAGGAATAGAACAT	A		A	A	A	A	A	G	G		A	AG	A	A	A	A	A	A	A	A	A	A	G	A	0.75	n/a	n/a	0.125	A	G	AG
CON_001_07478	5' end	cg11002	222	GCTTCAAAGGGACTGCTGAT	GGAGGTCACAGCTCCAGAGT	UCcg11002_222	GAACATGGAATTCAGAACTGATTTTAAATA C T CTTCTCTGAAGAGGTGGCTCAAAAGATCTT	C	T	C	C	C	C	C	T	C		C		C	C	C	C	C	C	C	C	C	C	T	C	n/a	0.125	0.791667	n/a	C	T	CT	x
CON_001_07478	5' end	cg11002	302	GCTTCAAAGGGACTGCTGAT	GGAGGTCACAGCTCCAGAGT	UCcg11002_302	CACACTCACGAACACTTTCTGAGTTGGCGA G T GCGAGGCATCTAGAGAGTATTCTGTGCGCA	G	T	G	G	G	G	G	T	G		G	G	G	G	G	G	G	G	G	G	G	G	T	G	n/a	0.125	n/a	0.833333	G	T	GT	x
CON_001_07533	5' end	cg11011	77	AGCAACTGTGTGAATTGGGA	GTTGTGGAGCATGGAGGC	UCcg11011_77	TGGGACATTGTTAATAAAATGAAATATGAT A T ACATGTGTAAATTGAATATTGTAATAGGCC	T	A	T	T	T	T	T	A	A	A	A	A	T		T	T	T	T	T	T	T	T	A	A	0.333333	0.625	n/a	n/a	T	A	TA	x
CON_001_07533	5' end	cg11011	113	AGCAACTGTGTGAATTGGGA	GTTGTGGAGCATGGAGGC	UCcg11011_113	TGTAAATTGAATATTGTAATAGGCCCAATT A C GCCCGGCCCATACCCAAAACCAAAATAAAA	A	C	A	A	A	A	A	C	C	C	C	C	A		A	A	A	A	A	A	A	A	C	A	0.666667	n/a	0.291667	n/a	A	C	AC
CON_001_07559	5' end	cg11015	199	ATGCTCCAAATGGCACTCTC	ATTCCGTCTCCTTCCCTGTC	UCcg11015_199	TCTGCTACTTGGCGTATAGAATCTGGAACT C G GGTTAGGCTTAGTAATTTGTTCACAATATA	C	G	C	C	C	C	C	G	G	G		G	C	G	C	C	C	C	C	C	C	C	G	G	n/a	n/a	0.625	0.333333	C	G	CG	x
CON_001_07559	5' end	cg11015	236	ATGCTCCAAATGGCACTCTC	ATTCCGTCTCCTTCCCTGTC	UCcg11015_236	GCTTAGTAATTTGTTCACAATATATAAATA A T TTTCTTGTTCTTTATGTCGGATCATCCTTT	T	A	T	T	T	T	T	A	A	A	T	A	T	T	T	T	T	T	T	T	T	T	A	A	0.291667	0.708333	n/a	n/a	T	A	TA
CON_001_07559	5' end	cg11015	286	ATGCTCCAAATGGCACTCTC	ATTCCGTCTCCTTCCCTGTC	UCcg11015_286	GATCATCCTTTATAGTTTGACCTTTTCAGA A T TAATGCGAAAGACCTGGTCTGTCCAACTTG	A	A	A	A	A	A	A	A	A	A	A	A	A	A	A	A	A	A	A	A	A	A	A	T	0.958333	0.0416667	n/a	n/a	A	T	AT
CON_001_07559	5' end	cg11015	457	ATGCTCCAAATGGCACTCTC	ATTCCGTCTCCTTCCCTGTC	UCcg11015_457	CGAGCTGTCACTTGAAACCTGATATGTAGG A T ATCCCCTTATGTCAGTGACATTAAACCTCT	A	A	A	A	A	A	A	A	A	A	T	A	A	A	A	A	A	A	A	A	A	A	A	A	0.958333	0.0416667	n/a	n/a	A	T	AT
CON_001_07559	5' end	cg11015	527	ATGCTCCAAATGGCACTCTC	ATTCCGTCTCCTTCCCTGTC	UCcg11015_527	ATAGAAAAATGAAAGAAAAGAAACATTAGT C T GGCTTCTGTTTTTGTGCTAACGACTTTTGA	T	T	T	T	T	T	T	T	C	C	T	C	T	T	T	T	T	T	T	T	T	T	T	T	n/a	0.875	0.125	n/a	T	C	TC
CON_001_07559	5' end	cg11015	757	ATGCTCCAAATGGCACTCTC	ATTCCGTCTCCTTCCCTGTC	UCcg11015_757	TGAGGTTGAGAATTATAATGGGCATGGCTT A T CTGCCTCGAGCACATGCACCAGCTAAACCC	A	T	A	A	A	A	A	T	A	A		A	A	A	A	A	A	A	A	A	A	A	T	A	0.833333	0.125	n/a	n/a	A	T	AT	x
CON_001_07619	5' end	cg11026	358	TCCAGAAGCTGCACAAACTG	AGCACAAGGTGAACACTAAGCA	UCcg11026_358	GTTCCAGAAGCTGCACAAACTGCCCGAGAA A T CTCTAGATCTGGCATTTCACATGTCAAATA	T	T	T	T	T	T	T	T	T	T	T	T	T	T	T	T	T	T	A	T	A	T	T	T	0.0833333	0.916667	n/a	n/a	T	A	TA	x
CON_001_07619	5' end	cg11026	617	TCCAGAAGCTGCACAAACTG	AGCACAAGGTGAACACTAAGCA	UCcg11026_617	CCTTAGAAGTTTGAGTTTTAATTTGTTTTG A G TTGATGTCTTTCAGTAGAAACTTTCTTAGG	G	A	G	G	G	G	G	A	A	G	A	A	G	G	G	A	G	G	A	G	A	G	A	G	0.375	n/a	n/a	0.625	G	A	GA	x
CON_001_07643	5' end	cg11032	234	CACACTTTAATTCGTCCGCA	GGTTTACTGGGAGTTGGTCG	UCcg11032_234	AATCATAAAGAATATTTTATAGAATTGGAG A G AAAAATATAGATTAAAGTCCTAATCTTAAT	A	G	A	A	A	A	A	G	G	G			G	A	AG	A	G	A	G	A	A	A	G	AG	0.5	n/a	n/a	0.333333	A	G	AG
CON_001_07643	5' end	cg11032	614	CACACTTTAATTCGTCCGCA	GGTTTACTGGGAGTTGGTCG	UCcg11032_614	TTATACTGTATTATTGATGGTTCTGCAACA A G TTGTAGAAGACCACTTGTTAATATCATTGA	G		G		G	G	G		A	A		A	A	G	GT		A	G	A	G	G	G			0.25	n/a	n/a	0.416667	G	A	GA
CON_001_07643	5' end	cg11032	867	CACACTTTAATTCGTCCGCA	GGTTTACTGGGAGTTGGTCG	UCcg11032_867	TCTGACTTCACTCTAGAAGACTTAAAATTC G T AATTGCTTAAGAATCTATTTTAAGTTGGTC	G	G	G	G	G	G	G		G	G		G	T	G	T		T	G	T	G	G	G		GT	n/a	0.166667	n/a	0.625	G	T	GT
CON_001_07643	5' end	cg11032	991	CACACTTTAATTCGTCCGCA	GGTTTACTGGGAGTTGGTCG	UCcg11032_991	GACTGTGGAATGAAAAGGCATTCACGAAAC G T TCGGGCGCACTTAGATGGTATACCATTACC	T	T	T	GT	T	T	T		G	G			G	T	G	T	G	T	G	T	T	T		G	n/a	0.5	n/a	0.291667	T	G	TG	x
CON_001_07695	5' end	cg11049	118	GCTGCCATTGTAAGTGTTGC	CTTGGGAACTCGGATGTTGT	UCcg11049_118	CTTCATTTTATAAACAAACCTGAGTTTTTC C T TGAATGCATATGAGTCTCCAGCGAAGTTTG	T	T	T	T	T	T	T	T	T	T	T	C	T	T	T	T	T	T	T	T	T	T	T	T	n/a	0.958333	0.0416667	n/a	T	C	TC
CON_001_07695	5' end	cg11049	402	GCTGCCATTGTAAGTGTTGC	CTTGGGAACTCGGATGTTGT	UCcg11049_402	CAGCTACCGATTTGGTGAAGTCATACACTT C T GCCAGTGTGATGTCGGTTATTTCTAAGCCT	T	T	C	C	C	C	C	T	T	T	T	T	C	C	C	C	C	T	T	C	C	C	T	C	n/a	0.416667	0.583333	n/a	C	T	CT	x
CON_001_07695	5' end	cg11049	451	GCTGCCATTGTAAGTGTTGC	CTTGGGAACTCGGATGTTGT	UCcg11049_451	ATTTCTAAGCCTTTGTTTAAGTCATAAAAT C T CTCGGTTATAAAAGATGCTGACCTGAATAC	T	T	T	T	T	T	T	T	T	T	T	C	T	T	T	T	T	T	T	T	T	T	T	T	n/a	0.958333	0.0416667	n/a	T	C	TC
CON_001_07695	5' end	cg11049	460	GCTGCCATTGTAAGTGTTGC	CTTGGGAACTCGGATGTTGT	UCcg11049_460	CCTTTGTTTAAGTCATAAAATTCTCGGTTA A T AAAAGATGCTGACCTGAATACTGCCACTAT	T	T	T	T	T	T	T	T	T	T	T	A	T	T	T	T	T	T	T	T	T	T	T	T	0.0416667	0.958333	n/a	n/a	T	A	TA
CON_001_07695	5' end	cg11049	461	GCTGCCATTGTAAGTGTTGC	CTTGGGAACTCGGATGTTGT	UCcg11049_461	CTTTGTTTAAGTCATAAAATTCTCGGTTAT A C AAAGATGCTGACCTGAATACTGCCACTATT	A	A	A	A	A	A	A	A	A	A	A	C	A	A	A	A	A	A	A	A	A	A	A	A	0.958333	n/a	0.0416667	n/a	A	C	AC
CON_001_07695	5' end	cg11049	501	GCTGCCATTGTAAGTGTTGC	CTTGGGAACTCGGATGTTGT	UCcg11049_501	GACCTGAATACTGCCACTATTTTCCTCGAT C T TGTTTTCAAACTTTGGTTAAAACTTAAATA	C	C	C	C	C	C	C	C	C	C	C	T	C	C	C	C	C	C	C	C	C	C	C	C	n/a	0.0416667	0.958333	n/a	C	T	CT
CON_001_07695	5' end	cg11049	531	GCTGCCATTGTAAGTGTTGC	CTTGGGAACTCGGATGTTGT	UCcg11049_531	CTGTTTTCAAACTTTGGTTAAAACTTAAAT A C ACTGAAAGCAATGGTTGGAAAGTAATGTGA	C	C	A	A	A	A	A	C	C	C	C	C	A	A	A	A	A	C	C	A	A	A	C	A	0.583333	n/a	0.416667	n/a	A	C	AC	x
CON_001_07695	5' end	cg11049	649	GCTGCCATTGTAAGTGTTGC	CTTGGGAACTCGGATGTTGT	UCcg11049_649	TTTGGTTTCTAAGGTGACATTTGTCAAGCC A T TCTTTCACTCGCTAATTGACCTCTATTGAT	A	T	T	T	T	T	T	T	T	T	T	T	T	T	T	T	T	A	A	T	T	T	T	T	0.125	0.875	n/a	n/a	T	A	TA	x
CON_001_07708	5' end	cg11051	93	ACCATTCCCTGCATTGATGT	AGCCTGAGAGGATCTGGTGA	UCcg11051_93	CAACGGTGTCCATGTAGGGTGTGACATGAC A G AATTCTAGAATGCATATGTGCTAGAATACT	A	G	G	G	G	A	A	G	G	G	G	G	A	G	G	G		G	A	G		A	G	G	0.25	n/a	n/a	0.666667	G	A	GA	x
CON_001_07708	5' end	cg11051	106	ACCATTCCCTGCATTGATGT	AGCCTGAGAGGATCTGGTGA	UCcg11051_106	GTAGGGTGTGACATGACGAATTCTAGAATG C T ATATGTGCTAGAATACTAACTAGATTGTAA	C	C	C	C	C	C	C	C		T	T	C	C	C	C	C	C	C	C	C	C	C	C	C	n/a	0.0833333	0.875	n/a	C	T	CT
CON_001_07708	5' end	cg11051	157	ACCATTCCCTGCATTGATGT	AGCCTGAGAGGATCTGGTGA	UCcg11051_157	TAGATTGTAAAGCAATCTAAAAAGAAATGA A C AAAAAATGAAAGACGAAAAGGTAAGGGATT	C	C	C	C	C	C	C	C	A	C	C	A	C	C	C	C	C	C	C	C	C	C	C	C	0.0833333	n/a	0.916667	n/a	C	A	CA	x
CON_001_07803	5' end	cg11073	51	CTTCTCAATAAGATCGGCGG	TTGGCTTCATTTGTCAACCA	UCcg11073_51	CTGAACAGTTGTGATGTTTTGGGCATTGTC C T TCTTTTATTGTGACTCCAAATTCTTCCTCG	C	T	C	C	C	C	C	T	C				C	C	C	C	C	C	C	C	C	C	T	C	n/a	0.125	0.75	n/a	C	T	CT	x
CON_001_07803	5' end	cg11073	640	CTTCTCAATAAGATCGGCGG	TTGGCTTCATTTGTCAACCA	UCcg11073_640	CATTTCTGCAAAAATGAACAGATCATTACT A C TCATGTTTGCAAATAAACCTACAAAAGATG	A	A	A	A	A	A	A	A	A	A			A	A	A	A	A	A	A	A	C	A	A	A	0.875	n/a	0.0416667	n/a	A	C	AC	x
CON_001_07803	5' end	cg11073	768	CTTCTCAATAAGATCGGCGG	TTGGCTTCATTTGTCAACCA	UCcg11073_768	GCATTTGCCCCCTCACAAATGAGTACAGAA A T GTAATATCATTCAATTGATCGAGAAACGTA	A	T	A	A	A	A	A	T	A	A			A	A	A	A	A	A	A	A	A	A	T	A	0.791667	0.125	n/a	n/a	A	T	AT	x
CON_001_07809	5' end	cg11076	131	CCTCAACTATGCAACGAGCA	TACCGCACCTTTCACAATCA	UCcg11076_131	CAAAAAAGATGGGCTTCTCAAGCTAAGACA A T CTGAGGATGACGACAAAATCAGCATCGGTC	AT	A	A	T	T	T	T	A	A	A	A	A	T	AT	A	A	T	T	A	A	T	A	A	T	0.541667	0.375	n/a	n/a	A	T	AT	x
CON_001_07888	5' end	cg11087	56	CATCACGGACTCACAGCAAG	GTAAGAGAAGCACCCACCGA	UCcg11087_56	ACGGCCAGTCATCACGGACTCACAGCAAGT A C CCGATTGTCACAAGAAGATGAGCATCGCTC		C	C	C	C	C	C	C	C	C	A	C	C	C	C	C	C	C	C	C	C	C	C	C	0.0416667	n/a	0.916667	n/a	C	A	CA
CON_001_07888	5' end	cg11087	206	CATCACGGACTCACAGCAAG	GTAAGAGAAGCACCCACCGA	UCcg11087_206	GAAAATTCAAAAAGAAAAAAGAAAAGATCC A G TAACAGCAGAAACATCATTGGGTTCATTGT		G	A	A	A	A	A	G	G	G	G	G	A	G	A	A	A	A	A	A	A	A	G	A	0.625	n/a	n/a	0.333333	A	G	AG	x
CON_001_07888	5' end	cg11087	239	CATCACGGACTCACAGCAAG	GTAAGAGAAGCACCCACCGA	UCcg11087_239	ACAGCAGAAACATCATTGGGTTCATTGTTC A T CTTTTGCTGTCTCTCTTAACTGGTGGTATG		A	A	A	A	A	A	A	T	T	G	A	A		A	A	A	A	A	A	A	A	A	A	0.791667	0.0833333	n/a	0.0416667	A	G	AG
CON_001_07897	5' end	cg11090	504	AGGACTCGTGGTTTGATGCT	TGGAGTGAGGGCTGGTATTC	UCcg11090_504	GGACCTTGAGGATGCTGAACTGTTTTATTT A C CAAGTTTCATTGTAGTTGTAAAACCAATTT	A	C	A	A	A	A	A	A	C	C	C	C	A	A	A	A	A	A	A	A	A	A	C		0.708333	n/a	0.25	n/a	A	C	AC	x
CON_001_07952	5' end	cg11106	392	ATTTGGAATCGACTGGTGGT	CTCTCTGCGACCACATAGCA	UCcg11106_392	GAGTTTTATTGACTAGTCATAAATCATGTT C T AACCTGGGTTTCCTTGTTAATTATTCGCAT	C	C	C	C	C	C	C	C	C	C	T	C	C	C	C	C	C	C	C	C	C	C	C	C	n/a	0.0416667	0.958333	n/a	C	T	CT	x
CON_001_07971	5' end	cg11108	240	TAGTGCCCAGCCTCCTCTTA	AGGCATCAACGAAAGGAATG	UCcg11108_240	CCAGGTACACTATATATTCTCATATTTATC C T TTTCTCAATCCATCAACGATCTATTCCTTT	T	C	C	T	T	T	T	C	T	T	T	T	T	T	T	T	T	T	T	T	T	T	C	T	n/a	0.833333	0.166667	n/a	T	C	TC	x
CON_001_07998	5' end	cg11114	430	TCATTTCCGTCATTTCACGA	TCCAAGACGTGTCATCTCCA	UCcg11114_430	ATCCATGTAATCTCATAACACCAAAAATTG A T GACAATTCAAATTAAGAAAACTAGCCGAAC	A	T	T	A	A	A	A	T	T	T	A	T	A	A	A	A	A	A	A	A	A	A	T	A	0.708333	0.291667	n/a	n/a	A	T	AT	x
CON_001_07998	5' end	cg11114	733	TCATTTCCGTCATTTCACGA	TCCAAGACGTGTCATCTCCA	UCcg11114_733	ATAAAAGCAAAACTAATGGAAGAAAGAAGA A G TAAAATTTTAAAACAGTAAGGTCTAGACCT	G	G	G	G	G	G	G	G	G		A	G	G	G	G	G	G	G	G	G	G	G	G	G	0.0416667	n/a	n/a	0.916667	G	A	GA	x
CON_001_07998	5' end	cg11114	1069	TCATTTCCGTCATTTCACGA	TCCAAGACGTGTCATCTCCA	UCcg11114_1069	AAGCGCCTCGTTGATCCGCTTTCGATCCAC A G GCCCCCACCTCTCCCTTGGACCCACCAACC	A	G	G	A	A	A	A	G	G		A	G	A	A	A		A			A	A	A	G	A	0.583333	n/a	n/a	0.25	A	G	AG
CON_001_08064	5' end	cg11129	549	CCATTCACTCGCATCTTTCA	GTAGTTCCTGGACGCCATGT	UCcg11129_549	ATAGAATCCGATTAATAATCAAACCATTGG A G TTTGGATCCTTGTTCAGATAAATGTTATTT	A	G	A	A	A	A	A	G	A	A			A	A	A	A	A		A	G	A	A	G	A	0.708333	n/a	n/a	0.166667	A	G	AG
CON_001_08069	5' end	cg11130	185	CGCGTACATTTCACATCAAAC	CATGCCAAACAATTAGGGCT	UCcg11130_185	TTAAAGAGTTAGGAGCCACACCTTATTTTA A C GCTTTACTGCAGCACACTTGCGAATATCAC	A			A	A	A	A	A	C	C	A	C	A	A	A	A	A	A	A	A	A	A		A	0.75	n/a	0.125	n/a	A	C	AC	x
CON_001_08069	5' end	cg11130	280	CGCGTACATTTCACATCAAAC	CATGCCAAACAATTAGGGCT	UCcg11130_280	CAAAAATCATCATTAAACTCAATTAATATA A C CACTTAAATAGCCCCCAAACACTCTTTTAT	A			A	A	A	A	A	C	C	A	C	A	A	A	A	A	A	A	A	A	A		A	0.75	n/a	0.125	n/a	A	C	AC
CON_001_08083	5' end	cg11135	141	CGAGCTATTCGGACCTCAAG	TGACGATCTCTGTAAGCGGA	UCcg11135_141	TCTAACTCCACCCCATTGAACCCAGGGGCT A G TTTTGGATTGAATTTCCATCAACTTTTGAC	G	A	A	G	G	G	G	A	A	A	A	A	G	G	G	G	G	G	G	G	G	G	A	G	0.333333	n/a	n/a	0.666667	G	A	GA	x
CON_001_08083	5' end	cg11135	297	CGAGCTATTCGGACCTCAAG	TGACGATCTCTGTAAGCGGA	UCcg11135_297	TCTCCTTGACTCGAGTCTACCTCATTCTCA A T TCTGAAAATTGTAGATGAGATTGTGATGAG	T	T	T	T	T	T	T	T	T	T	T	A	T	T	T	T	T	T	T	T	T	T	T	T	0.0416667	0.958333	n/a	n/a	T	A	TA
CON_001_08083	5' end	cg11135	438	CGAGCTATTCGGACCTCAAG	TGACGATCTCTGTAAGCGGA	UCcg11135_438	AAATTTTGCAGATCACCAGTGAAAGTCATT C G ATGTCATTGCTTACCATCCGCTTACAGAGA	G	C	C	G	G	G	G	C	G	G	C	G	G	G	G	G	G	G	G	G	G	G	C	G	n/a	n/a	0.208333	0.791667	G	C	GC	x
CON_001_08087	5' end	cg11137	348	CTCCGTTTCCTCCTCCTTCT	AGCAAGCTCCGCAACAGTAT	UCcg11137_348	CCTCCGTAAGTTGTTGACGCGTGACGACTC C T TATATCTGGCCTCGCCTCAACATTTCTACA	C	T	T	C	C	C	C	T	T	T	T	T	C	C	C	C	C	C	C	C	C	C	T	C	n/a	0.333333	0.666667	n/a	C	T	CT
CON_001_08087	5' end	cg11137	400	CTCCGTTTCCTCCTCCTTCT	AGCAAGCTCCGCAACAGTAT	UCcg11137_400	ATTTCTACACAGTCTTCCCTCAAATCCGTG A C TTCTGTCTCAAATCCAAGTGGAAACCACCA	A	C	C	A	A	A	A	C	C	C	C	C	A	A	A	A	A	A	A	A	A	A	C	A	0.666667	n/a	0.333333	n/a	A	C	AC	x
CON_001_08097	5' end	cg11138	58	TCACCTGAGTCCAGTGTTGG	TCTTTCAATGCGTGTTCGAG	UCcg11138_58	GCGTGTTCGAGTGGTGCAGTTTTTGCTGGC A G AGCTCCACCCCACACTTGGCAGGAACAACT	G	A	A	G	G	G	G	A	G	G	A	G	G	G	G	G	G	G	G	G	G	G	A	G	0.208333	n/a	n/a	0.791667	G	A	GA	x
CON_001_08201	5' end	cg11166	254	CAATCTGAACGCTGATCGAA	ACTATCGGCCAAGGAGATGA	UCcg11166_254	AGCTAATCCTTACAATTGCTGCCAAATTTA C T CTGTCATCATCCAACAATGTAGCTTAGAAG	C	C	C	C	C	C	C	C	T			T	C	C	C	C	C	C	C	C	C	C	C	C	n/a	0.0833333	0.833333	n/a	C	T	CT	x
CON_001_08201	5' end	cg11166	953	CAATCTGAACGCTGATCGAA	ACTATCGGCCAAGGAGATGA	UCcg11166_953	AATGCGTAACTCTATCATAAAAAATCGTAG C T CTTTTTTAATTAATTCATTTACAAAAATTT	T	C	C	T	T	T	T	C	T			T	T	T	T	T	T	T	T	T	T	T	C	T	n/a	0.75	0.166667	n/a	T	C	TC	x
CON_001_08331	5' end	cg11184	247	CCGTCCTACCTGCACAGATT	TGCATTCTCCTTGGACCTCT	UCcg11184_247	GTCTATGATGCACAACCTCCAAATGCTGGA A G CAAAAGTTACTAAAAGTTGCTCCACCAGGC	G	G	G	G	G	G	G	G	G	A	A	G	G	G	G	G	G	G	G	G	G		G	G	0.0833333	n/a	n/a	0.875	G	A	GA	x
CON_001_08333	5' end	cg11185	886	GAACCGCCACCTGAATACAC	AGTCCGACCATCTCATCTGC	UCcg11185_886	GAAATACTCATAAGATAGGTATTTGTCATG G T CTCCTTATATGTTATATTAGGAATGAATAC	T	G	G	T	T	T	T	G	G				T	T	T	T	T	T	T	T	T	T	G	T	n/a	0.666667	n/a	0.208333	T	G	TG	x
CON_001_08413	5' end	cg11199	82	AGCTTCTTCCTTGGACCCAT	GAGGTCAGGGTCAATACCGA	UCcg11199_82	TCTCTTCCAAGCTTTATAAACCCCTCCTCT A T TTCTTCTTCTTCGAAACTTGTACCTTTCTC	T	A	A	T	T	T	T	A	T	T	T	T	T	T	T	T	T	T	T	T	T		T	T	0.125	0.833333	n/a	n/a	T	A	TA	x
CON_001_08413	5' end	cg11199	176	AGCTTCTTCCTTGGACCCAT	GAGGTCAGGGTCAATACCGA	UCcg11199_176	TTCTTCAAGCAACAGCCTCAAGCTCTGTGC A T GCTCCTCTCGAGGCCGGCTGGTTGGATTCT	T	T	T	T	T	T	T	T	T	T	A	T	T	T	T	T	T	T	T	T	T	T	T	T	0.0416667	0.958333	n/a	n/a	T	A	TA	x
CON_001_08413	5' end	cg11199	191	AGCTTCTTCCTTGGACCCAT	GAGGTCAGGGTCAATACCGA	UCcg11199_191	CCTCAAGCTCTGTGCTGCTCCTCTCGAGGC C T GGCTGGTTGGATTCTTTGTCTTGCCCTTCC	C	C	C	C	C	C	C	C	C	C	T	C	C	C	C	C	C	C	C	C	C	C	C	C	n/a	0.0416667	0.958333	n/a	C	T	CT
CON_001_08495	5' end	cg11209	283	AGAGCTTCATGGACACCACC	GCAGTAGGTGCAACCGAAAT	UCcg11209_283	TTCTGTTTCCATAACATCACTGTTCTTGCT C G ATCACGTCTAATATATTGATGATCCTTAAT	C	G	G	C	G	G	G	G	G	G	G	G	C	G	G	C	G	G	C	G	C	C	G	G	n/a	n/a	0.291667	0.708333	G	C	GC	x
CON_001_08495	5' end	cg11209	458	AGAGCTTCATGGACACCACC	GCAGTAGGTGCAACCGAAAT	UCcg11209_458	TCTAGCAAAGTGTTCCATCATTCATCATCT C T CCCTGGATCGCTCTCCAACTAAAGGTGAGT	C	C	C	C	C	C	C	C	T	T	C	T	C	C	C	C	C	C	C	C	C	C	C	C	n/a	0.125	0.875	n/a	C	T	CT	x
CON_001_08514	5' end	cg11211	413	GCACAAGCCGTAAATGACAA	GGATTCTGTGCTTTCCATGC	UCcg11211_413	TTCCTTTTTTCTGTCTGCTTTAGGTCCAAA C T GGCGGTCCATGATCTGCGGGAAAATGCATC	T	C	C	T	T	T	T	C	T	T	T	T	T	T	T	T	T	T	T	T	T	T	C	T	n/a	0.833333	0.166667	n/a	T	C	TC	x
CON_001_08514	5' end	cg11211	484	GCACAAGCCGTAAATGACAA	GGATTCTGTGCTTTCCATGC	UCcg11211_484	AGTGAACTACAGAAAGAAATGTCTACCATG C G AAGAGTCCACTTCTGTTGTCAAAACAGAAT	C	G	G	C	C	C	C	G	C	C	C	C	C	C	C	C	C	C	C	C	C	C	G	C	n/a	n/a	0.833333	0.166667	C	G	CG	x
CON_001_08546	5' end	cg11217	518	ACATGGCGATAACGAGGTTC	CAAGCAACAGTGCAAAGCAT	UCcg11217_518	GTAGTCAGCTTTGGAACCTTGCAGCCTAAA C T TTTTTTATTTTTCGTTTTTTATCCCATTCT	C	C	C	C	C	C	C	C	C	C		T	C	C	C	C	C	C	C	C	C	C	C	C	n/a	0.0416667	0.916667	n/a	C	T	CT	x
CON_001_08546	5' end	cg11217	636	ACATGGCGATAACGAGGTTC	CAAGCAACAGTGCAAAGCAT	UCcg11217_636	GGTTTGGCATATGGTTGGCTGTGATTCTCT A G ATCACCTTCATCTTTTATGTCAGGTCGTTT	A	G	AG	A	A	A	A	G	A	A		A	A	A	A	A	A	A	A	A	A	A	G	A	0.791667	n/a	n/a	0.125	A	G	AG	x
CON_001_08627	5' end	cg11232	96	CTCCGAATCCCTAAATCACAA	AGGAAGCATGATGGAGATGAA	UCcg11232_96	CAATCATCATGTTGTAAATGAAGAGTCATC C T CATCGTGAACTATATATTAAAAAAAAAATC	C	C	C	C	C	C	C	C	C		C	C	T	C	C	C	C	C	C	C	C	C	C	C	n/a	0.0416667	0.916667	n/a	C	T	CT
CON_001_08627	5' end	cg11232	119	CTCCGAATCCCTAAATCACAA	AGGAAGCATGATGGAGATGAA	UCcg11232_119	AGTCATCCCATCGTGAACTATATATTAAAA A T AAAAATCCAAAGTTTTCCATGCTATCTTAA	A	A	A	A	A	A	A	A	A	A	A	T		A	A	A	A	A	A	A	A	A	A	A	0.916667	0.0416667	n/a	n/a	A	T	AT
CON_001_08672	5' end	cg11238	65	ACCCAGATCAAGAGCCTGAA	ACAAGCGACTTTGGAGCCTA	UCcg11238_65	CAATGCTTCAGCCGCAACCGCAGACGGTAC A G TTCACATGTAAAACTGATCTAGAGCAAACA	G	G	G	G	A	G	G	G	G		G	G	G	G	A	G	G	A	A	A	G	G	G	G	0.208333	n/a	n/a	0.75	G	A	GA	x
CON_001_08672	5' end	cg11238	200	ACCCAGATCAAGAGCCTGAA	ACAAGCGACTTTGGAGCCTA	UCcg11238_200	ATTAATTTTGATTCGCGGGCAAATCGGAGC G T ACCCATCTGACATTATTGACACTTCTCTCA	G	G	G	G	G	G	G	G	G		G	T	G	G	G	G	G	G	G	G	G	G	G	G	n/a	0.0416667	n/a	0.916667	G	T	GT
CON_001_08672	5' end	cg11238	299	ACCCAGATCAAGAGCCTGAA	ACAAGCGACTTTGGAGCCTA	UCcg11238_299	GTTAAGCACAAACTCAGCAACTTGAGCGCC C G GATTTCATTTCCCCCTCATGTAGAAATCTA	C	C	C	C	C	C	C	C	C		G	C	C	C	C	C	C	C	C	C	C	C	C	C	n/a	n/a	0.916667	0.0416667	C	G	CG
CON_001_08672	5' end	cg11238	317	ACCCAGATCAAGAGCCTGAA	ACAAGCGACTTTGGAGCCTA	UCcg11238_317	AACTTGAGCGCCCGATTTCATTTCCCCCTC A G TGTAGAAATCTATTTCTAGATGTCCAAATC	A	A	A	A	A	A	A	A	A		G	A	A	A	A	A	A	A	A	A	A	A	A	A	0.916667	n/a	n/a	0.0416667	A	G	AG
CON_001_08672	5' end	cg11238	393	ACCCAGATCAAGAGCCTGAA	ACAAGCGACTTTGGAGCCTA	UCcg11238_393	GAGATCAATCTGCACTTGGAAATAGACTGA C G AAACAAAAAAATTCATTAGATCTGCATGAA	G	G	G	G	G	G	G	G	G		C	G	G	G	G	G	G	G	G	G	G	G	G	G	n/a	n/a	0.0416667	0.916667	G	C	GC
CON_001_08672	5' end	cg11238	443	ACCCAGATCAAGAGCCTGAA	ACAAGCGACTTTGGAGCCTA	UCcg11238_443	ATCTGCATGAAAATCAGAATCCACTGTCGG A G CTAGGCCAAGATAAATTTAACTTCTCCCAT	A	A	A	A	A	A	A	G	A		A	A	A	A	A	A	A	A	A	A	A	A	A	A	0.916667	n/a	n/a	0.0416667	A	G	AG
CON_001_08672	5' end	cg11238	448	ACCCAGATCAAGAGCCTGAA	ACAAGCGACTTTGGAGCCTA	UCcg11238_448	CATGAAAATCAGAATCCACTGTCGGACTAG G T CCAAGATAAATTTAACTTCTCCCATGTTTC	G	T	T	G	G	G	G	T	G		G	G	G	G	G	G	G	G	G	G	G	G	T	G	n/a	0.166667	n/a	0.791667	G	T	GT	x
CON_001_08672	5' end	cg11238	495	ACCCAGATCAAGAGCCTGAA	ACAAGCGACTTTGGAGCCTA	UCcg11238_495	TTCTCCCATGTTTCTTTTGCGACAGGACAG C T CCCTGAACAAGTGCATCCCCGTTTCTGCTC	T	T	T	T	T	T	T	T	T		T	C	T	T	T	T	T	T	T	T	T	T	T	T	n/a	0.916667	0.0416667	n/a	T	C	TC
CON_001_08672	5' end	cg11238	533	ACCCAGATCAAGAGCCTGAA	ACAAGCGACTTTGGAGCCTA	UCcg11238_533	CAAGTGCATCCCCGTTTCTGCTCCCGAATG A T CACCTCCAGCACATGGTAGAATCAATCAGC	A	A	A	A	A	A	A	A	A		T	A	A	A	A	A	A	A	A	A	A	A	A	A	0.916667	0.0416667	n/a	n/a	A	T	AT
CON_001_08672	5' end	cg11238	643	ACCCAGATCAAGAGCCTGAA	ACAAGCGACTTTGGAGCCTA	UCcg11238_643	GCCAGATTGTAATTTTAATTTTAAAAGGCA A G CTCTAGGCTCCAAAGTCGCTTGTGGTCATA	G	A	A	G	G	G	G	G	G		G	G	G	G	G	G	G	G	G	G	G	G	A	G	0.125	n/a	n/a	0.833333	G	A	GA	x
CON_001_08680	5' end	cg11239	151	CCTCTGTTGTTCGTGCCATA	CGCTCGTAATCACCACGTAA	UCcg11239_151	CCGCCTTGCCGCCGAATCTCCCACCCTCTC C T GATTTTGTGGGTCTCCAAACCAATAACCTC		T	T	C	C	C	C	T	C	C	C	C	C	C	C	C	C	C	C	C	C	C	C	C	n/a	0.125	0.833333	n/a	C	T	CT	x
CON_001_08685	5' end	cg11240	278	GGAGAGCATCAGGACCCTT	TTGCAGACATTGACCGCTTA	UCcg11240_278	ATTTTGTCCTCTATTAAGAAAATGAGTAAA C T TAGTCTCTGTACTTTATATCAAAGAGCAAA	C		C	C	C	C	C		C			C	C	C	C	C	C	C	C	C	C	C		T	n/a	0.0416667	0.75	n/a	C	T	CT
CON_001_08685	5' end	cg11240	461	GGAGAGCATCAGGACCCTT	TTGCAGACATTGACCGCTTA	UCcg11240_461	ATTTTTTGAGTAGAGAGGGCAAAATGCAAT C T TGACTCCTAGTACAGAAGCCTCCATAGTAT	C	C	C	C	C	C	C		C	T		C	C	C	C	C	C	C	C	C	C	C		T	n/a	0.0833333	0.791667	n/a	C	T	CT	x
CON_001_08685	5' end	cg11240	650	GGAGAGCATCAGGACCCTT	TTGCAGACATTGACCGCTTA	UCcg11240_650	TTCCAAAGTTGGATATGTGCTTTTGATACC A G TTTAATTCAATTAGTAACATGTATTTGGTA	A	A	A	A	A	A	A	A	G	G		G	A	A	A	A	A	A	A	A	A	A	AG	G	0.75	n/a	n/a	0.166667	A	G	AG
CON_001_08685	5' end	cg11240	816	GGAGAGCATCAGGACCCTT	TTGCAGACATTGACCGCTTA	UCcg11240_816	GGCAGTCAGGTGGATCATCTTCAAGACAAG C T TGGTGTTTCTAGCAGTCGTGATGCATTTGC	C	T	C	C	C	C	C	T	T	T		T	C	C	C	C	C	C	C	C	C	C	T	T	n/a	0.291667	0.666667	n/a	C	T	CT	x
CON_001_08701	5' end	cg11242	98	ACTCCAAGCCATTATCCGTG	TGCCTTCTTAACCATACGGC	UCcg11242_98	AAATATGAAATGCTTGCAATCTGGTACGGA C G ATGTACCCAGAGATCAAGGAGAAAGTTATT		C		C	C	C	C	C	C	G	C	G	C	C	C	C	C	C	C	C	C	C	C	C	n/a	n/a	0.833333	0.0833333	C	G	CG
CON_001_08701	5' end	cg11242	107	ACTCCAAGCCATTATCCGTG	TGCCTTCTTAACCATACGGC	UCcg11242_107	ATGCTTGCAATCTGGTACGGACATGTACCC A G GAGATCAAGGAGAAAGTTATTTGTCAAGAC		A		A	A	A	A	A	A	G	A	G	A	A	A	A	A	A	A	A	A	A	A	A	0.833333	n/a	n/a	0.0833333	A	G	AG
CON_001_08701	5' end	cg11242	125	ACTCCAAGCCATTATCCGTG	TGCCTTCTTAACCATACGGC	UCcg11242_125	GGACATGTACCCAGAGATCAAGGAGAAAGT A T ATTTGTCAAGACACCAGGAGAAATCAGAGC		T	T	T	T	T	T	T	T	A	T	A	T	T	T	T	T	T	T	T	T	T	T	T	0.0833333	0.875	n/a	n/a	T	A	TA
CON_001_08701	5' end	cg11242	128	ACTCCAAGCCATTATCCGTG	TGCCTTCTTAACCATACGGC	UCcg11242_128	CATGTACCCAGAGATCAAGGAGAAAGTTAT C T TGTCAAGACACCAGGAGAAATCAGAGCCTC		T	T	T	C	T	T	T	C	T	T	T	T	T	T	T	T	T	T	T	T	T	T	T	n/a	0.875	0.0833333	n/a	T	C	TC
CON_001_08701	5' end	cg11242	181	ACTCCAAGCCATTATCCGTG	TGCCTTCTTAACCATACGGC	UCcg11242_181	AGAGCCTCGTACATAAAGATCAGTTGCAAG G T CAAGGACATTATTAAAGTATGTTTCGTAAT		G	G	G	G	G	G	G	G	T	G	T	G	G	G	G	G	G	G	G	G	G	G	G	n/a	0.0833333	n/a	0.875	G	T	GT	x
CON_001_08701	5' end	cg11242	195	ACTCCAAGCCATTATCCGTG	TGCCTTCTTAACCATACGGC	UCcg11242_195	AAAGATCAGTTGCAAGGCAAGGACATTATT A G AAGTATGTTTCGTAATTCAAGTCGAACTAT		A	A	A	A	A	A	A	A	G	A	G	A	A	A	A	A	A	A	A	A	A	A	A	0.875	n/a	n/a	0.0833333	A	G	AG
CON_001_08701	5' end	cg11242	221	ACTCCAAGCCATTATCCGTG	TGCCTTCTTAACCATACGGC	UCcg11242_221	TATTAAAGTATGTTTCGTAATTCAAGTCGA A G CTATTCTTTTAACTGTTCTTTTTACTCTTC		A	A	A	A	A	A	A	A	A	A	G	A	A	A	A	A	A	A	A	A	A	A	A	0.916667	n/a	n/a	0.0416667	A	G	AG
CON_001_08701	5' end	cg11242	227	ACTCCAAGCCATTATCCGTG	TGCCTTCTTAACCATACGGC	UCcg11242_227	AGTATGTTTCGTAATTCAAGTCGAACTATT C T TTTTAACTGTTCTTTTTACTCTTCAATACA		C	C	C	C	C	C	C	C	T	C	T	C	C	C	C	C	C	C	C	C	C	C	C	n/a	0.0833333	0.875	n/a	C	T	CT
CON_001_08701	5' end	cg11242	253	ACTCCAAGCCATTATCCGTG	TGCCTTCTTAACCATACGGC	UCcg11242_253	TATTCTTTTAACTGTTCTTTTTACTCTTCA A T TACATAGACAATATGATCTTTCAAATATAT		A	A	A	A	A	A	A	A	T	A	T	A	A	A	A	A	A	A	A	A	A	A	A	0.875	0.0833333	n/a	n/a	A	T	AT
CON_001_08701	5' end	cg11242	260	ACTCCAAGCCATTATCCGTG	TGCCTTCTTAACCATACGGC	UCcg11242_260	TTAACTGTTCTTTTTACTCTTCAATACATA C G ACAATATGATCTTTCAAATATATGCAAATA		G	G	G	C	G	G	G	C	G	G	G	G	G	G	G	G	G	G	G	G	G	G	G	n/a	n/a	0.0833333	0.875	G	C	GC
CON_001_08701	5' end	cg11242	294	ACTCCAAGCCATTATCCGTG	TGCCTTCTTAACCATACGGC	UCcg11242_294	ATATGATCTTTCAAATATATGCAAATAACT C T GGAACCCGACACATAAATCGGGAATGTAGC	C	T	T	C	C	C	C	T	C	C	C	C	C	C	C	C	C	C	C	C	C	C	T	C	n/a	0.166667	0.833333	n/a	C	T	CT
CON_001_08701	5' end	cg11242	302	ACTCCAAGCCATTATCCGTG	TGCCTTCTTAACCATACGGC	UCcg11242_302	TTTCAAATATATGCAAATAACTCGGAACCC A G ACACATAAATCGGGAATGTAGCTTTTACTA	G	G	G	G	G	G	G	G	G	G	G	A	G	G	G	G	G	G	G	G	G	G	G	G	0.0416667	n/a	n/a	0.958333	G	A	GA
CON_001_08777	5' end	cg11254	259	CCTCAGGCTTCACGTTCTTC	GCGATAATTGGAGCGTTGAT	UCcg11254_259	ATGGCACTACCCTCACCACCACGCTTTATC A G AACCACTGGCAATGCCCTTGGAAACCTTAG	G	A	A	G	G	G	G	A	G	A	G	G	G	G	G	G	G	G	G	G	G	G	A	G	0.208333	n/a	n/a	0.791667	G	A	GA	x
CON_001_08779	5' end	cg11255	311	ACTTCAATGCCCTGTTGGAA	CGAAGGCGAAAGTAGGTCAG	UCcg11255_311	ATTCTTTTCCCCTCGTAATTTCTTCTAATT C T GATTCCACCCTTAAATACCTCTAATTTTTT		C				C		C	C		T	C	C		C	C	C	C	C		C	C	C	C	n/a	0.0416667	0.625	n/a	C	T	CT
CON_001_08790	5' end	cg11256	42	GGCTAACACCAAAGGCACTC	GAGGCTAACCACATCCTCCA	UCcg11256_42	TGACCGAGGCTAACCACATCCTCCATTCTG A G ATCAGTAGAAAGCGTAAGTATTCTCTAAGA		A	A	G	G	G	G	A	A			A	G	G	G	A	G	G	G	G	A	A	A	G	0.375	n/a	n/a	0.5	G	A	GA
CON_001_08790	5' end	cg11256	47	GGCTAACACCAAAGGCACTC	GAGGCTAACCACATCCTCCA	UCcg11256_47	GAGGCTAACCACATCCTCCATTCTGGATCA A G TAGAAAGCGTAAGTATTCTCTAAGATCAGA		G	G	G	G	G	G	G	G			G	G	G	G	A	G	G	G	G	A	A	G	G	0.125	n/a	n/a	0.75	G	A	GA
CON_001_08790	5' end	cg11256	182	GGCTAACACCAAAGGCACTC	GAGGCTAACCACATCCTCCA	UCcg11256_182	TGGATGCGTTAGACCATATCTGATCTCTAG A G AGTGTTGTTGTTTCATATCTGTAAATCGAA	G	A	AG	G	G	G	G	A	G			G	G	G	G	G	G	G	G	G	G	G	A	G	0.125	n/a	n/a	0.75	G	A	GA	x
CON_001_08790	5' end	cg11256	280	GGCTAACACCAAAGGCACTC	GAGGCTAACCACATCCTCCA	UCcg11256_280	GAATGAGTGTAGCAAGTTAGATCTAGTGTT A G TTTAGACATATGGATTAAAGTATGGGTTCT	G	G	G	G	G	G	G	G	G				G	G	G	G	G	G	G	G	G	G	G	G	n/a	n/a	n/a	0.875	G	G	GG
CON_001_08790	5' end	cg11256	286	GGCTAACACCAAAGGCACTC	GAGGCTAACCACATCCTCCA	UCcg11256_286	GTGTAGCAAGTTAGATCTAGTGTTGTTTAG A A CATATGGATTAAAGTATGGGTTCTAACAAA	A	A	A	A	A	A	A	A	A			T	A	A	A	A	A	A	A	A	A	A	A	A	0.875	0.0416667	n/a	n/a	A	T	AT
CON_001_08790	5' end	cg11256	354	GGCTAACACCAAAGGCACTC	GAGGCTAACCACATCCTCCA	UCcg11256_354	ATGCATAAGTCTTGTCCATAAGTATTTTAT A C TGTGATTGGTAGTATCAGTATGAATCTATG	C	A	A	C	C	C	C	A	C			C	C	C	C	C	C	C	C	C	C	C	A	C	0.166667	n/a	0.75	n/a	C	A	CA	x
CON_001_08902	5' end	cg11275	552	TTGATTTCCAGGAGGCTGAC	TACCCATGTCTGGATACGCA	UCcg11275_552	GATCCATTTGACTTCATGTAGTGTTGTTTT A G TCGACCTTTTTTTATTGAACTACCTGAACA	G	A	A	A	G	A	A	A	A	A	A	A	A	G	A	A	G	A	G	A	G	A	A	AG	0.708333	n/a	n/a	0.25	A	G	AG	x
CON_001_08902	5' end	cg11275	737	TTGATTTCCAGGAGGCTGAC	TACCCATGTCTGGATACGCA	UCcg11275_737	ATGGCCATAAGCCAAATGAGGTCACATCTC C T CAAGTGCTATCACACGCAAACTCCCCGGTT	C	T	T	T	C	T	T	T	T	T			T	C	T	T	C	T	C	T	C	T	T	CT	n/a	0.625	0.25	n/a	T	C	TC	x
CON_001_09007	5' end	cg11300	104	TTCGAGAGTTTAGCTTCGGC	CAGAGAGCGCCATTCATACA	UCcg11300_104	CTCATTTTTATTTTCATCTCTCTCTCTCCC C T CTTCTGTCTCTGCTCGCCGCCTTCACTTCT	T	C	T	T	T	T	T	C	T	T	T	T	T	T	T	T	T	T	T	T	T	T	C	T	n/a	0.875	0.125	n/a	T	C	TC
CON_001_09007	5' end	cg11300	113	TTCGAGAGTTTAGCTTCGGC	CAGAGAGCGCCATTCATACA	UCcg11300_113	ATTTTCATCTCTCTCTCTCCCTCTTCTGTC C T CTGCTCGCCGCCTTCACTTCTTTCTCTCTC	T	C	T	T	T	T	T	C	T	T	T	T	T	T	T	T	T	T	T	T	T	T	C	T	n/a	0.875	0.125	n/a	T	C	TC
CON_001_09007	5' end	cg11300	220	TTCGAGAGTTTAGCTTCGGC	CAGAGAGCGCCATTCATACA	UCcg11300_220	ACCCTTTCGAGTTCAAGACTTCAAGCTGGC A G ATAGAAAATCAAGAATCCACTGTCCGTGAA	A	G	A	A	A	A	A	G	G	G	G	G	A	A	A	A	A	A	A	A	A	A	G	A	0.708333	n/a	n/a	0.291667	A	G	AG	x
CON_001_09007	5' end	cg11300	305	TTCGAGAGTTTAGCTTCGGC	CAGAGAGCGCCATTCATACA	UCcg11300_305	ATGGTATCTTCTGTCCTCTAAAAAAACTAC C T TTTTTTTTGCTCCTCATTCTTCTGTTTCTT	T	T	T	T	T	T	T	T	T	C	C	T	T	T	T	T	T	T	T	T	T	T	T	T	n/a	0.916667	0.0833333	n/a	T	C	TC
CON_001_09037	5' end	cg11306	322	CGAGACATGGAACATTGGTG	TTCAACCAGGACCTTGGAAC	UCcg11306_322	CAGGCGTTTTTCAATGCCCCGGGTGGAGAC A G ATCCCTTAGCATTGGACATGAGTGGCATGG	A	G	A	A	A	A	A	G	G	G			A	A	A	A	A	A	A	A	A	A	G		0.666667	n/a	n/a	0.208333	A	G	AG	x
CON_001_09037	5' end	cg11306	553	CGAGACATGGAACATTGGTG	TTCAACCAGGACCTTGGAAC	UCcg11306_553	CTTGAAATATGGGTAAACTACACCATTAGT C T ACTAAAATATGGGTAAGTTTTCGTTTTAGT	C	T	C	C	C	C	C	T	C	C		C	C	C	C	C	C	C	C	C	C	C	T	C	n/a	0.125	0.833333	n/a	C	T	CT	x
CON_001_09037	5' end	cg11306	582	CGAGACATGGAACATTGGTG	TTCAACCAGGACCTTGGAAC	UCcg11306_582	TCACTAAAATATGGGTAAGTTTTCGTTTTA A G TCACTTAACTAAAAAAGTTACAATTTGGTC	G	G	G	G	G	G	G	G	G	G		A	G	G	G	G	G	G	G	G	G	G	G	G	0.0416667	n/a	n/a	0.916667	G	A	GA
CON_001_09084	5' end	cg11310	334	GCATCCGACTAAGCAAGACC	GTATAAGGGCAGCATGGCTC	UCcg11310_334	GTATTGAACAGAATAGATAAGTTATGCTAT G T CCTGATATTTGAATTTAAGATACTATTTGT	T	G	T	T	T	T	T	G	G	T		G	T	T	T	T	T	T	T	T	T	T	G		n/a	0.708333	n/a	0.208333	T	G	TG	x
CON_001_09084	5' end	cg11310	419	GCATCCGACTAAGCAAGACC	GTATAAGGGCAGCATGGCTC	UCcg11310_419	AATTCACTCTTAAATTGAATTTTTTCGTTG A T AAAATAATGGTTCGTCGCTAGGTATTCAAT	T	A	T	T	T	T	T	A	T	T		T	T	T	T	T	T	T	T	T	T	T	A	T	0.125	0.833333	n/a	n/a	T	A	TA	x
CON_001_09096	5' end	cg11312	168	TTGGCAGAGAAGGATATGGC	CCTCACAAGAGCAGGGAAGT	UCcg11312_168	GATTTTGACTGTTTGTGCACTAGAGCTGAA A T CATGGTTCTATGATTTGGAAGCAGTCATTG	A	A	A	A	A	A	A	A	A	A	A	A	A	A	A	A	A	A	A	A	A	A	A	T	0.958333	0.0416667	n/a	n/a	A	T	AT	x
CON_001_09096	5' end	cg11312	353	TTGGCAGAGAAGGATATGGC	CCTCACAAGAGCAGGGAAGT	UCcg11312_353	GCAGGCAGACAGTACATTCTAGCTCTTGGA A G AAATTTACAGAATTGTCAAAATTGTCGGAT	G	A	A	G	G	G	G	A	G	G	G	G	G	G	G	G	G	G	G	G	G	G	A	G	0.166667	n/a	n/a	0.833333	G	A	GA	x
CON_001_09129	5' end	cg11318	586	CTTCTGCCACCTCTCGTAGC	ACCAGAACCATCAACTTCCG	UCcg11318_586	TTTTGGATATGCCTATTATTGGACCGTGTT G T AATCATTGTCTATATGGTGTGATAATGGTA	G	G	G	G	G	G	G	G	T	T		G	G	G	G	G	G	G	G	G	T	G	G	G	n/a	0.125	n/a	0.833333	G	T	GT
CON_001_09164	5' end	cg11327	212	GTGCCTGTTCTGGATTGGAT	GGCCAACTTTGCTGGAGTAG	UCcg11327_212	ATAGAAGCAATGATGGATACCCAAGGTAAC A C TCAAGTAATTGTCTCTTATGTTCTTCTATC	C	C	C	C	C	C	C	C	CG	C	C	A	C	C	C	C	C	C	C	C	C	C	C	C	0.0416667	n/a	0.916667	n/a	C	A	CA	x
CON_001_09164	5' end	cg11327	536	GTGCCTGTTCTGGATTGGAT	GGCCAACTTTGCTGGAGTAG	UCcg11327_536	CCCCTTTCTAGCACTGTAGTGAACGAGCAC A T AGTAGGTTGTATTTGAATGTTTGCTTTTCA	T	A	T	T	T	T	T	A	A	A	T	A	T	T	T	T	T	T	T	T	T	T	A	T	0.25	0.75	n/a	n/a	T	A	TA	x
CON_001_09182	5' end	cg11329	228	CCGAGCCAGTCTCTAACAACA	AAGACGTGGTGCGAGGATAG	UCcg11329_228	TACATGTTAAGTGATGGAGTTCGACTATCA C T TACTACCGATTTTAAACCTACCTGATAGTA	T		T	T	T	T	T		T		T	T	T	T	T	T	T	T	T	T	T	T		T	n/a	0.833333	n/a	n/a	T	T	TT	x
CON_001_09218	5' end	cg11333	1093	ATCAGCAACACCGTCAACAA	TTGGCAAAGTAACCTCCACC	UCcg11333_1093	AGTGTTTACTGCAGCTATTTTTCCTTAAAA A G GTAATTGAATGGCTTGAATGGATAAATAAT	A	G	A	A	A	A	A	A	A	A		A	A	A	A	A		A	A	A	A	A	A	A	0.875	n/a	n/a	0.0416667	A	G	AG	x
CON_001_09218	5' end	cg11333	1225	ATCAGCAACACCGTCAACAA	TTGGCAAAGTAACCTCCACC	UCcg11333_1225	GGTTGCCGCCGGTAGAGATGGTGAGCCTAT A G ATATGCAAATGCATCAACAGATTTCCTTTC	A	A	G	G	G	G	A	G	A	A		A	G	G	A	G		A	G	A	A	G	G	AG	0.416667	n/a	n/a	0.458333	G	A	GA	x
CON_001_09232	5' end	cg11337	60	ATGCTGAATTGTGGTGGTTG	GGCAGCTATCCAACAGAAGC	UCcg11337_60	TGGTGGTTGAAACCAATAATTTGATCCCTT A C ATAGAAGATAAAAAAAATGCCGGCTCTATG	C	A	C	C	C	C	C	A	C	C	C	C	C	C	C	C	C	C	C	C	C	C	A	C	0.125	n/a	0.875	n/a	C	A	CA	x
CON_001_09232	5' end	cg11337	70	ATGCTGAATTGTGGTGGTTG	GGCAGCTATCCAACAGAAGC	UCcg11337_70	AACCAATAATTTGATCCCTTCATAGAAGAT A T AAAAAAATGCCGGCTCTATGAACTTTGTCC	A	A	A	A	A	A	A	A	A	A	A	T	A	A	A	A	A	A	A	A	A	A	A	A	0.958333	0.0416667	n/a	n/a	A	T	AT
CON_001_09232	5' end	cg11337	125	ATGCTGAATTGTGGTGGTTG	GGCAGCTATCCAACAGAAGC	UCcg11337_125	TTGTCCAATTTTATATACTTGCTGGCCAGA A T AAGCCTCGATCTTGTTGAGATGTTTGGCGG	T	T	T	T	T	A	T	T	T	T	T	T	T	T	T	T	T	T	T	T	T	T	T	AT	0.0416667	0.916667	n/a	n/a	T	A	TA
CON_001_09232	5' end	cg11337	130	ATGCTGAATTGTGGTGGTTG	GGCAGCTATCCAACAGAAGC	UCcg11337_130	CAATTTTATATACTTGCTGGCCAGATAAGC A C TCGATCTTGTTGAGATGTTTGGCGGTAAAA	C	C	C	C	C	C	C	C	C	C	C	C	A	C	C	A	C	C	A	C	C	A	C	C	0.166667	n/a	0.833333	n/a	C	A	CA	x
CON_001_09275	5' end	cg11343	68	CCAGTTCTTCTTCCGGCTAA	ATCCTGGCTACTTTCCGAGC	UCcg11343_68	GCTTTCAAATGAAGTGAATTTGAGAAACCT G T GTTCCAGAAAATTGTTTTGTAGGAAATCAA	T	G	T	T	T	T	T	G	T	T	T	T	T	T	T	T	T	T	T	T	T	T	G	T	n/a	0.875	n/a	0.125	T	G	TG	x
CON_001_09275	5' end	cg11343	241	CCAGTTCTTCTTCCGGCTAA	ATCCTGGCTACTTTCCGAGC	UCcg11343_241	TTAAAATTGGAATTGGAAAGAAGCCTTTAG A G CACTGCACCAGATTTCAATTCCAAGAACAA	G	G	G	G	G	G	G	G	G	G	A	G	G	G	G	G	G	G	G	G	G	G	G	G	0.0416667	n/a	n/a	0.958333	G	A	GA	x
CON_001_09319	5' end	cg11349	392	AGCTCGGTATTTGGCTGGTA	CGGAGCCTTCACCGTAGATA	UCcg11349_392	GTTTCAGCTTGTTTGATATAAAAAATTTGA A G TCATTTCTATTAAGTTTTACTTCAGAGTTC	A	A	G	G	G	G	G	A					G	G	G	G	G	G	G	G	G	G	A	G	0.166667	n/a	n/a	0.666667	G	A	GA
CON_001_09319	5' end	cg11349	409	AGCTCGGTATTTGGCTGGTA	CGGAGCCTTCACCGTAGATA	UCcg11349_409	ATAAAAAATTTGAGTCATTTCTATTAAGTT C T TACTTCAGAGTTCACAAGTTATTTTAAATT	C	C	T	T	T	T	T	C					T	T	T	T	T	T	T	T	T	T	C	T	n/a	0.666667	0.166667	n/a	T	C	TC
CON_001_09319	5' end	cg11349	745	AGCTCGGTATTTGGCTGGTA	CGGAGCCTTCACCGTAGATA	UCcg11349_745	AATATATTTTTAATTCAAAAAAATTAAAAG C T AAGATTTTTAAAATCGGATTGATGGTGAAG	T	T	C	C	C	C	C	T					C	C	C	C	C	C	C	C	C	C	T	C	n/a	0.166667	0.666667	n/a	C	T	CT	x
CON_001_09319	5' end	cg11349	799	AGCTCGGTATTTGGCTGGTA	CGGAGCCTTCACCGTAGATA	UCcg11349_799	GGTGAAGGCATCAGTTTATCGGTTTGATTG A G TCCATTCGATTCGATTAAAGAAATTAACCG		A	G	G	G	G	G	A					G	G	G	G	G	G	G	G	G	G	A	G	0.125	n/a	n/a	0.666667	G	A	GA
CON_001_09319	5' end	cg11349	864	AGCTCGGTATTTGGCTGGTA	CGGAGCCTTCACCGTAGATA	UCcg11349_864	GATATTTCTCCCCAAATCTATACCTTAATC A T ATTTTTGGTCCAATCAATCCAATTCAAACA		T	A	A	A	A	A	T					A	A	A	A	A	A	A	A	A	A	T	A	0.666667	0.125	n/a	n/a	A	T	AT
CON_001_09347	5' end	cg11354	61	CCATTGTCACCTCAGAAGCA	ATGATTGCCGCTATGCAGTT	UCcg11354_61	ACACCCTGAGCTCCTAATCAGCCTTCCTAG G T TGTTATTTAACAATAATTAAACACAGGAGT	T	G	T	T	T	T	T	G	G	G			T	T	T	T	T	T	T	T	T	T	G	G	n/a	0.666667	n/a	0.25	T	G	TG	x
CON_001_09347	5' end	cg11354	191	CCATTGTCACCTCAGAAGCA	ATGATTGCCGCTATGCAGTT	UCcg11354_191	GATCCATCTCAGTTGGGTCAGTTGCCTGGA A T TTCGTAATGAATGCCCTCTAATTCCCTTAT	T	A	T	T	T	T	T	A	T	T		T	T	T	T	T	T	T	T	T	T	T	A	T	0.125	0.833333	n/a	n/a	T	A	TA	x
CON_001_09471	5' end	cg11373	298	GGCCATTGGAAAGTGAATGT	CCTGACTCACGCAAAGCATA	UCcg11373_298	TCTCTCTCTCTCTGTCTCTCTTGCACTACT G T CTGGTTACTTTTGTCTTCGTAACTGAAATC	T	G	T	T	T	T	T	G			G	G	T	T	T	T	T	T	T	T	T	T	G	G	n/a	0.666667	n/a	0.25	T	G	TG	x
CON_001_09479	5' end	cg11376	121	GCAACTCTCATCAATCAGGCTA	CATGCAGGAGCCAAGGAA	UCcg11376_121	TGGATATTAATCCTACCTCATCATCCTACA G T TAATATTCAACAACACATAACACTCCGTAC	T	GT	GT	T	T	T	T	GT	T	G	G	T	T	T	T	T	T	T	T	T	T	T		T	n/a	0.75	n/a	0.0833333	T	G	TG
CON_001_09479	5' end	cg11376	204	GCAACTCTCATCAATCAGGCTA	CATGCAGGAGCCAAGGAA	UCcg11376_204	AGGGATTTTAGTCTAGTCAGCCTCCGAGTC C T GATTTTATAAGATTAACCTGCTGGCAACGA	C	T	T	C	C	C	C	T		T	T	T	C	C	C	C	C	C	C	C	C	C		C	n/a	0.25	0.666667	n/a	C	T	CT	x
CON_001_09482	5' end	cg11377	119	CACAAGCCATACAAAGCAGTTC	GAGGACATCCGAGGCTACTG	UCcg11377_119	ATGGCTGTGTTATTTACAGAAACAAAAAAA C T TACAGCATTTACTGGGTACCTTCGTATAAT	T	T	T	T	T	T	T	T	T	T	T	C	T	T	T	T	T	T	T	T	T	T	T	T	n/a	0.958333	0.0416667	n/a	T	C	TC
CON_001_09482	5' end	cg11377	165	CACAAGCCATACAAAGCAGTTC	GAGGACATCCGAGGCTACTG	UCcg11377_165	GTACCTTCGTATAATATAATATTACATATT A G AAAACTGAGATATTGGTGCCTTTCAATAAG	G	A	A	G	G	G	G	A	G	G	G	G	G	G	G	G	G	G	G	G	G	G	A	G	0.166667	n/a	n/a	0.833333	G	A	GA	x
CON_001_09482	5' end	cg11377	205	CACAAGCCATACAAAGCAGTTC	GAGGACATCCGAGGCTACTG	UCcg11377_205	ATATTGGTGCCTTTCAATAAGTATGGCAAC A T ATTCCTCAAGACTGTAATTGAGAGGTTGAC	T	T	T	T	T	T	T	T	T	T	A	T	A	T	T	T	T	T	T	T	T	T	T	T	0.0833333	0.916667	n/a	n/a	T	A	TA
CON_001_09482	5' end	cg11377	265	CACAAGCCATACAAAGCAGTTC	GAGGACATCCGAGGCTACTG	UCcg11377_265	CGAAAACATGTAACAAAATAATATTGTAAT A C GAGAACAAACCAAGTCTTCGGAGTTCAAAC	C	C	C	C	C	C	C	C	C	C	C	C	A	C	C	C	C	C	C	C	C	C	C	C	0.0416667	n/a	0.958333	n/a	C	A	CA	x
CON_001_09617	5' end	cg11395	251	CGTCCTTTGGATGTGGAAGT	CATTGCCCACAAACCAGTC	UCcg11395_251	TCTTCATAAAGCTAAACAATGAATAAAGGC A G AAACCGAAAACATCATCATCGTCATCTTTA	G	G	G	G	G	G	G	G	G	G	G	A	G	G	G	G	G	G	G	G	G	G	G	G	0.0416667	n/a	n/a	0.958333	G	A	GA
CON_001_09671	5' end	cg11402	208	CTCGTCAAGAGGCTGAGAGG	AGCCGTTTCTCATCACCAAT	UCcg11402_208	ATTTCCATCTCATTCATTAAAAAGAAAAGT A G CAATATCCCAATTAACTACCTCTTTGAAGA	G	A	AG	G	G	G	G	A	G	G	G	G	G	G	G	G	G	G	G	G	G	G	A	G	0.125	n/a	n/a	0.833333	G	A	GA	x
CON_001_09805	5' end	cg11421	108	AAGTCCGATGTCCGGTTACA	GCCATTGAAGGTGTTCGATT	UCcg11421_108	GAAAGAAATCTCAAATCTCGTGTTATTTTT A T AAAAAAAAATGAAAAGAGGTTCATAGAATA	T	A	A	T	T	A	T	A	A	A	T	T	T	T	T	T	T	T	T	T	T	T	A	T	0.291667	0.708333	n/a	n/a	T	A	TA	x
CON_001_09805	5' end	cg11421	127	AAGTCCGATGTCCGGTTACA	GCCATTGAAGGTGTTCGATT	UCcg11421_127	GTGTTATTTTTTAAAAAAAAATGAAAAGAG A G TTCATAGAATAAAGGAGCTTTCAACGTTGC	G	G	G	G	G	G	G	G	G	G	G	A	G	G	G	G	G	G	G	G	G	G	G	G	0.0416667	n/a	n/a	0.958333	G	A	GA
CON_001_09805	5' end	cg11421	496	AAGTCCGATGTCCGGTTACA	GCCATTGAAGGTGTTCGATT	UCcg11421_496	TTCTTCTCGTGTGTTCTTTGCAGGAACGGC A C GTACGGAGGAGTGGGGAAAGGTGCACGTGA	C	C	C	C	C	C	C	C	A	A	C	A	C	C	C	C	C	C	C	C	C	C	C	C	0.125	n/a	0.875	n/a	C	A	CA
CON_001_09805	5' end	cg11421	524	AAGTCCGATGTCCGGTTACA	GCCATTGAAGGTGTTCGATT	UCcg11421_524	GCCGTACGGAGGAGTGGGGAAAGGTGCACG C T GAAAGAGGCCGTGCAGGGAAACTGCTCGTG	T	C	C	T	T	T	T	C	T	T	T	T	T	T	T	T	T	T	T	T	T	T	C	T	n/a	0.833333	0.166667	n/a	T	C	TC
CON_001_09805	5' end	cg11421	583	AAGTCCGATGTCCGGTTACA	GCCATTGAAGGTGTTCGATT	UCcg11421_583	TGGGAGCCCAACCCCCTGGCACTGTTCTGG C G ACATTCCAAAAACTTCTAGTGCTCTCGGCT	C	G	G	C	C	C	C	G	C	C	C	C	C	C	C	C	C	C	C	C	C	C	G	C	n/a	n/a	0.833333	0.166667	C	G	CG	x
CON_001_09814	5' end	cg11423	60	AATCCACCAACAACCCATGT	GGAAGTCCCATGACGTTGAC	UCcg11423_60	ACGTTGACGTTGTTGATGATGATGATCAAA A C TGCAGTTCCACCTCCAAATGCCCTCTTGCT	A	C	C	A	A	A	A	C	C	C	C	C	A	A	A	A	A	A	A	A	A	A	C		0.625	n/a	0.333333	n/a	A	C	AC	x
CON_001_09831	5' end	cg11425	194	ACCTACCTCAATGACCACCG	GCATCTGGATTTGGAACGAA	UCcg11425_194	AACACATTCGGTTGATTTCTAGGGTTATGA G T CTGACCGGTTTCTTGGATGGCACTTTGTCG	T	G	G	T	T	T	T	G	G		T	G	T	T	T	T	T	T	T	T	T	T	G	T	n/a	0.708333	n/a	0.25	T	G	TG	x
CON_001_09897	5' end	cg11432	120	GCCACACAACAAGCCTGATA	CATGCTACACTAATGCAAGCTGA	UCcg11432_120	TGGTTTTTCTTTTTCAGGGTTGCTTAACTA C T AGGTGTGTAATTTTGAGATATGTTTGTGAT	T	T	T	T	T	T	T	T	T	T	T	T	T	T	T	T	T	T	T	T	T	T	T	C	n/a	0.958333	0.0416667	n/a	T	C	TC	x
CON_001_09988	5' end	cg11440	119	TCTTCGGTTCCTAATGGCAG	GGCGATGTAAACCAGCAACT	UCcg11440_119	TAAATTAACTTCATCACCAACTGCTTTCTT C T TGGAGCTGGAGTCTGACTTTGGCAGTATCC	C	T	T	C	C	C	C	T	T	T			C	C	C	C	C	C	C	C	C	C	T	C	n/a	0.25	0.666667	n/a	C	T	CT	x
CON_001_09988	5' end	cg11440	818	TCTTCGGTTCCTAATGGCAG	GGCGATGTAAACCAGCAACT	UCcg11440_818	CCTTCCTCCCACTAAAATAGCAATCAAGAT A G CAAATAATCACAGATAGCAAACAAAATAAA	A	G	G	A	A	A	A	G	G	G		G	A	A	A	A	A	A	A	A	A	A	G	A	0.666667	n/a	n/a	0.291667	A	G	AG	x
CON_001_10042	5' end	cg11446	27	ATCGGTGGAGGATTCAACTG	TTCAGGCTTCTCAATGGCTT	UCcg11446_27	NTGGAGGATTCAACTGAGGTATCTGA G T GCATCCTGGACATGGGTTTGGGAGTTGATC	T		T	G	G	G	G	T	T	G			G	G	G	G	G	G	G	G	G		T		n/a	0.208333	n/a	0.583333	G	T	GT
CON_001_10042	5' end	cg11446	346	ATCGGTGGAGGATTCAACTG	TTCAGGCTTCTCAATGGCTT	UCcg11446_346	CTCATCTTTTATTCATCTTGTTCTTCTCTT C G CCTCAAATCTTTTCATCTTCACTCTTAATT	G	G	G	G	G	G	G	G	G	G	G	G	G	G	G	G	G	G	G	G	G	G	G	C	n/a	n/a	0.0416667	0.958333	G	C	GC
CON_001_10042	5' end	cg11446	404	ATCGGTGGAGGATTCAACTG	TTCAGGCTTCTCAATGGCTT	UCcg11446_404	ATTTTACAAACAGCTCACTGTGGAAGCTCT A T AAGGACGATGGTTCAAACAACAATTTTAAG	T	A	A	A	A	A	A	A	A	A	A	A	A	AT	A	A	A	A	A	A	A	A	A	A	0.916667	0.0416667	n/a	n/a	A	T	AT	x
CON_001_10079	5' end	cg11450	401	CCACATTCCATTTCAGACCA	GAGTACAACAAGAGGGATGCG	UCcg11450_401	ACCAAATTTGAAGTACAAAGACAATATATA C T ATGTCTATTAGAAGCATTACATCATCTTAT	T	T	T	T	T	T	T	T	T		T	C	T	T	T	T	T	T	T	T	T	T	T		n/a	0.875	0.0416667	n/a	T	C	TC
CON_001_10079	5' end	cg11450	484	CCACATTCCATTTCAGACCA	GAGTACAACAAGAGGGATGCG	UCcg11450_484	CTTACATAAATTTTTAATAGCATTGACAAA A C AAGCAGAAAAAGGATGGATAAGTGTGATAA	C	A	A	C	C	C	C	A	C		C	C	C	C	C	C	C	C	C	C	C	C	A	C	0.166667	n/a	0.791667	n/a	C	A	CA	x
COT_SC_Contig11	COS	cot10007	294	GCATGGATTGGCATAGATGG	CATGCTGCTTCTATCGCTGT	UCcot10007_294	TTCTTTTATTAAAAATAAATTGTTAAGCAA A G ATTGGAAAAAAAAAGGGGTATTCTGGGGAA	A	A	A	A	A	A	A	A		G	G	A	A	A	A	A	A	A	A	A	A	A	A	A	0.875	n/a	n/a	0.0833333	A	G	AG
COT_SC_Contig11	COS	cot10007	365	GCATGGATTGGCATAGATGG	CATGCTGCTTCTATCGCTGT	UCcot10007_365	TTAATAAACTTGCAGGGGAATGGACAAAAA A G AAAAAAGGAAAAAAAAAAAATGATTCTTTT	A	A	A	A	A	A	A	A	A	G	G	A	A	A	A	A	A	A	A	A	A	A	A	A	0.916667	n/a	n/a	0.0833333	A	G	AG
COT_SC_Contig131	COS	cot10015	139	CACAAACGGCAGCAATAGAA	CGAACATTATTCAACCTCGC	UCcot10015_139	ATATAAAATTGGCAGTAAAAGCTAAGACTT C G TTAATTTCAAAACTAGGCTGATTGTTTAGC	G	C	C	G	G	G	G	C			C	C	G	G	G	G	G	G	G	G	G	G	C	G	n/a	n/a	0.25	0.666667	G	C	GC	x
COT_SC_Contig14	COS	cot10019	389	TTAGTTCCGGCAATGACTCC	TTCAGCAGCCTTATGTTTGG	UCcot10019_389	AACCCAAAAGCTCGAGCACTAATTATCAAA A C GGTGGTTTTAAACCTAGTTTCTTGACAAAA	C	A	A	C	C	C	C	A	C	C	C	C	C	C	C	C	C	C	C	C	C	C	A	C	0.166667	n/a	0.833333	n/a	C	A	CA	x
COT_SC_Contig146	COS	cot10023	56	GGTTCTATTTGGAGGGCCA	TCAAGACAAACTGACCAGCG	UCcot10023_56	GGGCCAAATCTTTTGGTGCCTCTGGTACCC A G AGTTGGCGAAGTGGTTTTCAACACTTCTTT	A	A	A	A	A	A	A	A		G	G	A	A		A	A		A	A	A	A	A	A	A	0.791667	n/a	n/a	0.0833333	A	G	AG	x
COT_SC_Contig146	COS	cot10023	149	GGTTCTATTTGGAGGGCCA	TCAAGACAAACTGACCAGCG	UCcot10023_149	ATATATATAGTATTTTGAATTTCAATTTCT C G TTCATACCTTCAATTTCTCTTCATACCTTT	C	C	C	C	C	C	C	C	C	G	G	C	C	C	C	C	C	C	C	C	C	C	C	C	n/a	n/a	0.916667	0.0833333	C	G	CG
COT_SC_Contig146	COS	cot10023	252	GGTTCTATTTGGAGGGCCA	TCAAGACAAACTGACCAGCG	UCcot10023_252	TGAACAATGGAGTGCCGAAATAAGGTGAGA C T TAGATAAATTAAGGTTTTGTTAAAAAAATA	T	T	T	T	T	T	T	T	T	C	C	T	T	T	T	T	T	T	T	T	T	T	T	T	n/a	0.916667	0.0833333	n/a	T	C	TC
COT_SC_Contig146	COS	cot10023	267	GGTTCTATTTGGAGGGCCA	TCAAGACAAACTGACCAGCG	UCcot10023_267	CGAAATAAGGTGAGATTAGATAAATTAAGG C T TTTGTTAAAAAAATAAACTTTAAACAATGT	T	T	T	T	T	T	T	T	T	C	C	T	T	T	T	T	T	T	T	T	T	T	T	T	n/a	0.916667	0.0833333	n/a	T	C	TC
COT_SC_Contig146	COS	cot10023	282	GGTTCTATTTGGAGGGCCA	TCAAGACAAACTGACCAGCG	UCcot10023_282	TTAGATAAATTAAGGTTTTGTTAAAAAAAT A T AACTTTAAACAATGTTCAGTAAGATTATAT	A	A	A	A	A	A	A	A	T	T	T	T	A	A	A	A	A	A	A	A	A	A	A	A	0.833333	0.166667	n/a	n/a	A	T	AT
COT_SC_Contig146	COS	cot10023	345	GGTTCTATTTGGAGGGCCA	TCAAGACAAACTGACCAGCG	UCcot10023_345	TGTTTGGACAATAATGGTTGAAATTACATG C T TGCTTCTTTTACTTTATTGTTATTTTTAAA	C	C	C	C	C	C	C	C	C	T	T	C	C	C	C	C	C	C	C	C	C	C	C	C	n/a	0.0833333	0.916667	n/a	C	T	CT
COT_SC_Contig146	COS	cot10023	386	GGTTCTATTTGGAGGGCCA	TCAAGACAAACTGACCAGCG	UCcot10023_386	ACTTTATTGTTATTTTTAAAGGGTGTTTAG G T GCTGTCATTGCCTTTACAGTGTAGTTGCTT	T	T	T	T	T	T	T	T	T	G	G	T	T	T	T	T	T	T	T	T	T	T	T	T	n/a	0.916667	n/a	0.0833333	T	G	TG
COT_SC_Contig146	COS	cot10023	388	GGTTCTATTTGGAGGGCCA	TCAAGACAAACTGACCAGCG	UCcot10023_388	TTTATTGTTATTTTTAAAGGGTGTTTAGTG C T TGTCATTGCCTTTACAGTGTAGTTGCTTAA	C	C	C	C	C	C	C	C	C	C	C	C	C	T	C	T	C	C	C	C	C	C	C	T	n/a	0.125	0.875	n/a	C	T	CT
COT_SC_Contig146	COS	cot10023	396	GGTTCTATTTGGAGGGCCA	TCAAGACAAACTGACCAGCG	UCcot10023_396	TATTTTTAAAGGGTGTTTAGTGCTGTCATT C G CCTTTACAGTGTAGTTGCTTAACTTTTTAT	G	G	G	G	G	G	G	G	G	C	C	G	G	G	G	G	G	G	G	G	G	G	G	G	n/a	n/a	0.0833333	0.916667	G	C	GC
COT_SC_Contig146	COS	cot10023	418	GGTTCTATTTGGAGGGCCA	TCAAGACAAACTGACCAGCG	UCcot10023_418	CTGTCATTGCCTTTACAGTGTAGTTGCTTA A G CTTTTTATCTGTTATGCCTTTATTTTGGAT	A	G	G	A	A	A	A	G		T	T	G	A	A	A	A	A	A	A	A	A	A	G	A	0.666667	0.0833333	n/a	0.208333	A	T	AT
COT_SC_Contig146	COS	cot10023	446	GGTTCTATTTGGAGGGCCA	TCAAGACAAACTGACCAGCG	UCcot10023_446	TAACTTTTTATCTGTTATGCCTTTATTTTG A G ATATTGCCATGGTGTAAATTATGTGGACTT	G	G	G	G	G	G	G	G	G			G	G	G	G	G	G	G	G	G	G	G	G	G	n/a	n/a	n/a	0.916667	G	G	GG
COT_SC_Contig146	COS	cot10023	451	GGTTCTATTTGGAGGGCCA	TCAAGACAAACTGACCAGCG	UCcot10023_451	TTTTATCTGTTATGCCTTTATTTTGGATAT C T GCCATGGTGTAAATTATGTGGACTTAGGTG	T	T	T	T	T	T	T	T	T	C	C	T	T	T	T	T	T	T	T	T	T	T	T	T	n/a	0.916667	0.0833333	n/a	T	C	TC
COT_SC_Contig146	COS	cot10023	456	GGTTCTATTTGGAGGGCCA	TCAAGACAAACTGACCAGCG	UCcot10023_456	TCTGTTATGCCTTTATTTTGGATATTGCCA C T GGTGTAAATTATGTGGACTTAGGTGCATAG	T	T	T	T	T	T	T	T	T	C	C	T	T	T	T	T	T	T	T	T	T	T	T	T	n/a	0.916667	0.0833333	n/a	T	C	TC
COT_SC_Contig146	COS	cot10023	468	GGTTCTATTTGGAGGGCCA	TCAAGACAAACTGACCAGCG	UCcot10023_468	TTATTTTGGATATTGCCATGGTGTAAATTA C T GTGGACTTAGGTGCATAGTTTAATGCATGG	T	T	T	T	T	T	T	T	T	C	C	T	T	T	T	T	T	T	T	T	T	T	T	T	n/a	0.916667	0.0833333	n/a	T	C	TC
COT_SC_Contig146	COS	cot10023	510	GGTTCTATTTGGAGGGCCA	TCAAGACAAACTGACCAGCG	UCcot10023_510	TGCATAGTTTAATGCATGGCCAAATTAATT C G TTGTTCAGGTATCAGGAAATTCTAACAGAT	C	C	C	C	C	C	C	C	C	G	G	C	C		C	C		C	C	C	C	C	C	C	n/a	n/a	0.833333	0.0833333	C	G	CG	x
COT_SC_Contig154	COS	cot10030	29	CCATGAAATCAGCCGAGC	GCCATCGGTACTCCATCAAC	UCcot10030_29	GGTTCTAAATCCCCCTCTTTTCTCTTTT C T TTTTTTTTAATTTTTTTATTACCGTTTCTG	C	T	T	C	C	C	C	T	T		T	T	C	C	C	C	C	C	C	C	C	C	T	T	n/a	0.333333	0.625	n/a	C	T	CT
COT_SC_Contig154	COS	cot10030	820	CCATGAAATCAGCCGAGC	GCCATCGGTACTCCATCAAC	UCcot10030_820	ATAGGCTAGTAGAAATGTTGCTTGAAGCCT G T AAAATTTAGATACAAACAAAGATAGAAGTG		T	T	G	G	G	G	T	G		G	G	G	G	G	G	G	G	G	G	G	G	T	G	n/a	0.166667	n/a	0.75	G	T	GT	x
COT_SC_Contig154	COS	cot10030	855	CCATGAAATCAGCCGAGC	GCCATCGGTACTCCATCAAC	UCcot10030_855	TTTAGATACAAACAAAGATAGAAGTGGATA C T GAAGGTCAATTATGATAATCCCTTTCGAAT	C	C	C	C	C	C	C	C	C		C	T	C	C	C	C	C	C	C	C	C	C	C	C	n/a	0.0416667	0.916667	n/a	C	T	CT
COT_SC_Contig154	COS	cot10030	856	CCATGAAATCAGCCGAGC	GCCATCGGTACTCCATCAAC	UCcot10030_856	TTAGATACAAACAAAGATAGAAGTGGATAC A G AAGGTCAATTATGATAATCCCTTTCGAATA	G	G	G	G	G	G	G	G	G		A	G	G	G	G	G	G	G	G	G	G	G	G	G	0.0416667	n/a	n/a	0.916667	G	A	GA
COT_SC_Contig154	COS	cot10030	1436	CCATGAAATCAGCCGAGC	GCCATCGGTACTCCATCAAC	UCcot10030_1436	TATCTCCTTAAGTGGTTCTGGGTCTCAGCT A G ATCAAACTGATAATGCCAGACACAAATTGC	G	G	G	G	G	G	G	G	G		G	G	G	G	G	G	G	G	G	G	G	G	G	A	0.0416667	n/a	n/a	0.916667	G	A	GA
COT_SC_Contig154	COS	cot10030	1469	CCATGAAATCAGCCGAGC	GCCATCGGTACTCCATCAAC	UCcot10030_1469	CAAACTGATAATGCCAGACACAAATTGCTC A G ACTTTTAATTTGAGAACTTTGGTGACTAAA	A	G	G	A	A	A	A	G	A		A	A	A	A	A	A	A	A	A	A	A	A	G	A	0.791667	n/a	n/a	0.166667	A	G	AG	x
COT_SC_Contig156	COS	cot10031	387	AGACTGCCCAAGTTGCCATA	GCTTCACCAACATACTTCAGCA	UCcot10031_387	ATCTGAAATCTAATTAGTTGATTAACTTCT C T CATAGATCTAATTTAATCCGTGTTTGCTTT	T	C	C	T	T	T	T	C	C	C	C	C	T	T	T	T	T	T	T	T	T	T	C	C	n/a	0.625	0.375	n/a	T	C	TC
COT_SC_Contig156	COS	cot10031	405	AGACTGCCCAAGTTGCCATA	GCTTCACCAACATACTTCAGCA	UCcot10031_405	TGATTAACTTCTTCATAGATCTAATTTAAT C T CGTGTTTGCTTTCACCAGCTAGCTGAAATT	C	T	T	C	C	C	C	T	C	C	C	C	C	C	C	C	C	C	C	C	C	C	T	C	n/a	0.166667	0.833333	n/a	C	T	CT	x
COT_SC_Contig156	COS	cot10031	1146	AGACTGCCCAAGTTGCCATA	GCTTCACCAACATACTTCAGCA	UCcot10031_1146	TTTTGGAACTCATAGAAAACGAATGGCATT A T GGGCTCACTTCATCATGTAGTTCTTTAATT	A	A	A	A	A	A	A	A	A	A	A	T	A	A	A	A	A	A	A	A	A	A	A	A	0.958333	0.0416667	n/a	n/a	A	T	AT
COT_SC_Contig156	COS	cot10031	1194	AGACTGCCCAAGTTGCCATA	GCTTCACCAACATACTTCAGCA	UCcot10031_1194	TAGTTCTTTAATTACTACTTATAATTAATT C G CTATTCTTTGTTTACAGATGTGCTCTGGAA	G	C	C	G	G	G	G	C	C	C	C	C	G	G	G	G	G	G	G	G	G	G	C	C	n/a	n/a	0.375	0.625	G	C	GC	x
COT_SC_Contig195	COS	cot10055	41	GGAAGAAAGGAAGGAACAACG	TGTGATCCAAGCTCCAACAA	UCcot10055_41	CAAGGAAAGCTCGGATCCGTTGTAACAGTT C T GGCCTTCACAGAATCGGGAATGGATGCTGC	C	C	C	C	C	C	C	C	C	C		T	C	C	C	C	C	C	C	C	C	C	C	C	n/a	0.0416667	0.916667	n/a	C	T	CT
COT_SC_Contig195	COS	cot10055	238	GGAAGAAAGGAAGGAACAACG	TGTGATCCAAGCTCCAACAA	UCcot10055_238	TAGAGTCTATGCTTTTTCTCGTATACTATT A T TTGTCCATGAATTTGTCCGCCTTCTTCTCC	A	A	A	A	A	A	A	A	A	A		T	A	A	A	A	A	A	A	A	A	A	A	A	0.916667	0.0416667	n/a	n/a	A	T	AT
COT_SC_Contig195	COS	cot10055	499	GGAAGAAAGGAAGGAACAACG	TGTGATCCAAGCTCCAACAA	UCcot10055_499	CAGATTTACTTGGTTCACACCCATCCTAAA C T TCTTTTACTCTCCATTCTCAATATCATTGA	T	C	C	T	T	T	T	C	C	C		C	T	T	T	T	T	T	T	T	T	T	C	C	n/a	0.625	0.333333	n/a	T	C	TC	x
COT_SC_Contig195	COS	cot10055	548	GGAAGAAAGGAAGGAACAACG	TGTGATCCAAGCTCCAACAA	UCcot10055_548	CAATATCATTGACTTCAACATGACCAAAAT C G GAAACCTTAAGCTTAGTTTGCAAATGCAAT	C	C	C	C	C	C	C	C	C	C		G	C	C	C	C	C	C	C	C	C	C	C	C	n/a	n/a	0.916667	0.0416667	C	G	CG
COT_SC_Contig195	COS	cot10055	591	GGAAGAAAGGAAGGAACAACG	TGTGATCCAAGCTCCAACAA	UCcot10055_591	TTAGTTTGCAAATGCAATGCACCATTTTCC A C AAATGAAAAACAAATACAACATTGTAAGTA	C	A	C	C	C	C	C	A	A	A		A	C	C	C	C	C	C	C	C	C	C	A	C	0.25	n/a	0.708333	n/a	C	A	CA	x
COT_SC_Contig195	COS	cot10055	921	GGAAGAAAGGAAGGAACAACG	TGTGATCCAAGCTCCAACAA	UCcot10055_921	GCAAATACGGGACATGGTGATTGTGCTGTC A G GCCAGGTGATGAGGCCATTATACATATGTA	G	G	G	G	G	G	G	G	G			A	G	G	G	G	G	G	G	G	G	G	G	G	0.0416667	n/a	n/a	0.875	G	A	GA
COT_SC_Contig195	COS	cot10055	1218	GGAAGAAAGGAAGGAACAACG	TGTGATCCAAGCTCCAACAA	UCcot10055_1218	GGTGTCTTCTCATGGTGCCACATGTCGCGT C T GGGTAGGGGTATAAAAATCTACTCTCTCAA	T	CT	CT	T	T	T	T	CT	CT			T	T	CT	T	T	T	T	T	T	T	T	C	C	n/a	0.625	0.0833333	n/a	T	C	TC
COT_SC_Contig195	COS	cot10055	1427	GGAAGAAAGGAAGGAACAACG	TGTGATCCAAGCTCCAACAA	UCcot10055_1427	GCACATAATCGTATCCAACATAAATATACT A C AAAATTTGTTCTTCTCGTGTATGTGTGTCA	C	C	C	C	C	C	C	C	C			A	C	C	C	C	C	C	C	C	C	C	C	C	0.0416667	n/a	0.875	n/a	C	A	CA
COT_SC_Contig195	COS	cot10055	1504	GGAAGAAAGGAAGGAACAACG	TGTGATCCAAGCTCCAACAA	UCcot10055_1504	AGAGAAAGTGAGGGTTGTAGTTATACTCAC A C TCTGCCTTTTGGGCTGATTACATGAACTAG	A	C	C	A	A	A	A	C	C			C	A	A	A	A	A	A	A	A	A	A	C	A	0.666667	n/a	0.25	n/a	A	C	AC	x
COT_SC_Contig21	COS	cot10064	44	GCCTGAGAATATGGTCCCAA	CGGATTACTACGCACTCGCT	UCcot10064_44	AATATGGTCCCAATGCTGCTGGAGCTTTGT C T AGTTGCCACAGCCTCCTTAATCCCTACAAT	C	CT	CT	C	C	C	C	T	T	C	CT	C	C	C	C	C	C	C	C	C	C	C	T	C	n/a	0.125	0.75	n/a	C	T	CT
COT_SC_Contig21	COS	cot10064	79	GCCTGAGAATATGGTCCCAA	CGGATTACTACGCACTCGCT	UCcot10064_79	GCCACAGCCTCCTTAATCCCTACAATCAAG A T CATAATCACAAACCTTAGATGCATCAAACG	A	AT	AT	A	A	A	A	T	T	A	AT		A	AT	A	A	A	A	A	A	A	A		A	0.666667	0.0833333	n/a	n/a	A	T	AT
COT_SC_Contig21	COS	cot10064	376	GCCTGAGAATATGGTCCCAA	CGGATTACTACGCACTCGCT	UCcot10064_376	TTACATAAACGACGAACAAAATAACTATTA A G TTAAACATCATAAATCCAAGCCAAGATGTT	G	A	A	G	G	G	G	A	A	A	A	A	G		G	G	AG	A	G	G	G	G	A		0.375	n/a	n/a	0.5	G	A	GA
COT_SC_Contig21	COS	cot10064	381	GCCTGAGAATATGGTCCCAA	CGGATTACTACGCACTCGCT	UCcot10064_381	TAAACGACGAACAAAATAACTATTAGTTAA A C CATCATAAATCCAAGCCAAGATGTTTCATG	A	AC	AC	A	A	A	A	C	C	C		A	A	A	A	A	A	A	A	A	A	A	C	A	0.708333	n/a	0.166667	n/a	A	C	AC
COT_SC_Contig21	COS	cot10064	405	GCCTGAGAATATGGTCCCAA	CGGATTACTACGCACTCGCT	UCcot10064_405	AGTTAAACATCATAAATCCAAGCCAAGATG C T TTCATGACCATGTTCTTTCCCTTTCACATT	T	C	T	T	T	T	T	C	C	T	T	T	T	T	T	T	T	T	T	T	T	T	C	T	n/a	0.833333	0.166667	n/a	T	C	TC	x
COT_SC_Contig21	COS	cot10064	548	GCCTGAGAATATGGTCCCAA	CGGATTACTACGCACTCGCT	UCcot10064_548	ACCCATCAAAGGAAACCTAAAATCAAGCAG C T AAAAAGAAACCCATTAGCTTACTGATCGTC	T	CT	CT	T	T	T	T	C	C	T	CT		T		T	T	T	T	T	T	T	T	C	T	n/a	0.666667	0.125	n/a	T	C	TC
COT_SC_Contig21	COS	cot10064	558	GCCTGAGAATATGGTCCCAA	CGGATTACTACGCACTCGCT	UCcot10064_558	GGAAACCTAAAATCAAGCAGTAAAAAGAAA C T CCATTAGCTTACTGATCGTCTTTCTTTTAT	C	CT	CT	C	C	C	C	T	T	C	CT		C		C	C	C	C	C	C	C	C	T	C	n/a	0.125	0.666667	n/a	C	T	CT
COT_SC_Contig21	COS	cot10064	575	GCCTGAGAATATGGTCCCAA	CGGATTACTACGCACTCGCT	UCcot10064_575	CAGTAAAAAGAAACCCATTAGCTTACTGAT A C GTCTTTCTTTTATTACCAGGAGAAGTGGAT	C	AC	AC	C	C	C	C	A	A	C	AC		C	AC	C	C	C	C	C	C	C	C	A	C	0.125	n/a	0.666667	n/a	C	A	CA
COT_SC_Contig211	COS	cot10066	289	CTCATGTTCGCCAGATCAAA	TGCCATGTTCATTTCTACCC	UCcot10066_289	GCATAGCTGACATACAGGGACCAATTTTGA A G CAGTAGAAATGGATGAAATTTTTAACAGAA	A	A	A	A	A	A	A	A	A	A	A	A	A	A	A	A	A	A	G	A	A	A	A	A	0.958333	n/a	n/a	0.0416667	A	G	AG	x
COT_SC_Contig211	COS	cot10066	480	CTCATGTTCGCCAGATCAAA	TGCCATGTTCATTTCTACCC	UCcot10066_480	TTATACTTGTTTTGATGTTTAAATGCTCTA G T TGCAGGAATCCTATTCCACACCAACCATTC	T	T	T	T	T	T	T	T	T	T	T	T	T	T	T	T	T	T	G	T	T	T	T	T	n/a	0.958333	n/a	0.0416667	T	G	TG	x
COT_SC_Contig211	COS	cot10066	547	CTCATGTTCGCCAGATCAAA	TGCCATGTTCATTTCTACCC	UCcot10066_547	ACGTCAAGGGAATTCATTACATACTCCACT G T TGAGGTAATAGATGTGACGGAATAGCTAGT		G	G	T	T	T	T	G	G	G	G	G	T	T	T	T	T	T	G	T	T	T	G	GT	n/a	0.541667	n/a	0.375	T	G	TG	x
COT_SC_Contig217	COS	cot10069	291	ACGGCGGTTCTATCCCTAGT	GCAGGTGACGAGTTGGGC	UCcot10069_291	TTTACCTTCTGCCCCTGGCGTGTAAGTTCT C G AAGATTTTAAATTACGTTTAATCTGATTCG	C	C	C	C	C	C	C	C	C	C	C	G	C	C	C	C	C	C	C	C	C	C	C	C	n/a	n/a	0.958333	0.0416667	C	G	CG	x
COT_SC_Contig217	COS	cot10069	491	ACGGCGGTTCTATCCCTAGT	GCAGGTGACGAGTTGGGC	UCcot10069_491	ATTGATATTGAATTTTATGGATACAGGACT G T TTAGGCCTACCGATCGTTCAGGTTATGATA	G	G	G	G	G	G	G	G	G	G	T	G	G	G	G	G	G	G	G	G	G	G	G	G	n/a	0.0416667	n/a	0.958333	G	T	GT	x
COT_SC_Contig261	COS	cot10097	150	CTTTAAGTTCCAGTCACCGCTT	CAGGGCCGTATATCAACTGG	UCcot10097_150	ACATCCATTGATCTTTTGATGTCTATAACA A G GTGGCATCCATGTTTTTTTAAGGAAGTTGT	G	G	G	G	G	G	G	A	G	G	G	G	G	G	G	G	G	G	G	G	G	G	G	G	0.0416667	n/a	n/a	0.958333	G	A	GA
COT_SC_Contig261	COS	cot10097	176	CTTTAAGTTCCAGTCACCGCTT	CAGGGCCGTATATCAACTGG	UCcot10097_176	AACAGGTGGCATCCATGTTTTTTTAAGGAA C G TTGTGTCTCGATTGGTCAGCTCATTTAGCG	G	C	C	C	C	C	C	G	G	G	G	G	G	C	C	G	CG	G	C	C	G	C	C	G	n/a	n/a	0.5	0.458333	C	G	CG	x
COT_SC_Contig277	COS	cot10105	49	CCAGATATGATTTCACCGCC	ACGTATCCATCCAGTCCAGC	UCcot10105_49	CAGATATGATTTCACCGCCGAAGAGGTCTG C G TTTCTTTCCTTATCTCAATTCTTGGATACC	C	C	C	C	C	C	C	C	C	C	G	C	C	C	C	C	C	C	C	C	C	C	C	C	n/a	n/a	0.958333	0.0416667	C	G	CG
COT_SC_Contig277	COS	cot10105	55	CCAGATATGATTTCACCGCC	ACGTATCCATCCAGTCCAGC	UCcot10105_55	TGATTTCACCGCCGAAGAGGTCTGCTTTCT G T TCCTTATCTCAATTCTTGGATACCGATATT	T	T	T	T	T	T	T	T	T	G	T	G	T	T	T	T	T	T	T	T	T	T	T	T	n/a	0.916667	n/a	0.0833333	T	G	TG
COT_SC_Contig277	COS	cot10105	85	CCAGATATGATTTCACCGCC	ACGTATCCATCCAGTCCAGC	UCcot10105_85	TTCCTTATCTCAATTCTTGGATACCGATAT C T GTAGTAAATAATGAAAAAGATTTATCTTAC	T	T	T	T	T	T	T	T	T	C	T	C	T	T	T	T	T	T	T	T	T	T	T	T	n/a	0.916667	0.0833333	n/a	T	C	TC
COT_SC_Contig277	COS	cot10105	151	CCAGATATGATTTCACCGCC	ACGTATCCATCCAGTCCAGC	UCcot10105_151	GATATTAATCACTCCTTGCATAGGTTCTAA A C GCTATAGCTATGTGTAAATAGCCTGTATAT	A	C	C	A	A	A	A	C	C	C	A	C	A	A	A	A	A	A	A	A	A	A	C	A	0.708333	n/a	0.291667	n/a	A	C	AC	x
COT_SC_Contig277	COS	cot10105	152	CCAGATATGATTTCACCGCC	ACGTATCCATCCAGTCCAGC	UCcot10105_152	ATATTAATCACTCCTTGCATAGGTTCTAAA A G CTATAGCTATGTGTAAATAGCCTGTATATA	G	G	G	G	G	G	G	G	G	A	G	A	G	G	G	G	G	G	G	G	G	G	G	G	0.0833333	n/a	n/a	0.916667	G	A	GA
COT_SC_Contig277	COS	cot10105	203	CCAGATATGATTTCACCGCC	ACGTATCCATCCAGTCCAGC	UCcot10105_203	CCTGTATATAGATATGGTAATGGCTTTGGA A G TTAGGACTTTGATCTGCTACTGTAATTACG	G	G	G	G	G	G	G	G	G	G	G	A	G	G	G	G	G	G	G	G	G	G	G	G	0.0416667	n/a	n/a	0.958333	G	A	GA
COT_SC_Contig277	COS	cot10105	225	CCAGATATGATTTCACCGCC	ACGTATCCATCCAGTCCAGC	UCcot10105_225	GCTTTGGAGTTAGGACTTTGATCTGCTACT G T TAATTACGGTTTAGGCATGTTTAGGATTAA	G	G	G	G	G	G	G	G	G	T	G	T	G	G	G	G	G	G	G	G	G	G	G	G	n/a	0.0833333	n/a	0.916667	G	T	GT
COT_SC_Contig277	COS	cot10105	256	CCAGATATGATTTCACCGCC	ACGTATCCATCCAGTCCAGC	UCcot10105_256	TAATTACGGTTTAGGCATGTTTAGGATTAA C T TCCATACCAAGAAAGTATCTTTCTCGTTTC	T	T	T	T	T	T	T	T	T	C	T	C	T	T	T	T	T	T	T	T	T	T	T	T	n/a	0.916667	0.0833333	n/a	T	C	TC
COT_SC_Contig277	COS	cot10105	265	CCAGATATGATTTCACCGCC	ACGTATCCATCCAGTCCAGC	UCcot10105_265	TTTAGGCATGTTTAGGATTAATTCCATACC A G AGAAAGTATCTTTCTCGTTTCTTTTCATAT	A	A	A	A	A	A	A	A	A	G	A	G	A	A	A	A	A	A	A	A	A	A	A	A	0.916667	n/a	n/a	0.0833333	A	G	AG
COT_SC_Contig277	COS	cot10105	271	CCAGATATGATTTCACCGCC	ACGTATCCATCCAGTCCAGC	UCcot10105_271	CATGTTTAGGATTAATTCCATACCAAGAAA G T TATCTTTCTCGTTTCTTTTCATATTCGGTT	G	G	G	G	G	G	G	G	G	G	G	G	T	G	G	G	G	G	G	G	G	G	G	T	n/a	0.0833333	n/a	0.916667	G	T	GT
COT_SC_Contig277	COS	cot10105	275	CCAGATATGATTTCACCGCC	ACGTATCCATCCAGTCCAGC	UCcot10105_275	TTTAGGATTAATTCCATACCAAGAAAGTAT A C TTTCTCGTTTCTTTTCATATTCGGTTATAC	C	C	C	C	C	C	C	C	C	A	C	A	C	C	C	C	C	C	C	C	C	C	C	C	0.0833333	n/a	0.916667	n/a	C	A	CA
COT_SC_Contig277	COS	cot10105	314	CCAGATATGATTTCACCGCC	ACGTATCCATCCAGTCCAGC	UCcot10105_314	TTCTTTTCATATTCGGTTATACTTGGTAAT C T GAAGTACCCCATTGATTCATGATTTCGTCA	C	C	C	C	C	C	C	C	C	T	C	T	C	C	C	C	C	C	C	C	C	C	C		n/a	0.0833333	0.875	n/a	C	T	CT
COT_SC_Contig277	COS	cot10105	316	CCAGATATGATTTCACCGCC	ACGTATCCATCCAGTCCAGC	UCcot10105_316	CTTTTCATATTCGGTTATACTTGGTAATCG A T AGTACCCCATTGATTCATGATTTCGTCACC	A	A	A	A	A	A	A	A	A	T	A	T	A	A	A	A	A	A	A	A	A	A	A	A	0.916667	0.0833333	n/a	n/a	A	T	AT
COT_SC_Contig277	COS	cot10105	324	CCAGATATGATTTCACCGCC	ACGTATCCATCCAGTCCAGC	UCcot10105_324	ATTCGGTTATACTTGGTAATCGAAGTACCC C T ATTGATTCATGATTTCGTCACCATATTTGC	C	C	C	C	C	C	C	C	C	T	C	T	C	C	C	C	C	C	C	C	C	C	C	C	n/a	0.0833333	0.916667	n/a	C	T	CT
COT_SC_Contig277	COS	cot10105	385	CCAGATATGATTTCACCGCC	ACGTATCCATCCAGTCCAGC	UCcot10105_385	GGCTATTGTGGTTATGAACAGCTAGCTTTT A G TAAAGAATATTGTTTATCTTCATCTTTCCG	G	G	G	G	G	G	G	G	G	A	G	A	G	G	G	G	G	G	G	G	G	G	G	G	0.0833333	n/a	n/a	0.916667	G	A	GA	x
COT_SC_Contig277	COS	cot10105	471	CCAGATATGATTTCACCGCC	ACGTATCCATCCAGTCCAGC	UCcot10105_471	CATAACAAGGCCATTCTTGTGTTATAAAAA G T CCATGAATTGTTTGTTGACTGGTATTTTTC	T	T	T	T	T	T	T	T	T	G	T	G	T	T	T	T	T	T	T	T	T	T	T	T	n/a	0.916667	n/a	0.0833333	T	G	TG
COT_SC_Contig277	COS	cot10105	493	CCAGATATGATTTCACCGCC	ACGTATCCATCCAGTCCAGC	UCcot10105_493	TATAAAAATCCATGAATTGTTTGTTGACTG A G TATTTTTCTCTATGATGCAGCTCACAAAGT	G	G	G	G	G	G	G	G	G	A	G	A	G	G	G	G	G	G	G	G	G	G	G	G	0.0833333	n/a	n/a	0.916667	G	A	GA
COT_SC_Contig277	COS	cot10105	495	CCAGATATGATTTCACCGCC	ACGTATCCATCCAGTCCAGC	UCcot10105_495	TAAAAATCCATGAATTGTTTGTTGACTGGT A C TTTTTCTCTATGATGCAGCTCACAAAGTGG	A	A	A	A	A	A	A	A	A	C	A	C	A	A	A	A	A	A	A	A	A	A	A	A	0.916667	n/a	0.0833333	n/a	A	C	AC
COT_SC_Contig277	COS	cot10105	563	CCAGATATGATTTCACCGCC	ACGTATCCATCCAGTCCAGC	UCcot10105_563	TAAGCCTTGCATCAGCCATGGGACCTGCAT C T GGTGGAGCTTCTGGCTGCTGGACTGGATGG	T			T	T	T	T				T		T	T	T	T	T	T	T	T	T	T	C	T	n/a	0.708333	0.0416667	n/a	T	C	TC
COT_SC_Contig280	COS	cot10108	132	GCAGTCGAATTTGGGTTTGT	CATTGAAACACCAGCACAGG	UCcot10108_132	TAACTGCGAAATTTGAGGAAAAAGTTGCCG C T TTTGAAATATTCAAAACAATCCCTTCAAGG	C	T	T	C	C	C	C	T	C	C	C	C	C	C	C	C	C	C	C	C	C	C	T	C	n/a	0.166667	0.833333	n/a	C	T	CT	x
COT_SC_Contig280	COS	cot10108	368	GCAGTCGAATTTGGGTTTGT	CATTGAAACACCAGCACAGG	UCcot10108_368	AAGCAAAATAATATATCTTTCACGCCTTGA C T AAGAGATGCCAAGTTAAATGTAGTAGACAG	T	T	T	T	T	T	T	T	T	T	C	T	T	T	T	T	T	T	T	T	T	T	T	T	n/a	0.958333	0.0416667	n/a	T	C	TC
COT_SC_Contig280	COS	cot10108	430	GCAGTCGAATTTGGGTTTGT	CATTGAAACACCAGCACAGG	UCcot10108_430	ATGAGTGAACGCATCAGGATGGAAGGGGAA A G AAGATGTTACCTCTTTCAAACGCTTAGTTC	G	G	G	G	G	G	G	G	G	G	A	G	G	G	G	G	G	G	G	G	G	G	G	G	0.0416667	n/a	n/a	0.958333	G	A	GA	x
COT_SC_Contig284	COS	cot10109	492	AATTCGGGCCACATATACAG	CGGGTATTCGTTCATTACTTCC	UCcot10109_492	TGAATAAAATTCCATAAGATCACTGAACAA G T GTTAGAAAAAAAAAGGAATTCGACAAAAAC	G	T	GT	G	G	G	G	T	G	G	G	G	G	G	G	G	G	G	G	G	G	G	T	G	n/a	0.125	n/a	0.833333	G	T	GT	x
COT_SC_Contig284	COS	cot10109	540	AATTCGGGCCACATATACAG	CGGGTATTCGTTCATTACTTCC	UCcot10109_540	ATTCGACAAAAACCTGAAATGGTCCCAGCG A G CGAATTCTTAAGTCAGTGCCCCCAGTCAAC	G	G	G	G	G	G	G	G	G	G	G	A	G	G	G	G	G	G	G	G	G	G	G	G	0.0416667	n/a	n/a	0.958333	G	A	GA
COT_SC_Contig287	COS	cot10111	283	TGAAGACATTGGATTCTGCG	CGTATCTCTGTCTGTGGGAGC	UCcot10111_283	CTTATTTTCATCTTTGTTTCGAATGGTGGC A T AATCGAGCAACCTAAACAACTCTTCTTACT	A	A	A	A	A	A	A	A	A			T	A	A	A	A	A	A	A	A	A	A	A	A	0.875	0.0416667	n/a	n/a	A	T	AT
COT_SC_Contig287	COS	cot10111	293	TGAAGACATTGGATTCTGCG	CGTATCTCTGTCTGTGGGAGC	UCcot10111_293	TCTTTGTTTCGAATGGTGGCAAATCGAGCA A G CCTAAACAACTCTTCTTACTGGGATAGTGG	A	A	A	A	A	A	A	A	A			G	A	A	A	A	A	A	A	A	A	A	A	A	0.875	n/a	n/a	0.0416667	A	G	AG
COT_SC_Contig287	COS	cot10111	542	TGAAGACATTGGATTCTGCG	CGTATCTCTGTCTGTGGGAGC	UCcot10111_542	GCATCCATGATACACTATGTCTCATACTTC C T AGGATGAGATGTGAGATTGATGAAACTTAC	T	C	C	T	T	T	T	C	T			T	T	T	T	T	T	T	T	T	T	T	C	T	n/a	0.75	0.166667	n/a	T	C	TC	x
COT_SC_Contig29	COS	cot10112	120	TAATTCGCCACCATGAGACA	TGAATTGCGAAGTGCTATGC	UCcot10112_120	CTACCGTTATCTACTGACAGTTGAGGTATA A C CGCAGGCATCCTATTTGAATTTGCCAGATG	C	A	A	C	C	C	C	A	A	A	C	A	C	C	C	C	C	C	C	C	C	C	A	AC	0.291667	n/a	0.666667	n/a	C	A	CA	x
COT_SC_Contig29	COS	cot10112	228	TAATTCGCCACCATGAGACA	TGAATTGCGAAGTGCTATGC	UCcot10112_228	ATTTATGCCGTTTTCAGATTCATGTTTCAA C T ATTAGATCTGTTATACATTGTGTTTTATTT	T	C	C	T	T	T	T	C	C		C	C	T	T	T	T	T	T	T	T	T	T	C	C	n/a	0.625	0.333333	n/a	T	C	TC	x
COT_SC_Contig48	COS	cot10128	122	GCTGGTGCTCATTAAGGTCTG	TGCCATGATTGACTTGGCTA	UCcot10128_122	TTCTCAATAAAGAAGAAAAGAAAAAGCAGT A C GCATAAGAGCATTAAAACGGAGGATCATAG	C	A	A	C	C	C	C	A	A	A	C	A	C	C	C	C	C	C	C	C	C	C	A	C	0.291667	n/a	0.708333	n/a	C	A	CA	x
COT_SC_Contig48	COS	cot10128	179	GCTGGTGCTCATTAAGGTCTG	TGCCATGATTGACTTGGCTA	UCcot10128_179	ATAGAGTGACATCAATCACAAGAAGACTAA C T GTGACCTCAAGTTTCCTGTAAAAATATCCA	T	C	C	T	T	T	T	C	T	T	T	T	T	T	T	T	T	T	T	T	T	T	C		n/a	0.791667	0.166667	n/a	T	C	TC
COT_SC_Contig48	COS	cot10128	269	GCTGGTGCTCATTAAGGTCTG	TGCCATGATTGACTTGGCTA	UCcot10128_269	TTATGCCACTACTGTTATATTTGCACATAG A C ATAAACATCTAGACAGGTATTGACTTCATT	C	A	A	C	C	C	C	A	A	A	C	A	C	C	C	C	C	C	C	C	C	C	A	C	0.291667	n/a	0.708333	n/a	C	A	CA	x
COT_SC_Contig49	COS	cot10129	755	CAAGGCTGGAGGACCATTC	AAGTGACCACGCTCTACAACC	UCcot10129_755	CATTAGAAATACAACTACAAGCTCGTTCAC G T TCACACTTGAGGTTCAGAAACCACATATGG	T	T	T	T	T	T	T	T	T	T	T	G	T	T	T	T	T	T	T	T	T	T	T	T	n/a	0.958333	n/a	0.0416667	T	G	TG
COT_SC_Contig49	COS	cot10129	757	CAAGGCTGGAGGACCATTC	AAGTGACCACGCTCTACAACC	UCcot10129_757	TTAGAAATACAACTACAAGCTCGTTCACTT C T ACACTTGAGGTTCAGAAACCACATATGGAG	C	C	C	C	C	T	T	C	C	C	C	C	C	T	CT	T	T	T	C	CT	C	T	C	C	n/a	0.291667	0.625	n/a	C	T	CT
COT_SC_Contig49	COS	cot10129	766	CAAGGCTGGAGGACCATTC	AAGTGACCACGCTCTACAACC	UCcot10129_766	CAACTACAAGCTCGTTCACTTCACACTTGA A G GTTCAGAAACCACATATGGAGGACATAGGA	G	G		G	G	A	A	G	G	G	G	G	G	A	AG	A	A	A	G	AG	G	A	G	G	0.291667	n/a	n/a	0.583333	G	A	GA
COT_SC_Contig60	COS	cot10137	405	CCCAATGAAGATGATTGCCT	CCCTCTGGGCTTCTGGTTA	UCcot10137_405	AATGAAGATGATTGCCTTTCCAGTCAGTAA C T AACACCCCCAGCACCTTCTATAACAGGTAT	C		C	C	C	C	C	T		C	C		C	C	C	C	C	C	C	C	C	C	T	T	n/a	0.125	0.75	n/a	C	T	CT	x
COT_SC_Contig63	COS	cot10138	91	GCGCTGCAAATCCTAATGTA	TGACAGCAGGAGTCAGCAAT	UCcot10138_91	TTTGTTTCATATTTGTTTGGACCACTGTAT G T GATCCAATGAATTTGCTTGGCTATTAGATG	G	G	G	G		G	G	G	G	G	G	T	G	G	G		G		G	G	G	G	G	G	n/a	0.0416667	n/a	0.833333	G	T	GT
COT_SC_Contig63	COS	cot10138	116	GCGCTGCAAATCCTAATGTA	TGACAGCAGGAGTCAGCAAT	UCcot10138_116	TGTATGGATCCAATGAATTTGCTTGGCTAT G T AGATGCTTCATGGAAGCAAATTTACACATT	T	G	T	T		T	T	G	G	T	T	G	T	T	T		T		T	T	T	T	G	GT	n/a	0.625	n/a	0.208333	T	G	TG	x
COT_SC_Contig63	COS	cot10138	775	GCGCTGCAAATCCTAATGTA	TGACAGCAGGAGTCAGCAAT	UCcot10138_775	TGACACATCTAATTGCAACCTAATACCACC C T CAACTCTTCATTTTCCTTGAAGTATCAATG	T	C	T	T	T	T	T	C	C	T	T	C	T	T	T	T	T	T	T	T	T	T	C	CT	n/a	0.75	0.208333	n/a	T	C	TC	x
COT_SC_Contig63	COS	cot10138	913	GCGCTGCAAATCCTAATGTA	TGACAGCAGGAGTCAGCAAT	UCcot10138_913	ACATAGAAAAAGTTTAGCATACTTGTGTTG A T GCACGTACCTATATCCAACAATCATACCAG	T		T	T	T	T	T	A	A	T	T		T	T	T	T	T	T	T	T	T	T	A	AT	0.125	0.75	n/a	n/a	T	A	TA
COT_SC_Contig63	COS	cot10138	1041	GCGCTGCAAATCCTAATGTA	TGACAGCAGGAGTCAGCAAT	UCcot10138_1041	TTTCCTTAATGGCCATCTTTTTAGAATACC C T GGATAACAACCTCACTCTTTTGCCACCAGG	T	T	T	T	T	T	T	T	T	T	T	C	T	T	T	T	T	T	T	T	T	T	T	T	n/a	0.958333	0.0416667	n/a	T	C	TC
COT_SC_Contig63	COS	cot10138	1328	GCGCTGCAAATCCTAATGTA	TGACAGCAGGAGTCAGCAAT	UCcot10138_1328	TATGTCGGAGTATGTGTTGAACATGGTTGT C T GGAACACAGGTATATAAAGAAAATATTAGT	C	T	C	C	C	C	C	T	C	C	C	C	C	C	C	C	C	C	C	C	C	C	T	C	n/a	0.125	0.875	n/a	C	T	CT	x
COT_SC_Contig63	COS	cot10138	1441	GCGCTGCAAATCCTAATGTA	TGACAGCAGGAGTCAGCAAT	UCcot10138_1441	GGTTGCATTAGGATTTGAATATTTACACTG C G TGCTACTCCTAATAGTTAACTGCAATTTTT	C	C	C	C	C	C	C	C	C	C	C	G	C	C	C	C	C	C	C	C	C	C	C	C	n/a	n/a	0.958333	0.0416667	C	G	CG
COT_SC_Contig76	COS	cot10145	507	TGGATCTGCTTTACGTGCTG	CCAATCTTTCAACAAGAGGAGG	UCcot10145_507	AGTTACATGTTAATGAGGAGTTGTTGGTGC A G ATTCTTTCAGGAAGAAAATCTGTCTGCTAT	A	G	G	A	A	A	A	G	A	A	A	A	A	A	A	A	A	A	A	A	A	A	G	A	0.833333	n/a	n/a	0.166667	A	G	AG	x
COT_SC_Contig76	COS	cot10145	511	TGGATCTGCTTTACGTGCTG	CCAATCTTTCAACAAGAGGAGG	UCcot10145_511	ACATGTTAATGAGGAGTTGTTGGTGCAATT C T TTTCAGGAAGAAAATCTGTCTGCTATGAAT	C	C	C	C	C	C	C	C	T	T	C	T	C	C	C	C	C	C	C	C	C	C	C	C	n/a	0.125	0.875	n/a	C	T	CT
COT_SC_Contig92	COS	cot10156	126	TAAAGTGAGATGGCCGGATT	TCTCCACCAACAACCTCACA	UCcot10156_126	TTAGCTTGGACATTAACTATCGCCCAAAAA A T TGAATAGCAATTCTTTTTAAGTTTCAAATA	A		A		A	A	A	A	A			T	A	A	A		A		A	A	A		A	A	0.666667	0.0416667	n/a	n/a	A	T	AT
COT_SC_Contig93	COS	cot10157	54	GTTCGATTATTGATGCAGGG	ACAGAATACACGGCGTAGCG	UCcot10157_54	CAGGTCGCACCTGTGACATTATAAGACATT A G GTTTCAACATAGCAGTCTTTCATAAATTCC	A	G	G	A	A	A	A	G	A		A	A	A	A	A	A	A		A	A	A	A	G	A	0.75	n/a	n/a	0.166667	A	G	AG	x
COT_SC_Contig93	COS	cot10157	97	GTTCGATTATTGATGCAGGG	ACAGAATACACGGCGTAGCG	UCcot10157_97	CAGTCTTTCATAAATTCCAATTTTTAGCTT A G GACATTAACTATCGCCCAAAAAATGAATAG	G	A	AG	G	G	G	G	A	A		A	A	G	A	G	G	G	G	G	G	G	G	A	G	0.291667	n/a	n/a	0.625	G	A	GA	x
COT_SC_Contig93	COS	cot10157	256	GTTCGATTATTGATGCAGGG	ACAGAATACACGGCGTAGCG	UCcot10157_256	AAAAGACAGCTTCTCTTAAGCTTGATACCT A G TGATTTTTTTCCCTTTCTTCTGAGATGTGT	G	A	AG	G	G	G	G	A	A		A	A	G	A	G	G	G	G	G	G	G	G	A	G	0.291667	n/a	n/a	0.625	G	A	GA	x
COT_SC_Contig93	COS	cot10157	528	GTTCGATTATTGATGCAGGG	ACAGAATACACGGCGTAGCG	UCcot10157_528	TGCATTGATAGCAACCTATGTTACTTGGAC C T CAAGGGAGAGTTTAGAATAAGGTATATGCT	C	C	C	C	C	C	C	C	C		C	T	C	C	C	C	C	C	C	C	C	C	C	C	n/a	0.0416667	0.916667	n/a	C	T	CT
COT_SC_Contig93	COS	cot10157	600	GTTCGATTATTGATGCAGGG	ACAGAATACACGGCGTAGCG	UCcot10157_600	AAATTTTTTGGAGGATCATACATTTAGGGG A T GTAATAGAGTTGAGCCAAGTTCAAGCTATA	T	T	T	T	T	T	T	T	T		T	A	T	T	T	T	T	T	T	T	T	T	T	T	0.0416667	0.916667	n/a	n/a	T	A	TA
COT_SC_Contig93	COS	cot10157	622	GTTCGATTATTGATGCAGGG	ACAGAATACACGGCGTAGCG	UCcot10157_622	TTTAGGGGTGTAATAGAGTTGAGCCAAGTT C T AAGCTATAAGAAGCTCAAGCTCCACTTGAA	C	C	C	C	C	C	C	C	C		T	C	C	C	C	C	C	C	C	C	C	C	C	C	n/a	0.0416667	0.916667	n/a	C	T	CT
COT_SC_Contig93	COS	cot10157	951	GTTCGATTATTGATGCAGGG	ACAGAATACACGGCGTAGCG	UCcot10157_951	AAATACTTGAATTCGGCTCACTCAATAGTT A G AAGCTTAACTTGACAATGACAGCGCGAATT	G	G	G	G	G	G	G	G	G		A	G	G	G	G	G	G		G	G	G	G	G	G	0.0416667	n/a	n/a	0.875	G	A	GA
COT_SC_Contig93	COS	cot10157	955	GTTCGATTATTGATGCAGGG	ACAGAATACACGGCGTAGCG	UCcot10157_955	ACTTGAATTCGGCTCACTCAATAGTTGAAG C G TTAACTTGACAATGACAGCGCGAATTTGCA	C	C	C	C	C	C	C	C	C		G	C	C	C	C	C	C		C	C	C	C	C	C	n/a	n/a	0.875	0.0416667	C	G	CG
COT_SC_Contig93	COS	cot10157	1115	GTTCGATTATTGATGCAGGG	ACAGAATACACGGCGTAGCG	UCcot10157_1115	CAGTAGGCAAAACCTGTCATCCCTATGAAA A T TTCCACGCAGCCTCAACATGAAACAAAATG	T	A	A	T	T	T	T	A	A		A	A	T	AT	T	AT	T		T	T	T	AT	A	AT	0.291667	0.458333	n/a	n/a	T	A	TA
COT_SC_Contig98	COS	cot10162	64	CTGCTGGTAATCCCATCGTT	CTCTCCCACCTACATTCCCA	UCcot10162_64	ATGATAGAACGGGTACATTGGCATCAATGT A G TTTGCACCTACGACAGCCTGCCCTGCTGGA	A		G	A	A	A	A		A	A	A	A	A	A	A	A	A	A	A	A	A	A		A	0.833333	n/a	n/a	0.0416667	A	G	AG	x
COT_SC_Contig98	COS	cot10162	137	CTGCTGGTAATCCCATCGTT	CTCTCCCACCTACATTCCCA	UCcot10162_137	AAATGTCCATTCATGTAGGATCCTCCACTG G T AGCTCAGCTTCTGTTGTACCATCATATACA	T		G	T	T	T	T		T	T	T	T	T	T	T	T	T	T	T	T	T	T		T	n/a	0.833333	n/a	0.0416667	T	G	TG	x
COT_SC_Contig377	COS	cot10213	58	CTCGATTGTGCAAGGAGTGA	TATAAGGGCAGCATGGCTCT	UCcot10213_58	TTCGATTTGCTATCTGTAAGTGATCAAATC C T TATTTCCTTATAGCAAAATGGTGTCTAAAG	T	T	T	T	T	T	T	T	T	T	C	T	T	T	T	T	T	T	T	T	T	T	T	T	n/a	0.958333	0.0416667	n/a	T	C	TC
COT_SC_Contig377	COS	cot10213	61	CTCGATTGTGCAAGGAGTGA	TATAAGGGCAGCATGGCTCT	UCcot10213_61	GATTTGCTATCTGTAAGTGATCAAATCTTA A T TTCCTTATAGCAAAATGGTGTCTAAAGAAC	T	A	A	T	T	T	T	A	A	A	A	A	T	T	T	T	T	T	T	T	T	T	A	AT	0.333333	0.625	n/a	n/a	T	A	TA	x
COT_SC_Contig377	COS	cot10213	226	CTCGATTGTGCAAGGAGTGA	TATAAGGGCAGCATGGCTCT	UCcot10213_226	AGGATTGGCAATTCTCATGTCTTTTCCCTT A G TTTCCCATGACCCGCTTGTGTTTGTTCTTG	G	A	A	G	G	G	G	A	A	A	A	A	G	G	G	G	G	G	G	G	G	G	A	AG	0.333333	n/a	n/a	0.625	G	A	GA	x
COT_SC_Contig411	COS	cot10236	66	TGAACTGGAACCCGAGAAAC	TCTTCTTCTAGCGCAACCAA	UCcot10236_66	ATAAAACAGATACTTCTGTTAATCAGAAAA A G AATTCAAATACTACACCATATGAGTAGGAA	A	A	A	A	A	A	A	A	A	G		G	A	A	A	A	A	A	A	A	A	A	A	A	0.875	n/a	n/a	0.0833333	A	G	AG
COT_SC_Contig411	COS	cot10236	70	TGAACTGGAACCCGAGAAAC	TCTTCTTCTAGCGCAACCAA	UCcot10236_70	AACAGATACTTCTGTTAATCAGAAAAAAAT C T CAAATACTACACCATATGAGTAGGAAAATT	T	T	T	T	T	T	T	T	T	C		C	T	T	T	T	T	T	T	T	T	T	T	T	n/a	0.875	0.0833333	n/a	T	C	TC
COT_SC_Contig411	COS	cot10236	103	TGAACTGGAACCCGAGAAAC	TCTTCTTCTAGCGCAACCAA	UCcot10236_103	AATACTACACCATATGAGTAGGAAAATTCC A C CACCAAAGAGTCTCAACAAAACAAAAACTA	A	A	A	A	A	A	A	A	A	C		C	A	A	A	A	A	A	A	A	A	A	A	A	0.875	n/a	0.0833333	n/a	A	C	AC
COT_SC_Contig411	COS	cot10236	115	TGAACTGGAACCCGAGAAAC	TCTTCTTCTAGCGCAACCAA	UCcot10236_115	TATGAGTAGGAAAATTCCACACCAAAGAGT A C TCAACAAAACAAAAACTAAATATACAAAGG	C	C	C	C	C	C	C	C	C	A		A	C	C	C	C	C	C	C	C	C	C	C	C	0.0833333	n/a	0.875	n/a	C	A	CA
COT_SC_Contig411	COS	cot10236	154	TGAACTGGAACCCGAGAAAC	TCTTCTTCTAGCGCAACCAA	UCcot10236_154	ACAAAAACTAAATATACAAAGGGTAAACTA C T ATTTTGGATATTCAACTTCAAAAAGATTTC	T	T	T	T	T	T	T	T	T	C		C	T	T	T	T	T	T	T	T	T	T	T	T	n/a	0.875	0.0833333	n/a	T	C	TC
COT_SC_Contig411	COS	cot10236	162	TGAACTGGAACCCGAGAAAC	TCTTCTTCTAGCGCAACCAA	UCcot10236_162	TAAATATACAAAGGGTAAACTATATTTTGG A T TATTCAACTTCAAAAAGATTTCATTAAAAT	A	A	A	A	A	A	A	A	A	T		T	A	A	A	A	A	A	A	A	A	A	A	A	0.875	0.0833333	n/a	n/a	A	T	AT
COT_SC_Contig411	COS	cot10236	180	TGAACTGGAACCCGAGAAAC	TCTTCTTCTAGCGCAACCAA	UCcot10236_180	ACTATATTTTGGATATTCAACTTCAAAAAG A G TTTCATTAAAATTACTGAACTATTCAAAAG	A	A	A	A	A	A	A	A	A	G		G	A	A	A	A	A	A	A	A	A	A	A	A	0.875	n/a	n/a	0.0833333	A	G	AG
COT_SC_Contig411	COS	cot10236	191	TGAACTGGAACCCGAGAAAC	TCTTCTTCTAGCGCAACCAA	UCcot10236_191	GATATTCAACTTCAAAAAGATTTCATTAAA A G TTACTGAACTATTCAAAAGTTTTTATTTAA	A	A	A	A	A	A	A	A	A	G		G	A	A	A	A	A	A	A	A	A	A	A	A	0.875	n/a	n/a	0.0833333	A	G	AG
COT_SC_Contig411	COS	cot10236	233	TGAACTGGAACCCGAGAAAC	TCTTCTTCTAGCGCAACCAA	UCcot10236_233	TTCAAAAGTTTTTATTTAAGTCATTAGGCT A G ATAAGTTTTTTTTTTTAAGGAAGGGAGTTT	G	G	G	G	G	G	G	G	G	A		A	G	G	G	G	G	G	G	G	G	G	G	G	0.0833333	n/a	n/a	0.875	G	A	GA
COT_SC_Contig411	COS	cot10236	378	TGAACTGGAACCCGAGAAAC	TCTTCTTCTAGCGCAACCAA	UCcot10236_378	GATTAGTACTGGAGATTGAAAAGGAAAATT G T TTTGGAATCTGGTTTTTAGATTCGTAACAT	T	T	T	T	T	T	T	T	T	G		G	T	T	T	T	T	T	T	T	T	T	T	T	n/a	0.875	n/a	0.0833333	T	G	TG	x
COT_SC_Contig411	COS	cot10236	417	TGAACTGGAACCCGAGAAAC	TCTTCTTCTAGCGCAACCAA	UCcot10236_417	CTGGTTTTTAGATTCGTAACATTTAAAGCT A G TTTCATAAAAAAAAATGAACTGGCGAAAGG	G	G	G	G	G	G	G	G	G	A		A	G	G	G	G	G	G	G	G	G	G	G	G	0.0833333	n/a	n/a	0.875	G	A	GA
COT_SC_Contig411	COS	cot10236	468	TGAACTGGAACCCGAGAAAC	TCTTCTTCTAGCGCAACCAA	UCcot10236_468	TGGCGAAAGGAAGGGAAATGAGAGCTTTTG A T TTGGTGCAATTGGTGCAAACAAAGAAGGCA	T	T	T	T	T	T	T	T	T	A		A	T	T	T	T	T	T	T	T	T	T	T	T	0.0833333	0.875	n/a	n/a	T	A	TA
COT_SC_Contig411	COS	cot10236	538	TGAACTGGAACCCGAGAAAC	TCTTCTTCTAGCGCAACCAA	UCcot10236_538	AATTTTAACAGCCAGTGGCTTAAATGAAAA C T TTTTGAATAGTTCAATATCAATTTTGTAAC	T	T	T	T	T	T	T	T	T	C		C	T	T	T	T	T	T	T	T	T	T	T	T	n/a	0.875	0.0833333	n/a	T	C	TC
COT_SC_Contig411	COS	cot10236	558	TGAACTGGAACCCGAGAAAC	TCTTCTTCTAGCGCAACCAA	UCcot10236_558	TAAATGAAAATTTTTGAATAGTTCAATATC A C ATTTTGTAACTTTTTTATAGTTAGGTGACC	A	A	A	A	A	A	A	A	A	C		C	A	A	A	A	A	A	A	A	A	A	A	A	0.875	n/a	0.0833333	n/a	A	C	AC
COT_SC_Contig411	COS	cot10236	582	TGAACTGGAACCCGAGAAAC	TCTTCTTCTAGCGCAACCAA	UCcot10236_582	AATATCAATTTTGTAACTTTTTTATAGTTA A G GTGACCAAAATATAAACTGATTAATAATTT	G	G	G	G	G	G	G	G	G	A		A	G	G	G	G	G	G	G	G	G	G	G	G	0.0833333	n/a	n/a	0.875	G	A	GA
COT_SC_Contig411	COS	cot10236	601	TGAACTGGAACCCGAGAAAC	TCTTCTTCTAGCGCAACCAA	UCcot10236_601	TTTTATAGTTAGGTGACCAAAATATAAACT G T ATTAATAATTTAGTGACCTTGGTATACAAA	G	G	G	G	G	G	G	G	G	T		T	G	G	G	G	G	G	G	G	G	G	G	G	n/a	0.0833333	n/a	0.875	G	T	GT
COT_SC_Contig411	COS	cot10236	603	TGAACTGGAACCCGAGAAAC	TCTTCTTCTAGCGCAACCAA	UCcot10236_603	TTATAGTTAGGTGACCAAAATATAAACTGA C T TAATAATTTAGTGACCTTGGTATACAAATT	T	T	T	T	T	T	T	T	T	C		C	T	T	T	T	T	T	T	T	T	T	T	T	n/a	0.875	0.0833333	n/a	T	C	TC
COT_SC_Contig411	COS	cot10236	622	TGAACTGGAACCCGAGAAAC	TCTTCTTCTAGCGCAACCAA	UCcot10236_622	ATATAAACTGATTAATAATTTAGTGACCTT G T GTATACAAATTATAAGTTTAAAAATACGGA	G	G	G	G	G	G	G	G	G	T		T	G	G	G	G	G	G	G	G	G	G	G	G	n/a	0.0833333	n/a	0.875	G	T	GT
COT_SC_Contig411	COS	cot10236	623	TGAACTGGAACCCGAGAAAC	TCTTCTTCTAGCGCAACCAA	UCcot10236_623	TATAAACTGATTAATAATTTAGTGACCTTG A G TATACAAATTATAAGTTTAAAAATACGGAA	G	G	G	G	G	G	G	G	G	A		A	G	G	G	G	G	G	G	G	G	G	G	G	0.0833333	n/a	n/a	0.875	G	A	GA
COT_SC_Contig411	COS	cot10236	661	TGAACTGGAACCCGAGAAAC	TCTTCTTCTAGCGCAACCAA	UCcot10236_661	ATTATAAGTTTAAAAATACGGAAAAAATAT C T ATGGAGTTCTTTATACTAGGAGTCGAATTA	C	C	C	C	C	C	C	C	C	T		T	C	C	C	C	C	C	C	C	C	C	C	C	n/a	0.0833333	0.875	n/a	C	T	CT
COT_SC_Contig411	COS	cot10236	662	TGAACTGGAACCCGAGAAAC	TCTTCTTCTAGCGCAACCAA	UCcot10236_662	TTATAAGTTTAAAAATACGGAAAAAATATC A G TGGAGTTCTTTATACTAGGAGTCGAATTAA	A	A	A	A	A	A	A	A	A	A		G	A	A	A	A	A	A	A	A	A	A	A	A	0.916667	n/a	n/a	0.0416667	A	G	AG
COT_SC_Contig411	COS	cot10236	668	TGAACTGGAACCCGAGAAAC	TCTTCTTCTAGCGCAACCAA	UCcot10236_668	GTTTAAAAATACGGAAAAAATATCATGGAG C T TCTTTATACTAGGAGTCGAATTAAAATTTG	T	T	T	T	T	T	T	T	T	C		C	T	T	T	T	T	T	T	T	T	T	T	T	n/a	0.875	0.0833333	n/a	T	C	TC
COT_SC_Contig411	COS	cot10236	687	TGAACTGGAACCCGAGAAAC	TCTTCTTCTAGCGCAACCAA	UCcot10236_687	ATATCATGGAGTTCTTTATACTAGGAGTCG A G ATTAAAATTTGCCCCCTTTACTCAAAAATA	A	A	A	A	A	A	A	A	A	G		G	A	A	A	A	A	A	A	A	A	A	A	A	0.875	n/a	n/a	0.0833333	A	G	AG
COT_SC_Contig411	COS	cot10236	700	TGAACTGGAACCCGAGAAAC	TCTTCTTCTAGCGCAACCAA	UCcot10236_700	CTTTATACTAGGAGTCGAATTAAAATTTGC C T CCCTTTACTCAAAAATAGGCAAATTAGTTT	C	C	C	C	C	C	C	C	C	T		T	C	C	C	C	C	C	C	C	C	C	C	C	n/a	0.0833333	0.875	n/a	C	T	CT
COT_SC_Contig411	COS	cot10236	703	TGAACTGGAACCCGAGAAAC	TCTTCTTCTAGCGCAACCAA	UCcot10236_703	TATACTAGGAGTCGAATTAAAATTTGCCCC A C TTTACTCAAAAATAGGCAAATTAGTTTGTG	C	C	C	C	C	C	C	C	C	C		A	C	C	C	C	C	C	C	C	C	C	C	AC	0.0416667	n/a	0.875	n/a	C	A	CA
COT_SC_Contig411	COS	cot10236	773	TGAACTGGAACCCGAGAAAC	TCTTCTTCTAGCGCAACCAA	UCcot10236_773	TCAAAGAGCAAATTTTTACTGTTAAAAATT A G GTCTCTATATGTCAACACATAGTATATGTG	A	A	A	A	A	A	A	A	A	G		G	A	A	A	A	A	A	A	A	A	A	A	A	0.875	n/a	n/a	0.0833333	A	G	AG
COT_SC_Contig411	COS	cot10236	783	TGAACTGGAACCCGAGAAAC	TCTTCTTCTAGCGCAACCAA	UCcot10236_783	AATTTTTACTGTTAAAAATTAGTCTCTATA C T GTCAACACATAGTATATGTGTCACTGTTTG	T	T	T	T	T	T	T	T	T	C		C	T	T	T	T	T	T	T	T	T	T	T	T	n/a	0.875	0.0833333	n/a	T	C	TC
COT_SC_Contig411	COS	cot10236	830	TGAACTGGAACCCGAGAAAC	TCTTCTTCTAGCGCAACCAA	UCcot10236_830	TGTGTCACTGTTTGGTTTTTCCCTTAGTCA C T ATCAGTTTTTAATGGTACAATTGGATGAAA	T	T	T	T	T	T	T	T	T	C		C	T	T	T	T	T	T	T	T	T	T	T	T	n/a	0.875	0.0833333	n/a	T	C	TC
COT_SC_Contig411	COS	cot10236	835	TGAACTGGAACCCGAGAAAC	TCTTCTTCTAGCGCAACCAA	UCcot10236_835	CACTGTTTGGTTTTTCCCTTAGTCATATCA A G TTTTTAATGGTACAATTGGATGAAATTTTA	G	G	G	G	G	G	G	G	G	G		A	G	G	G	G	G	G	G	G	G	G	G	G	0.0416667	n/a	n/a	0.916667	G	A	GA
COT_SC_Contig411	COS	cot10236	843	TGAACTGGAACCCGAGAAAC	TCTTCTTCTAGCGCAACCAA	UCcot10236_843	GGTTTTTCCCTTAGTCATATCAGTTTTTAA C T GGTACAATTGGATGAAATTTTAACAAAAAA	T	T	T	T	T	T	T	T	T	C		C	T	T	T	T	T	T	T	T	T	T	T	T	n/a	0.875	0.0833333	n/a	T	C	TC
COT_SC_Contig411	COS	cot10236	857	TGAACTGGAACCCGAGAAAC	TCTTCTTCTAGCGCAACCAA	UCcot10236_857	TCATATCAGTTTTTAATGGTACAATTGGAT A G AAATTTTAACAAAAAAAAAGACCAATTTGC	G	G	G	G	G	G	G	G	G	A		A	G	G	G	G	G	G	G	G	G	G	G	G	0.0833333	n/a	n/a	0.875	G	A	GA
COT_SC_Contig411	COS	cot10236	893	TGAACTGGAACCCGAGAAAC	TCTTCTTCTAGCGCAACCAA	UCcot10236_893	TTAACAAAAAAAAAGACCAATTTGCTCTTT A G ATCTAACGCATAAGAACTAATTTACTCAAG	G	G	G	G	G	G	G	G	G	A		A	G	G	G	G	G	G	G	G	G	G	G	G	0.0833333	n/a	n/a	0.875	G	A	GA
COT_SC_Contig411	COS	cot10236	902	TGAACTGGAACCCGAGAAAC	TCTTCTTCTAGCGCAACCAA	UCcot10236_902	AAAAAGACCAATTTGCTCTTTGATCTAACG C G ATAAGAACTAATTTACTCAAGTTTTGAATA	C	C	C	C	C	C	C	C	C	G		A	C	C	C	C	C	C	C	C	C	C	C	C	0.0416667	n/a	0.875	0.0416667	C	A	CA
COT_SC_Contig411	COS	cot10236	918	TGAACTGGAACCCGAGAAAC	TCTTCTTCTAGCGCAACCAA	UCcot10236_918	TCTTTGATCTAACGCATAAGAACTAATTTA C T TCAAGTTTTGAATAGAGAGAGCAAAATACA	C	C	C	C	C	C	C	C	C	T		T	C	C	C	C	C	C	C	C	C	C	C	C	n/a	0.0833333	0.875	n/a	C	T	CT
COT_SC_Contig411	COS	cot10236	923	TGAACTGGAACCCGAGAAAC	TCTTCTTCTAGCGCAACCAA	UCcot10236_923	GATCTAACGCATAAGAACTAATTTACTCAA A G TTTTGAATAGAGAGAGCAAAATACAATTTG	G	A	A	G	G	G	G	A	G	G		G	G	G	G	G	G	G	G	G	G	G	A	G	0.166667	n/a	n/a	0.791667	G	A	GA
COT_SC_Contig411	COS	cot10236	953	TGAACTGGAACCCGAGAAAC	TCTTCTTCTAGCGCAACCAA	UCcot10236_953	GTTTTGAATAGAGAGAGCAAAATACAATTT G T ACTCAATCTCCATACCACTTTTATTGGAAA	G	G	G	G	G	G	G	G	G	T		T	G	G	G	G	G	G	G	G	G	G	G	G	n/a	0.0833333	n/a	0.875	G	T	GT
COT_SC_Contig411	COS	cot10236	969	TGAACTGGAACCCGAGAAAC	TCTTCTTCTAGCGCAACCAA	UCcot10236_969	GCAAAATACAATTTGACTCAATCTCCATAC C T ACTTTTATTGGAAAAATACCTTTTCTTAAA	C	C	C	C	C	C	C	C	C	T		T	C	C	C	C	C	C	C	C	C	C	C	C	n/a	0.0833333	0.875	n/a	C	T	CT
COT_SC_Contig411	COS	cot10236	981	TGAACTGGAACCCGAGAAAC	TCTTCTTCTAGCGCAACCAA	UCcot10236_981	TTGACTCAATCTCCATACCACTTTTATTGG A G AAAATACCTTTTCTTAAATAGTTAAATGAC	A	A	A	A	A	A	A	A	A	G		G	A	A	A	A	A	A	A	A	A	A	A	A	0.875	n/a	n/a	0.0833333	A	G	AG
COT_SC_Contig411	COS	cot10236	990	TGAACTGGAACCCGAGAAAC	TCTTCTTCTAGCGCAACCAA	UCcot10236_990	TCTCCATACCACTTTTATTGGAAAAATACC C T TTTCTTAAATAGTTAAATGACATCACAGTT	T	T	T	T	T	T	T	T	T	C		C	T	T	T	T	T	T	T	T	T	T	T	T	n/a	0.875	0.0833333	n/a	T	C	TC
COT_SC_Contig411	COS	cot10236	1016	TGAACTGGAACCCGAGAAAC	TCTTCTTCTAGCGCAACCAA	UCcot10236_1016	TACCTTTTCTTAAATAGTTAAATGACATCA A C AGTTAAAATCCAACATCTTAACACACACAA	C	C	C	C	C	C	C	C	C	A		A	C	C	C	C	C	C	C	C	C	C	C	C	0.0833333	n/a	0.875	n/a	C	A	CA
COT_SC_Contig411	COS	cot10236	1021	TGAACTGGAACCCGAGAAAC	TCTTCTTCTAGCGCAACCAA	UCcot10236_1021	TTTCTTAAATAGTTAAATGACATCACAGTT A G AAATCCAACATCTTAACACACACAAAAAAA	A	A	A	A	A	A	A	A	A	G		G	A	A	A	A	A	A	A	A	A	A	A	A	0.875	n/a	n/a	0.0833333	A	G	AG
COT_SC_Contig411	COS	cot10236	1046	TGAACTGGAACCCGAGAAAC	TCTTCTTCTAGCGCAACCAA	UCcot10236_1046	CAGTTAAAATCCAACATCTTAACACACACA A C AAAAATGAAACAAAGTATCTACCTTAATGG	A	C	C	A	A	A	A	C	A	A		A	A	A	A	A	A	A	A	A	A	A	C	C	0.75	n/a	0.208333	n/a	A	C	AC	x
COT_SC_Contig415	COS	cot10240	147	AGCTCCTCAGACCAACCAAA	ACAGTGCAGCTTGCCTAACA	UCcot10240_147	TTAAATTACTTCTCTTTCAACTCGTAAAAA C T AAAGGCATTAAACCAATAACATGTAGGGGG	C	T	T	C	C	C	C	T	C		C	C	C	C	C	C	C	C	C	C	C	C	T	C	n/a	0.166667	0.791667	n/a	C	T	CT	x
COT_SC_Contig417	COS	cot10242	76	ACGACGCCTACATACCGAAG	TCCATTGTTGTGGATGGATG	UCcot10242_76	CAGTGACTTAACTCCCCCTGCTTGTATAAT C T AACTGCTCTACCTCTTCTTTCGCTACCTCT	C	T	T	C	C	C	C	T	T	T	T	T	C	C	C		C	C	C	C	C	C	T	C	n/a	0.333333	0.625	n/a	C	T	CT	x
COT_SC_Contig417	COS	cot10242	135	ACGACGCCTACATACCGAAG	TCCATTGTTGTGGATGGATG	UCcot10242_135	CTTTCTGTCATGCATTGCAAAGTTAACTAC C T GACTCTGTTTTCTTGAACTTAAAATATCTA	C	T	T	C	C	C	C	T	T	T	T	T	C	C	C	C	C	C	C	C	C	C	T	C	n/a	0.333333	0.666667	n/a	C	T	CT	x
COT_SC_Contig417	COS	cot10242	718	ACGACGCCTACATACCGAAG	TCCATTGTTGTGGATGGATG	UCcot10242_718	TCGAACAGTAATCTGAAAATAACGAAATTA C T CAAAATAAATACTAAATCACTATTGATTTC	C	T	T	C	C	C	C	T	C	C	C	C	C	C	C	C	C	C	C	C	C	C	T	C	n/a	0.166667	0.833333	n/a	C	T	CT
COT_SC_Contig426	COS	cot10248	52	TACCATCTCCTCCGTTTCCA	GCCAAGGTTTATTGCTCCAT	UCcot10248_52	GATTGCAAGCATACTCATCTGAGTAAAAAT C T GTAGTCTTGAACTTCTCCAATCGCTTCGCA	T	C	CT	T	T	T	T	C	T	C	T	T	T	T	T	T	T	T	T	T	T	T	C		n/a	0.75	0.166667	n/a	T	C	TC	x
COT_SC_Contig426	COS	cot10248	72	TACCATCTCCTCCGTTTCCA	GCCAAGGTTTATTGCTCCAT	UCcot10248_72	GAGTAAAAATTGTAGTCTTGAACTTCTCCA A T TCGCTTCGCAACCTGTGAAAATATACGAGG	A	A	A	A	A	A	A	A	A	A	A	T	A	A	A	A	A	A	A	A	A	A	A	A	0.958333	0.0416667	n/a	n/a	A	T	AT
COT_SC_Contig426	COS	cot10248	79	TACCATCTCCTCCGTTTCCA	GCCAAGGTTTATTGCTCCAT	UCcot10248_79	AATTGTAGTCTTGAACTTCTCCAATCGCTT C T GCAACCTGTGAAAATATACGAGGTTAATAG	C	T	CT	C	C	C	C	T	C	CT	C	C	C	C	C	C	C	C	C	C	C	C	T	C	n/a	0.125	0.791667	n/a	C	T	CT
COT_SC_Contig426	COS	cot10248	106	TACCATCTCCTCCGTTTCCA	GCCAAGGTTTATTGCTCCAT	UCcot10248_106	CTTCGCAACCTGTGAAAATATACGAGGTTA A C TAGACAGAATATATATATAGCTTTATAACA	A	C	AC	A	A	A	A	C	A	C	A	A	A	A	A	A	A	A	A	A	A	A	C	A	0.791667	n/a	0.166667	n/a	A	C	AC
COT_SC_Contig426	COS	cot10248	116	TACCATCTCCTCCGTTTCCA	GCCAAGGTTTATTGCTCCAT	UCcot10248_116	TGTGAAAATATACGAGGTTAATAGACAGAA A T ATATATATAGCTTTATAACACAAACTATTT	T	A	AT	T	T	T	T	A	T	A	T	T	T	T	T	T	T	T	T	T	T	T	A	T	0.166667	0.791667	n/a	n/a	T	A	TA
COT_SC_Contig426	COS	cot10248	125	TACCATCTCCTCCGTTTCCA	GCCAAGGTTTATTGCTCCAT	UCcot10248_125	ATACGAGGTTAATAGACAGAATATATATAT A T GCTTTATAACACAAACTATTTGCATATACA	A	T	AT	A	A	A	A	T	A	T	A	A	A	A	A	A	A	A	A	A	A	A	T	A	0.791667	0.166667	n/a	n/a	A	T	AT
COT_SC_Contig426	COS	cot10248	148	TACCATCTCCTCCGTTTCCA	GCCAAGGTTTATTGCTCCAT	UCcot10248_148	TATATATAGCTTTATAACACAAACTATTTG A C ATATACATATTGCTCAATGTCCAAAATCTT	C	A	AC	C	C	C	C	A	C	A	C	C	C	C	C	C	C	C	C	C	C	C	A	C	0.166667	n/a	0.791667	n/a	C	A	CA
COT_SC_Contig426	COS	cot10248	255	TACCATCTCCTCCGTTTCCA	GCCAAGGTTTATTGCTCCAT	UCcot10248_255	CCGCAAAAGCTAAAATTTCGTCATTTGAAA C T GCGGCTTTAAACCGCAAAAGTTGTGCTAAC	T	C		T	T	T	T	C	C	C	C		T	T	T	T	T	T	T	T	T	T	C	T	n/a	0.666667	0.25	n/a	T	C	TC
COT_SC_Contig426	COS	cot10248	258	TACCATCTCCTCCGTTTCCA	GCCAAGGTTTATTGCTCCAT	UCcot10248_258	CAAAAGCTAAAATTTCGTCATTTGAAATGC A G GCTTTAAACCGCAAAAGTTGTGCTAACTTC	G	A		G	G	G	G	A	G	G	G	G	G	G	G	G	G	G	G	G	G	G	A	G	0.125	n/a	n/a	0.833333	G	A	GA
COT_SC_Contig426	COS	cot10248	286	TACCATCTCCTCCGTTTCCA	GCCAAGGTTTATTGCTCCAT	UCcot10248_286	GCGGCTTTAAACCGCAAAAGTTGTGCTAAC C T TCAACGCTAAAAGGGGGCTAATAGGTCTGT	T	C		T	T	T	T	C	T	C	T	T	T	T	T	T	T	T	T	T	T	T	C	T	n/a	0.791667	0.166667	n/a	T	C	TC
COT_SC_Contig426	COS	cot10248	299	TACCATCTCCTCCGTTTCCA	GCCAAGGTTTATTGCTCCAT	UCcot10248_299	GCAAAAGTTGTGCTAACTTCAACGCTAAAA C G GGGGCTAATAGGTCTGTGAATCAAATTAAT	G	C		G	G	G	G	C	G		G	G	G	G	G	G	G	G	G	G	G	G	C	G	n/a	n/a	0.125	0.791667	G	C	GC
COT_SC_Contig426	COS	cot10248	352	TACCATCTCCTCCGTTTCCA	GCCAAGGTTTATTGCTCCAT	UCcot10248_352	AAATTAATACTTCTACAGATCCCTAATGTT A C AATCTAAAAAAAAAAAAAAAAGGCATGGCA	A	C		A	A	A	A	C	A		A	A	A	A	A	A	A	A	A	A	A	A	C	A	0.791667	n/a	0.125	n/a	A	C	AC
COT_SC_Contig426	COS	cot10248	446	TACCATCTCCTCCGTTTCCA	GCCAAGGTTTATTGCTCCAT	UCcot10248_446	ATAATCCTGAAATCGGGTTTTGACTAGCAC C T TCCATGTGAGATTGAAAGAACAACATGATA	C	T		C	C	C	C	T	C	T	C	C	C	C	C	C	C	C	C	C	C	C	T	C	n/a	0.166667	0.791667	n/a	C	T	CT
COT_SC_Contig426	COS	cot10248	537	TACCATCTCCTCCGTTTCCA	GCCAAGGTTTATTGCTCCAT	UCcot10248_537	TCCTGTAATTCATAAAACAAAATCTCATAA C T CTAACCAATTTGCAATTTTTAAAAGATTCA	T	C		T	T	T	T	C	T	T	T	T	T	T	T	T	T	T	T	T	T	T	C	T	n/a	0.833333	0.125	n/a	T	C	TC
COT_SC_Contig426	COS	cot10248	643	TACCATCTCCTCCGTTTCCA	GCCAAGGTTTATTGCTCCAT	UCcot10248_643	TTCAACAAAGAACATACCCATTGTCCAACC A C GTAAAAAATATCTCATTATAAAAATAAAAA	C	A		C	C	C	C	A	C		C	C	C	C	C	C	C	C	C	C	C	C	A	C	0.125	n/a	0.791667	n/a	C	A	CA
COT_SC_Contig426	COS	cot10248	715	TACCATCTCCTCCGTTTCCA	GCCAAGGTTTATTGCTCCAT	UCcot10248_715	AAAATTTTCCTCCAAATTAAGATCTGACTT A G AACAAATTATACAAAAACTGGAAACAAAAT	A	A	A	A	A	A	A	A	A	A	A	G	A	A	A	A	A	A	A	A	A	A	A	A	0.958333	n/a	n/a	0.0416667	A	G	AG
COT_SC_Contig426	COS	cot10248	717	TACCATCTCCTCCGTTTCCA	GCCAAGGTTTATTGCTCCAT	UCcot10248_717	AATTTTCCTCCAAATTAAGATCTGACTTAA A G CAAATTATACAAAAACTGGAAACAAAATCA	A	G	AG	A	A	A	A	G	A	A	A	A	A	A	A	A	A	A	A	A	A	A	G	A	0.833333	n/a	n/a	0.125	A	G	AG
COT_SC_Contig426	COS	cot10248	768	TACCATCTCCTCCGTTTCCA	GCCAAGGTTTATTGCTCCAT	UCcot10248_768	AACAAAATCAACCCCCCAAACCCAACAAAC A G AAAAATACTCCCAATAAATGCAACCTTCTG	A	G	AG	A	A	A	A	G	A	G	A	A	A	A	A	A	A	A	A	A	A	A	G	A	0.791667	n/a	n/a	0.166667	A	G	AG	x
COT_SC_Contig426	COS	cot10248	769	TACCATCTCCTCCGTTTCCA	GCCAAGGTTTATTGCTCCAT	UCcot10248_769	ACAAAATCAACCCCCCAAACCCAACAAACA A G AAAATACTCCCAATAAATGCAACCTTCTGA	A	G	AG	A	A	A	A	G	A	G	A	A	A	A	A	A	A	A	A	A	A	A	G	A	0.791667	n/a	n/a	0.166667	A	G	AG
COT_SC_Contig426	COS	cot10248	783	TACCATCTCCTCCGTTTCCA	GCCAAGGTTTATTGCTCCAT	UCcot10248_783	CCAAACCCAACAAACAAAAAATACTCCCAA A T AAATGCAACCTTCTGAATAAAAATTAAAAA	T	A	AT	T	T	T	T	A	T	A	T	T	T	T	T	T	T	T	T	T	T	T	A	T	0.166667	0.791667	n/a	n/a	T	A	TA
COT_SC_Contig426	COS	cot10248	787	TACCATCTCCTCCGTTTCCA	GCCAAGGTTTATTGCTCCAT	UCcot10248_787	ACCCAACAAACAAAAAATACTCCCAATAAA C T GCAACCTTCTGAATAAAAATTAAAAATCAA	T	C	CT	T	T	T	T	C	T	C	T	T	T	T	T	T	T	T	T	T	T	T	C	T	n/a	0.791667	0.166667	n/a	T	C	TC
COT_SC_Contig433	COS	cot10251	72	TGGAGTTGGAAGAAGGGAAA	GGAACATCTGAATGCGTGAG	UCcot10251_72	TTGCTCAGAGATGGAGATTTGGGAGTTGGT C T CGACGGGATTGATTCTACAGTAAGTTTAAT	T	C	T	T	T	T	T	C	C	C	C	C	T	T	T	T	T	T	T	T	T	T	C	CT	n/a	0.666667	0.291667	n/a	T	C	TC	x
COT_SC_Contig472	COS	cot10267	84	CAGGGCTAAGCAAGATGGTC	CTAAACACAATCCGGGAGTCA	UCcot10267_84	CTCTGCACTCTTAGGACATGAATATAAATA A T ATCCAAACATAAACTAAAAGCACCAATGAA	T	T	T	T	T	T	T	T	T	A	A	T	T	T	T	T	T	T	T	T	T	T	T	T	0.0833333	0.916667	n/a	n/a	T	A	TA
COT_SC_Contig472	COS	cot10267	193	CAGGGCTAAGCAAGATGGTC	CTAAACACAATCCGGGAGTCA	UCcot10267_193	AAATCCTAAGGCCTCCTAACAAAGTAACAA C G GATAGGCGAATAGAAAAATCAAGGAAAAAA	G	G	G	G	G	G	G	G	G	C	C	G	G	G	G	G	G	G	G	G	G	G	G	G	n/a	n/a	0.0833333	0.916667	G	C	GC	x
COT_SC_Contig472	COS	cot10267	421	CAGGGCTAAGCAAGATGGTC	CTAAACACAATCCGGGAGTCA	UCcot10267_421	AAATAAAGTAACAATGAATTGGAGTTTCAT A C GCAACTCCTAGTAGAGGAAAAAGAATCAAG	A	A	A	A	A	A	A	A	A	C	C	A	A	A	A	A	A	A	A	A	A	A	A	A	0.916667	n/a	0.0833333	n/a	A	C	AC	x
COT_SC_Contig472	COS	cot10267	486	CAGGGCTAAGCAAGATGGTC	CTAAACACAATCCGGGAGTCA	UCcot10267_486	CAAGCATCAAGAATAAATGACCTCCCTCTT A G GTTGTGTTCGATTAACCTCTTATAAATGCA	A	A	A	A	A	A	A	A	A	G	G	A	A	A	A	A	A	A	A	A	A	A	A	A	0.916667	n/a	n/a	0.0833333	A	G	AG
COT_SC_Contig477	COS	cot10272	724	ATGTAGGCGTCCCATTACCA	ATGCCTCGTTCAGCTTCTGT	UCcot10272_724	GATCCCATACTATCGGTCTTCTCTAGCTAC C T AACATGCCATAAAATTATGGAACTTTTAAG	C	T	T	C	C	C	C	T	T	T		T	C	C	C	C	C	C	C	C	C	C	T	C	n/a	0.291667	0.666667	n/a	C	T	CT	x
COT_SC_Contig486	COS	cot10277	106	GCTGTCCACTCTGATCCCAT	ATTCAACACCTTCCACACCC	UCcot10277_106	TCTAGAGGCAGACCAACAAATAATCTTAGC C G TATCAAGCTGAAAAAGAAAAACCAGAATTT	C	C	C	C	C	C	C	C	C	C	C	C	C	C	C	C	CG	C	G	C	C	G	C	C	n/a	n/a	0.875	0.0833333	C	G	CG
COT_SC_Contig486	COS	cot10277	139	GCTGTCCACTCTGATCCCAT	ATTCAACACCTTCCACACCC	UCcot10277_139	TCAAGCTGAAAAAGAAAAACCAGAATTTGC A T ACAATCAGCATAACCAAATACAGTTGTTTA	A	T	T	A	A	A	A	T	A	T	T	T	A	A	AT	A	A	A	A	A	T	A	T	T	0.583333	0.375	n/a	n/a	A	T	AT	x
COT_SC_Contig486	COS	cot10277	185	GCTGTCCACTCTGATCCCAT	ATTCAACACCTTCCACACCC	UCcot10277_185	AAATACAGTTGTTTATCAATTCAATTTTAT A G ATATGTTTTTCAGCCAGAATCTGCATTAAA	G	G	G	G	G	G	G	G	G	G	G	G	G	G	G	G	AG	G	A	G	G	A	G	G	0.0833333	n/a	n/a	0.875	G	A	GA
COT_SC_Contig486	COS	cot10277	297	GCTGTCCACTCTGATCCCAT	ATTCAACACCTTCCACACCC	UCcot10277_297	CCAAAGATTCAAGCATCAAATGCAAATGTA A G ATATAAATAAAAATACCTTAAATTCATCAC	G	A	A	G	G	G	G	A	G	A	A	A	A	G	A	G	G	G	G	G	A	G	A	A	0.458333	n/a	n/a	0.541667	G	A	GA
COT_SC_Contig486	COS	cot10277	369	GCTGTCCACTCTGATCCCAT	ATTCAACACCTTCCACACCC	UCcot10277_369	TAGAAAACTACGAAGTAACTATAAATAGAT A G GCTATATTCACTTTAATTCCTCTACAAGTA	G	A	A	G	G	G	G	A	G	A	A	A	A	G	A	G	G	G	G	G	A	G	A	A	0.458333	n/a	n/a	0.541667	G	A	GA
COT_SC_Contig486	COS	cot10277	384	GCTGTCCACTCTGATCCCAT	ATTCAACACCTTCCACACCC	UCcot10277_384	TAACTATAAATAGATGGCTATATTCACTTT A G ATTCCTCTACAAGTATTGATATGGAAATAC	A	G	G	A	A	A	A	G	A	G	G	G	G	A	G	A	A	A	A	A	G	A	G	G	0.541667	n/a	n/a	0.458333	A	G	AG
COT_SC_Contig486	COS	cot10277	432	GCTGTCCACTCTGATCCCAT	ATTCAACACCTTCCACACCC	UCcot10277_432	GATATGGAAATACTAAATTTCTTCACACTT C G TCAAAAAGAATAAACATGAAACAATTTGCT	G	C	C	G	G	G	G	C	G	C	C	C	C	G	C	G	G	G	G	G	C	G	C	C	n/a	n/a	0.458333	0.541667	G	C	GC	x
COT_SC_Contig486	COS	cot10277	474	GCTGTCCACTCTGATCCCAT	ATTCAACACCTTCCACACCC	UCcot10277_474	AAACATGAAACAATTTGCTTTTAAAATATA A T AATTTTTAATTTAATCCTTCTGCTTCAATA	T	T	T	T	T	T	T	T	T	T	T	T	T	T	T	T	AT	T	A	T	T	A	T	T	0.0833333	0.875	n/a	n/a	T	A	TA
COT_SC_Contig486	COS	cot10277	501	GCTGTCCACTCTGATCCCAT	ATTCAACACCTTCCACACCC	UCcot10277_501	ATATAATTTTTAATTTAATCCTTCTGCTTC A T ATACCATAAATTTAGTCCCACTACTTGTTT	A	T	T	A	A	A	A	T	A	T	T	T	T	A	A	A	A	A	A	A	T	A	T	T	0.583333	0.416667	n/a	n/a	A	T	AT
COT_SC_Contig486	COS	cot10277	504	GCTGTCCACTCTGATCCCAT	ATTCAACACCTTCCACACCC	UCcot10277_504	TAATTTTTAATTTAATCCTTCTGCTTCAAT A T CCATAAATTTAGTCCCACTACTTGTTTGTT	A	T	T	A	A	A	A	T	A	T	T	T	T	A	A	A	A	A	A	A	T	A	T	T	0.583333	0.416667	n/a	n/a	A	T	AT
COT_SC_Contig486	COS	cot10277	531	GCTGTCCACTCTGATCCCAT	ATTCAACACCTTCCACACCC	UCcot10277_531	AATACCATAAATTTAGTCCCACTACTTGTT C T GTTTTTGAAAATTAAAATCGAATAGATAGC	C	T	T	C	C	C	C	T	T	T	T	T	T	C	T	C	C	C	C	C	T	C	T	T	n/a	0.5	0.5	n/a	T	T	TT
COT_SC_Contig486	COS	cot10277	533	GCTGTCCACTCTGATCCCAT	ATTCAACACCTTCCACACCC	UCcot10277_533	TACCATAAATTTAGTCCCACTACTTGTTTG C T TTTTGAAAATTAAAATCGAATAGATAGCAC	T	C	C	T	T	T	T	C	T	T	C	C	C	T		T	T	T	T	T	C	T	C	C	n/a	0.583333	0.375	n/a	T	C	TC
COT_SC_Contig486	COS	cot10277	591	GCTGTCCACTCTGATCCCAT	ATTCAACACCTTCCACACCC	UCcot10277_591	CACTCTTAATAAATTTCCGTTAAATTTGAA C T ATGCTACATTTTAATATTTAAATATCAAAG	C	T	T	C	C	C	C	T	C	T	T	T	T	C	T	C	C	C	C	C	T	C	T	T	n/a	0.458333	0.541667	n/a	C	T	CT
COT_SC_Contig486	COS	cot10277	676	GCTGTCCACTCTGATCCCAT	ATTCAACACCTTCCACACCC	UCcot10277_676	GAAGGCTAAACTCCTTGGAAGTAAAAACAG A G GGGACTAAATTTCAAAAGATTGAAGAATAA	A	G	G	A	A	A	A	G	A	G	G	G	G	A	G	A	A	A	A	A	G	A	G	G	0.541667	n/a	n/a	0.458333	A	G	AG
COT_SC_Contig486	COS	cot10277	762	GCTGTCCACTCTGATCCCAT	ATTCAACACCTTCCACACCC	UCcot10277_762	ATTTTTATTATCTAAGATCTACCCAAAATA A G AGCTCAAATCGTCCCAACTTAGCTTAAAAA	G	A	A	G	G	G	G	A	G	A	A	A	A	G	A	G	G	G	G	G	A	G	A	A	0.458333	n/a	n/a	0.541667	G	A	GA
COT_SC_Contig486	COS	cot10277	783	GCTGTCCACTCTGATCCCAT	ATTCAACACCTTCCACACCC	UCcot10277_783	CCCAAAATAGAGCTCAAATCGTCCCAACTT A G GCTTAAAAAAGGTTCCAACTTTATCAATTT	A	G	G	A	A	A	A	G	A	G	G	G	G	A	G	A	A	A	A	A	G	A	G	G	0.541667	n/a	n/a	0.458333	A	G	AG
COT_SC_Contig486	COS	cot10277	809	GCTGTCCACTCTGATCCCAT	ATTCAACACCTTCCACACCC	UCcot10277_809	ACTTAGCTTAAAAAAGGTTCCAACTTTATC A C ATTTAAAACAAATAACACCAAACTGATAAT	A	C	C	A	A	A	A	C	A	C	C	C	C	A	C	A	A	A	A	A		A	C	C	0.541667	n/a	0.416667	n/a	A	C	AC
COT_SC_Contig486	COS	cot10277	822	GCTGTCCACTCTGATCCCAT	ATTCAACACCTTCCACACCC	UCcot10277_822	AAGGTTCCAACTTTATCAATTTAAAACAAA C T AACACCAAACTGATAATCTATTTTTAAGAA	T	C	C	T	T	T	T	C	T	C	C	C	C	T	C	T	T	T	T	T	C	T	C	C	n/a	0.541667	0.458333	n/a	T	C	TC
COT_SC_Contig486	COS	cot10277	837	GCTGTCCACTCTGATCCCAT	ATTCAACACCTTCCACACCC	UCcot10277_837	TCAATTTAAAACAAATAACACCAAACTGAT A C ATCTATTTTTAAGAATAAAAAGAACAGAAA	A	C	C	A	A	A	A	C	A	C	C		C	A	C	A	A	A	A	A		A	C	C	0.541667	n/a	0.375	n/a	A	C	AC
COT_SC_Contig486	COS	cot10277	839	GCTGTCCACTCTGATCCCAT	ATTCAACACCTTCCACACCC	UCcot10277_839	AATTTAAAACAAATAACACCAAACTGATAA C T CTATTTTTAAGAATAAAAAGAACAGAAAAT	T	C	C	T	T	T	T		T	C	C	C	CT	T	CT	T	T	T	T	T	C	T	C	C	n/a	0.541667	0.333333	n/a	T	C	TC
COT_SC_Contig486	COS	cot10277	887	GCTGTCCACTCTGATCCCAT	ATTCAACACCTTCCACACCC	UCcot10277_887	AAGAACAGAAAATACACAAAATTGAGGGGG A G GAAAAGCCAAAAAGAAGGGGAAAAAATGGA	A	G	G	A	A	A	A		A	G	G	G	A	A	G	A		A	A	A	G	A	G	G	0.541667	n/a	n/a	0.375	A	G	AG
COT_SC_Contig486	COS	cot10277	888	GCTGTCCACTCTGATCCCAT	ATTCAACACCTTCCACACCC	UCcot10277_888	AGAACAGAAAATACACAAAATTGAGGGGGA A G AAAAGCCAAAAAGAAGGGGAAAAAATGGAA	A	G	G	A	A	A	A		A	G	G	G	A	A	G	A		A	A	A	G	A	G	G	0.541667	n/a	n/a	0.375	A	G	AG
COT_SC_Contig486	COS	cot10277	889	GCTGTCCACTCTGATCCCAT	ATTCAACACCTTCCACACCC	UCcot10277_889	GAACAGAAAATACACAAAATTGAGGGGGAG A G AAAGCCAAAAAGAAGGGGAAAAAATGGAAC	A	G	G	A	A	A	A		A	G	G	G	A	A	G	A		A	A	A	G	A	G	G	0.541667	n/a	n/a	0.375	A	G	AG
COT_SC_Contig486	COS	cot10277	893	GCTGTCCACTCTGATCCCAT	ATTCAACACCTTCCACACCC	UCcot10277_893	AGAAAATACACAAAATTGAGGGGGAGAAAA A G CCAAAAAGAAGGGGAAAAAATGGAACTTAC	G	A	A	G	G	G	G		G	A	A	A	G	G		G		G	G	G	G	G	A	A	0.291667	n/a	n/a	0.583333	G	A	GA	x
COT_SC_Contig203	COS	cot10298	87	CCGTTCTTCTTTGGTAAGATCAGG	GGTGAATGGACCTACAATGAGT	UCcot10298_87	TGGCCATGTCAACAATTTTCTTCATGTAAG C T TTCTACTTTCTAGTTTGGTTGTCAAGTGAG	T	T	T	T	T	T	T	T	T	C	C	T	T	T	T	T	T	T	T	T	T	T	T	T	n/a	0.916667	0.0833333	n/a	T	C	TC
COT_SC_Contig203	COS	cot10298	138	CCGTTCTTCTTTGGTAAGATCAGG	GGTGAATGGACCTACAATGAGT	UCcot10298_138	GTCAAGTGAGGAGCTCAATCTTGTATTATC A C ATTATGTATGTACCATTTATGTTAATCAGA	C	A	A	A	A	C	C	A	A	A	A	A	A	A	A	A	AC	A	A	AC	A	A	A	A	0.791667	n/a	0.125	n/a	A	C	AC	x
COT_SC_Contig203	COS	cot10298	150	CCGTTCTTCTTTGGTAAGATCAGG	GGTGAATGGACCTACAATGAGT	UCcot10298_150	GCTCAATCTTGTATTATCAATTATGTATGT A G CCATTTATGTTAATCAGACTTGGGAGTGAG	A		A	A	A	A	A		A	G	G		A	A	A	A	A	A	A	A	A	A		A	0.75	n/a	n/a	0.0833333	A	G	AG
COT_SC_Contig203	COS	cot10298	272	CCGTTCTTCTTTGGTAAGATCAGG	GGTGAATGGACCTACAATGAGT	UCcot10298_272	ACGATTTTTTAAGTTTTCTTGGAGGTTACC A C ATTTGCCAGACAGGAATGTCAGACAAGGGT	C	C	C	C	C	C	C	C	C	A	A	AC	C	C	C	C	C	C	C	C	C	C	C	C	0.0833333	n/a	0.875	n/a	C	A	CA	x
COT_SC_Contig203	COS	cot10298	306	CCGTTCTTCTTTGGTAAGATCAGG	GGTGAATGGACCTACAATGAGT	UCcot10298_306	TGCCAGACAGGAATGTCAGACAAGGGTACT C T CCAGAAAAAGAATTAGGAGTAACATATATA	T	C	T	T	T	T	T	C	T	T	T	T	T	T	T	T	T	T	T	T	T	T	CT	T	n/a	0.875	0.0833333	n/a	T	C	TC
COT_SC_Contig203	COS	cot10298	307	CCGTTCTTCTTTGGTAAGATCAGG	GGTGAATGGACCTACAATGAGT	UCcot10298_307	GCCAGACAGGAATGTCAGACAAGGGTACTT C T CAGAAAAAGAATTAGGAGTAACATATATAT	C	C	C	C	C	C	C	C	C	T	T	C	C	C	C	C	C	C	C	C	C	C	C	C	n/a	0.0833333	0.916667	n/a	C	T	CT
COT_SC_Contig203	COS	cot10298	313	CCGTTCTTCTTTGGTAAGATCAGG	GGTGAATGGACCTACAATGAGT	UCcot10298_313	CAGGAATGTCAGACAAGGGTACTTCCAGAA A C AAGAATTAGGAGTAACATATATATCATGGA	A	A	A	A	A	A	A	A	A	C	C	A	A	A	A	A	A	A	A	A	A	A	A	A	0.916667	n/a	0.0833333	n/a	A	C	AC
COT_SC_Contig203	COS	cot10298	324	CCGTTCTTCTTTGGTAAGATCAGG	GGTGAATGGACCTACAATGAGT	UCcot10298_324	GACAAGGGTACTTCCAGAAAAAGAATTAGG A T GTAACATATATATCATGGATTTATTTACCC	A	A	A	A	A	A	A	A	A	T	T	A	A	A	A	A	A	A	A	A	A	A	A	A	0.916667	0.0833333	n/a	n/a	A	T	AT
COT_SC_Contig203	COS	cot10298	382	CCGTTCTTCTTTGGTAAGATCAGG	GGTGAATGGACCTACAATGAGT	UCcot10298_382	CCCATGTGTTAGACATAATGTTAGACATGG A G TATTTGGAGATAAATAAAGAGTCAGAGCCA	A	A	A	A	A	A	A	A	A	G	G	AG	A	A	A	A	A	A	A	A	A	A	A	A	0.875	n/a	n/a	0.0833333	A	G	AG
COT_SC_Contig203	COS	cot10298	385	CCGTTCTTCTTTGGTAAGATCAGG	GGTGAATGGACCTACAATGAGT	UCcot10298_385	ATGTGTTAGACATAATGTTAGACATGGATA C T TTGGAGATAAATAAAGAGTCAGAGCCACAT	T	T	T	T	T	T	T	T	T	C	C	CT	T	T	T	T	T	T	T	T	T	T	T	T	n/a	0.875	0.0833333	n/a	T	C	TC
COT_SC_Contig203	COS	cot10298	412	CCGTTCTTCTTTGGTAAGATCAGG	GGTGAATGGACCTACAATGAGT	UCcot10298_412	ATATTTGGAGATAAATAAAGAGTCAGAGCC A G CATGGAGCACACTTAACTGCCCCAACATTG	A	A	A	A	A	A	A	A	A	G	G	AG	A	A	A	A	A	A	A	A	A	A	A	A	0.875	n/a	n/a	0.0833333	A	G	AG
COT_SC_Contig203	COS	cot10298	416	CCGTTCTTCTTTGGTAAGATCAGG	GGTGAATGGACCTACAATGAGT	UCcot10298_416	TTGGAGATAAATAAAGAGTCAGAGCCACAT A G GAGCACACTTAACTGCCCCAACATTGTGTA	G	G	G	G	G	G	G	G	G	A	A	AG	G	G	G	G	G	G	G	G	G	G	G	G	0.0833333	n/a	n/a	0.875	G	A	GA
COT_SC_Contig203	COS	cot10298	420	CCGTTCTTCTTTGGTAAGATCAGG	GGTGAATGGACCTACAATGAGT	UCcot10298_420	AGATAAATAAAGAGTCAGAGCCACATGGAG C T ACACTTAACTGCCCCAACATTGTGTAAATT	C	C	C	C	C	C	C	C	C	T	T	CT	C	C	C	C	C	C	C	C	C	C	C	C	n/a	0.0833333	0.875	n/a	C	T	CT
COT_SC_Contig203	COS	cot10298	424	CCGTTCTTCTTTGGTAAGATCAGG	GGTGAATGGACCTACAATGAGT	UCcot10298_424	AAATAAAGAGTCAGAGCCACATGGAGCACA C G TTAACTGCCCCAACATTGTGTAAATTAGTT	C	C	C	C	C	C	C	C	C	G	G	CG	C	C	C	C	C	C	C	C	C	C	C	C	n/a	n/a	0.875	0.0833333	C	G	CG
COT_SC_Contig203	COS	cot10298	433	CCGTTCTTCTTTGGTAAGATCAGG	GGTGAATGGACCTACAATGAGT	UCcot10298_433	GTCAGAGCCACATGGAGCACACTTAACTGC C T CCAACATTGTGTAAATTAGTTCCAGAGGTA	C	C	C	C	C	C	C	C	C	T	T	CT	C	C	C	C	C	C	C	C	C	C	C	C	n/a	0.0833333	0.875	n/a	C	T	CT
COT_SC_Contig203	COS	cot10298	509	CCGTTCTTCTTTGGTAAGATCAGG	GGTGAATGGACCTACAATGAGT	UCcot10298_509	TATTAGATAGTTTGAAAGAAGATTGTTCAC A G AAGCTGAATCAGTTGTGAATAAATTTGTGA	A	A	A	A	A	A	A	A	A	G	G	AG	A	A	A	A	A	A	A	A	A	A	A	A	0.875	n/a	n/a	0.0833333	A	G	AG
COT_SC_Contig203	COS	cot10298	516	CCGTTCTTCTTTGGTAAGATCAGG	GGTGAATGGACCTACAATGAGT	UCcot10298_516	TAGTTTGAAAGAAGATTGTTCACAAAGCTG A T ATCAGTTGTGAATAAATTTGTGAGGTGGAA	A	A	A	A	A	A	A	A	A	T	T	AT	A	A	A	A	A	A	A	A	A	A	A	A	0.875	0.0833333	n/a	n/a	A	T	AT
COT_SC_Contig203	COS	cot10298	538	CCGTTCTTCTTTGGTAAGATCAGG	GGTGAATGGACCTACAATGAGT	UCcot10298_538	CAAAGCTGAATCAGTTGTGAATAAATTTGT A G AGGTGGAAGTTAATATTTGTGATGGGTGCA	G	G	A	A	A	G	G	G	G	G	G	G	A	A	A	A	AG	A	A	AG	A	A	G	G	0.458333	n/a	n/a	0.458333	A	A	AA
COT_SC_Contig203	COS	cot10298	579	CCGTTCTTCTTTGGTAAGATCAGG	GGTGAATGGACCTACAATGAGT	UCcot10298_579	TAATATTTGTGATGGGTGCAGGTTGTGAAC A G GTGACCCAAACAGCGCAAATGGAGAAGTTC	G	G	G	G	G	G	G	G	G	A	A	AG	G	G	G	G	G	G	G	G	G	G	G	G	0.0833333	n/a	n/a	0.875	G	A	GA
COT_SC_Contig203	COS	cot10298	607	CCGTTCTTCTTTGGTAAGATCAGG	GGTGAATGGACCTACAATGAGT	UCcot10298_607	ACGGTGACCCAAACAGCGCAAATGGAGAAG C T TCGGAAGAGGTTGACTAGTGACGATCCTGA	T	T	T	T	T	T	T	T	T	C	C	T	T	T	T	T	T	T	T	T	T	T	T	T	n/a	0.916667	0.0833333	n/a	T	C	TC
COT_SC_Contig203	COS	cot10298	618	CCGTTCTTCTTTGGTAAGATCAGG	GGTGAATGGACCTACAATGAGT	UCcot10298_618	AACAGCGCAAATGGAGAAGTTCGGAAGAGG C T TGACTAGTGACGATCCTGATCTTACCAAAG	T	T	T	T	T	T	T	T				T	T	T	T	T	T	T	T	T	T	T	T	T	n/a	0.875	n/a	n/a	T	T	TT
COT_SC_Contig39	COS	cot10318	293	GGAAGCAAAGATGATGCCAC	GGTTGCTCCAAGAGCTGAAC	UCcot10318_293	GGACCCAGTTAACAGATATACCATAAGAAT A C AGCAAAACACCCATCGTACATCCCAAAACA	C	C	C	C	C	C	C	C	C	C	A	C	C	C	C	C	C	C	C	C	C	C	C	C	0.0416667	n/a	0.958333	n/a	C	A	CA
COT_SC_Contig39	COS	cot10318	315	GGAAGCAAAGATGATGCCAC	GGTTGCTCCAAGAGCTGAAC	UCcot10318_315	ATAAGAATCAGCAAAACACCCATCGTACAT C T CCAAAACAAATTGAAGAGGATGGGGCAACT	C	C	C	C	C	C	C	C	C	C	C	T	C	C	C	C	C	C	C	C	C	C	C	C	n/a	0.0416667	0.958333	n/a	C	T	CT
COT_SC_Contig39	COS	cot10318	379	GGAAGCAAAGATGATGCCAC	GGTTGCTCCAAGAGCTGAAC	UCcot10318_379	CTTATGTGAAAAACAGTGCACAAACTACAA C G AAGCATGTTCAAACCAGCCATAACTCTGCC	C	C	C	C	C	C	C	C	C	G	C	G	C	C	C	C	C	C	C	C	C	C	C	C	n/a	n/a	0.916667	0.0833333	C	G	CG
COT_SC_Contig39	COS	cot10318	484	GGAAGCAAAGATGATGCCAC	GGTTGCTCCAAGAGCTGAAC	UCcot10318_484	CGACAATGTTTCTATATTTGAAATATGAAG C T TTTTTATTGACTAAAGGAAACTGATGCCTT	T	C	T	T	T	T	T	C	T	T	T	T	T	T	T	T	T	T	T	T	T	T	C	T	n/a	0.875	0.125	n/a	T	C	TC	x
COT_SC_Contig39	COS	cot10318	588	GGAAGCAAAGATGATGCCAC	GGTTGCTCCAAGAGCTGAAC	UCcot10318_588	ATCTGTAGCAGCAAGAAAAATCTCATCAAC C T TCAACCGCCCACTCCCATGAACTAAGAGCA	T	C	T	T	T	T	T	C	C	C	C	C	T	T	T	T	T	T	T	T	T	T	C	T	n/a	0.708333	0.291667	n/a	T	C	TC	x
COT_SC_Contig425	COS	cot10322	62	CGGAAAGGTAACAGCACCTC	AGCTTCCTCACCCTCTGC	UCcot10322_62	GGCATTAAAAGTCCCTTGAATGTTTTTCTA C G CTCAACCTACAAATTGAAATATAACAAGTG	G	C	G	G	G	G	G	C	C	C	G	C	G	G	G	G	G	G	G	G	G	G	C	G	n/a	n/a	0.25	0.75	G	C	GC	x
COT_SC_Contig425	COS	cot10322	189	CGGAAAGGTAACAGCACCTC	AGCTTCCTCACCCTCTGC	UCcot10322_189	AATATATTAAATAAATATTTTTTGACTGTT C T AAATAAATTGTTAGATATGTGAAAGCTTCC	T	T	T	T	T	T	T	T	T	T	C	T	T	T	T	T	T	T	T	T	T	T	T	T	n/a	0.958333	0.0416667	n/a	T	C	TC
COT_SC_Contig425	COS	cot10322	232	CGGAAAGGTAACAGCACCTC	AGCTTCCTCACCCTCTGC	UCcot10322_232	AGATATGTGAAAGCTTCCGCGTGTGTGGGC A G TCTGACAGAAAGAATTATAATCCTAGTTTG	G	G	G	G	G	G	G	G	G	G	G	A	G	G	G	G	G	G	G	G	G	G	G	G	0.0416667	n/a	n/a	0.958333	G	A	GA
COT_SC_Contig425	COS	cot10322	369	CGGAAAGGTAACAGCACCTC	AGCTTCCTCACCCTCTGC	UCcot10322_369	AAATCGTCAATTGGAGAGGCAGAGCTACAA C G CACGGAATTTCTTCAAGAAATCCCATATTA	G	G	G	G	G	G	G	G	G	G	G	G	G	G	G	G	G	G	G	G	G	G	G	C	n/a	n/a	0.0416667	0.958333	G	C	GC
COT_SC_Contig425	COS	cot10322	637	CGGAAAGGTAACAGCACCTC	AGCTTCCTCACCCTCTGC	UCcot10322_637	ACCCAACTGGAACCGGAACCGGAACGCATA A C CATAAATCCAAAGATTAATAGCATTTAGTC	C	C	C	C	C	C	C	C	C		C	A	C	C	C	C	C	C	C	C	C	C	C	C	0.0416667	n/a	0.916667	n/a	C	A	CA	x
COT_SC_Contig425	COS	cot10322	668	CGGAAAGGTAACAGCACCTC	AGCTTCCTCACCCTCTGC	UCcot10322_668	CATAAATCCAAAGATTAATAGCATTTAGTC A C TATCCAACAAAGAAAAGACTAACCCTAACT	C	C	C	C	C	C	C	C	C	C	C	A	C	C	C	C	C	C	C	C	C	C	C	C	0.0416667	n/a	0.958333	n/a	C	A	CA
COT_SC_Contig448	COS	cot10328	240	CGTTGTCTTCCCGTAATGGAT	CAAACCGACTAATATGCGCC	UCcot10328_240	ACTAACCATTTCTAAACACAATTTCAATAG C T CAACTCTGGGTTATTCAAATTAGATCCCAA	T	C	T	T	T	C	T	C	C	C	CT	C	T	T	T	T	T	T	C	CT	T	T	C	C	n/a	0.541667	0.375	n/a	T	C	TC	x
COT_SC_Contig448	COS	cot10328	483	CGTTGTCTTCCCGTAATGGAT	CAAACCGACTAATATGCGCC	UCcot10328_483	CTTGGGGTACTGGTTTGATTGCTTATATAT A T GATTTTAAATGTTTTTGTTCTTGTGCAGCC	T	A	T	T	T	T	T	A	T	T	T	T	T	T	T	T	T	T	T	T	T	T	A	T	0.125	0.875	n/a	n/a	T	A	TA	x
COT_SC_Contig540	COS	cot10347	67	TGGGACCTAGTCAAGTGATACC	CCCAAATTCAAACCAACCAC	UCcot10347_67	ACACAAAAACCCAGAAAAGAAATTATTCAA G T TTCTTTAATTTCCTCAAGTTTCAGATGAGA	T	G	T	T	T	T	T	G	T	T	T	T	T	T	T	T	T	T	T	T	T	T	T	T	n/a	0.916667	n/a	0.0833333	T	G	TG
COT_SC_Contig540	COS	cot10347	78	TGGGACCTAGTCAAGTGATACC	CCCAAATTCAAACCAACCAC	UCcot10347_78	CAGAAAAGAAATTATTCAATTTCTTTAATT C T CCTCAAGTTTCAGATGAGATCGTAAGTGCT	T	T	T	T	T	T	T	T	T	T	T	T	T	T	T	C	C	C	T	C	C	T	T	CT	n/a	0.75	0.208333	n/a	T	C	TC	x
COT_SC_Contig583	COS	cot10372	119	CAACGACGACAAGCTCATTC	CACACGTCAAGAAGATGCAG	UCcot10372_119	ATACACACATAAAGATATAGATATAGATAT A G GATATAGTCACCATGTAATAAAGGGACTAA	G		G	A	G	G	G		A	A	A		G	G	G	G	AG	G	G	AG	G	G		A	0.208333	n/a	n/a	0.541667	G	A	GA
COT_SC_Contig583	COS	cot10372	141	CAACGACGACAAGCTCATTC	CACACGTCAAGAAGATGCAG	UCcot10372_141	ATAGATATGGATATAGTCACCATGTAATAA A G GGGACTAATTGGTTTTATACATTTTCGCTG	A	A	A	A	A	A	A	A	A	A	G	A	A	A	A	A	A	A	A	A	A	A	A	A	0.958333	n/a	n/a	0.0416667	A	G	AG
COT_SC_Contig583	COS	cot10372	324	CAACGACGACAAGCTCATTC	CACACGTCAAGAAGATGCAG	UCcot10372_324	AATCCATTAATGAACCGGAATTGGGCTTTC A G GTTTTTGATAGGGAAATCGAAGGAGGAAGC	A	G	A	G	A	A	A	G	G	G	G	G	G	A	G	G	G	G	G	G	G	G	G	G	0.25	n/a	n/a	0.75	G	A	GA	x
COT_SC_Contig630	COS	cot10393	208	TGACTGGTTAAAGGCACACG	GGCAAATGCTTCACACTTCA	UCcot10393_208	ATCCTTGTGTTGTTTAATTAGCCTGATGAT C T TGAGCTCTAAATAAAGCATCAAAAGTCCGC	C	T	C	C	C	C	C	T	C	C	T	C	C	C	C	C	C	C	C	C	C	C	T	C	n/a	0.166667	0.833333	n/a	C	T	CT	x
COT_SC_Contig630	COS	cot10393	546	TGACTGGTTAAAGGCACACG	GGCAAATGCTTCACACTTCA	UCcot10393_546	CGGACATCATCGTAGCCTTGTACTCCTTTT A T AAAAGTGTATTTGAAAGCATTAGTAAGACG	T	T	T	T	T	T	T	T	T	T	T	A	T	T	T	T	T	T	T	T	T	T	T	T	0.0416667	0.958333	n/a	n/a	T	A	TA
COT_SC_Contig630	COS	cot10393	558	TGACTGGTTAAAGGCACACG	GGCAAATGCTTCACACTTCA	UCcot10393_558	TAGCCTTGTACTCCTTTTTAAAAGTGTATT C T GAAAGCATTAGTAAGACGATGAAGTGTGAA	T	C	T	T	T	T	T	C	T	C	C	C	T	T	T	T	T	T	T	T	T	T	C	T	n/a	0.75	0.25	n/a	T	C	TC	x
COT_SC_Contig638	COS	cot10397	231	GCTGCCACTGAAGCTAGAGG	GACAAGCTGGCATCTCTTCA	UCcot10397_231	AATATAGTAGCTAATAGCACCTTATATAAG A T CGATAAAAATTGTGGCACACTAAAAACTGT	A	A	A	A	A	A	A	T	A	A	A	A	A	A	A	A	A	A	A	A	A	A	A	A	0.958333	0.0416667	n/a	n/a	A	T	AT
COT_SC_Contig638	COS	cot10397	424	GCTGCCACTGAAGCTAGAGG	GACAAGCTGGCATCTCTTCA	UCcot10397_424	TGAAATAAAGGGAAATCATTCATTAGAATC A G TGATAATTCTTTGTGACTTTATAAAAAATA	A	G	A	A	A	A	A	G	G	G	G	G	A	A	A	A	A	A	A	A	A	A	G	A	0.708333	n/a	n/a	0.291667	A	G	AG	x
COT_SC_Contig638	COS	cot10397	476	GCTGCCACTGAAGCTAGAGG	GACAAGCTGGCATCTCTTCA	UCcot10397_476	TAAAAAATACGATAATTATCTTCCACCGGC A C AAGGGTATCCAACTTTTATTAAAAGTAATA	C	C	C	C	C	C	C	C	C	C	C	A	C	C	C	C	C	C	C	C	C	C	C	C	0.0416667	n/a	0.958333	n/a	C	A	CA
COT_SC_Contig638	COS	cot10397	643	GCTGCCACTGAAGCTAGAGG	GACAAGCTGGCATCTCTTCA	UCcot10397_643	TATCATTACCAAGTCCAATACGGATATTGC A G AAGGGCAAGGAACACTCCCAAAGGTGATCC	A	G	A	A	A	A	A	G	G	G	G	G	A	A	A	A	A	A	A	A	A	A	G	A	0.708333	n/a	n/a	0.291667	A	G	AG	x
COT_SC_Contig691	COS	cot10422	69	CGAGGGAAAGCCAACAAA	GGCGTTTCATTCAAGTTCTC	UCcot10422_69	CTCCTACCTTTTTCACTGGTTTACTGAAAG A G GGAACAGGAATATTGTCAAAATATTCTGGC	G	G	G	G	G	G	G	G	G	G	G	A	G	G	G	G	G	G	G	G	G	G	G	G	0.0416667	n/a	n/a	0.958333	G	A	GA
COT_SC_Contig691	COS	cot10422	107	CGAGGGAAAGCCAACAAA	GGCGTTTCATTCAAGTTCTC	UCcot10422_107	GAATATTGTCAAAATATTCTGGCATTGTAT A G TACATGTCAGAAATAGAGAAAGAGAGAGAG	G	A	G	G	G	G	G	A	G	G	G	G	G	G	G	G	G	G	G	G	G	G	A	G	0.125	n/a	n/a	0.875	G	A	GA	x
COT_SC_Contig692	COS	cot10423	281	CAATGGCCTTCAAGAACTGG	CCATGTATGTTGGGATGTAGTG	UCcot10423_281	TATGTTATCAAAATGTAAAGCAGCTGTTTG A G AAGCCTATTTGGTTTAAACTTGCTTCTTTG	G	G	G	G	G	G	G	G	G	G		A	G	G	G	G	G	G	G	G	G	G	G	G	0.0416667	n/a	n/a	0.916667	G	A	GA
COT_SC_Contig692	COS	cot10423	654	CAATGGCCTTCAAGAACTGG	CCATGTATGTTGGGATGTAGTG	UCcot10423_654	AATCTATAGAACAGGGACCTAGGTACCGAT A G TATAGGCCCCTGGACAAGGCCACTGCACTG	A	G	A	A	A	A	A	G	A	A		A	A	A	A	A	A	A	A	A	A	A	G	A	0.833333	n/a	n/a	0.125	A	G	AG	x
COT_SC_Contig692	COS	cot10423	733	CAATGGCCTTCAAGAACTGG	CCATGTATGTTGGGATGTAGTG	UCcot10423_733	CTCCGAGGCTCGTACTTGACCCTGGCACCT A C CTATCACCTTAAAAATGTGACATTGAAGTC	A	C	A	A	A	A	A	C	C	C		C	A	A	A	A	A	A	A	A	A	A	C	C	0.666667	n/a	0.291667	n/a	A	C	AC	x
COT_SC_Contig711	COS	cot10434	91	GCAGATGCCATTGATTCGTA	AACCTTCCATGCTGATGTGC	UCcot10434_91	AAAACTTCCATAGCAGCCCATGTCTTTGGT A G ATATTCGTCCAACAATACCTGTATATTCAA	G	G	G	G	G	G	G	G	G	G	A	G	G	G	G	G	G	G	G	G	G	G	G	G	0.0416667	n/a	n/a	0.958333	G	A	GA
COT_SC_Contig711	COS	cot10434	204	GCAGATGCCATTGATTCGTA	AACCTTCCATGCTGATGTGC	UCcot10434_204	GGAATCATATAAAATCAACAATGCAATTGC A C ACATCTTTAAATTTTAACGTAGGCACTAAA	A	C	A	A	A	A	A	C	A	C	A	A	A	A	A	A	A	A	A	A	A	A	C	A	0.833333	n/a	0.166667	n/a	A	C	AC	x
COT_SC_Contig711	COS	cot10434	268	GCAGATGCCATTGATTCGTA	AACCTTCCATGCTGATGTGC	UCcot10434_268	CAACATTGTGAATTCAACCATTTTAATTAG A T GTTCAACACTTACAAGTTAATGCTAACTGT	A	T	A	A	A	A	A	T	A	T	A	A	A	A	A	A	A	A	A	A	A	A	T	A	0.833333	0.166667	n/a	n/a	A	T	AT
COT_SC_Contig711	COS	cot10434	277	GCAGATGCCATTGATTCGTA	AACCTTCCATGCTGATGTGC	UCcot10434_277	GAATTCAACCATTTTAATTAGAGTTCAACA C G TTACAAGTTAATGCTAACTGTGGTTAATAA	C	G	C	C	C	C	C	G	C	G	C	C	C	C	C	C	C	C	C	C	C	C	G	C	n/a	n/a	0.833333	0.166667	C	G	CG
COT_SC_Contig711	COS	cot10434	386	GCAGATGCCATTGATTCGTA	AACCTTCCATGCTGATGTGC	UCcot10434_386	TAATCAAATAGGATCTTCTTAGGTCTACTT A T CGGAAGCATCATCAGATAAAAAGATGTAAT	A	T	A	A	A	A	A	T	T	T	A	A	A	A	A	A	A	A	A	A	A	A	T	A	0.791667	0.208333	n/a	n/a	A	T	AT	x
COT_SC_Contig711	COS	cot10434	423	GCAGATGCCATTGATTCGTA	AACCTTCCATGCTGATGTGC	UCcot10434_423	CATCATCAGATAAAAAGATGTAATTGCTTT A G GGGTTCCAGTTCGGATATCATGCACAGGAA	G	A	G	G	G	G	G	A	G	A	G	G	G	G	G	G	G	G	G	G	G	G	A	G	0.166667	n/a	n/a	0.833333	G	A	GA
COT_SC_Contig711	COS	cot10434	536	GCAGATGCCATTGATTCGTA	AACCTTCCATGCTGATGTGC	UCcot10434_536	ACATGTAACATCCCAACAATCAAATCTAAC C T TATTGCGATCAAATTAACAAATATGACCAT	T	C	T	T	T	T	T	C	C	C	T	T	T	T	T	T	T	T	T	T	T	T	C	T	n/a	0.791667	0.208333	n/a	T	C	TC	x
COT_SC_Contig711	COS	cot10434	539	GCAGATGCCATTGATTCGTA	AACCTTCCATGCTGATGTGC	UCcot10434_539	TGTAACATCCCAACAATCAAATCTAACTTA C T TGCGATCAAATTAACAAATATGACCATTCA	T	C	T	T	T	T	T	C	T	C	T	T	T	T	T	T	T	T	T	T	T	T	C	T	n/a	0.833333	0.166667	n/a	T	C	TC
COT_SC_Contig711	COS	cot10434	554	GCAGATGCCATTGATTCGTA	AACCTTCCATGCTGATGTGC	UCcot10434_554	ATCAAATCTAACTTATTGCGATCAAATTAA C T AAATATGACCATTCATGCTCATTTCTTAAC	C	T	C	C	C	C	C	T	C	T	C	C	C	C	C	C	C	C	C	C	C	C	T	C	n/a	0.166667	0.833333	n/a	C	T	CT
COT_SC_Contig735	COS	cot10440	314	CGAGTCAACTGGCGTGTAAA	ATAGCTTTGCGGAACGAGAA	UCcot10440_314	ACGAAAGATCCCGACACATTGATGATACTA C T ATATGTTAACGTAACAAGTCCAAAAGATCT	T	T	T	T	T	T	T	T	T	C	C	T	T	T	T	T	T	T	T	T	T	T	T	T	n/a	0.916667	0.0833333	n/a	T	C	TC	x
COT_SC_Contig735	COS	cot10440	415	CGAGTCAACTGGCGTGTAAA	ATAGCTTTGCGGAACGAGAA	UCcot10440_415	TTCAAAATTGTTCACCAGAAATAGTCACAG G T GCAAAAGAGCAGCAACAATAAAGATTCTCA	T	T	T	T	T	T	T	T	T	G	G	T	T	T	T	T	T	T	T	T	T	T	T	T	n/a	0.916667	n/a	0.0833333	T	G	TG	x
COT_SC_Contig754	COS	cot10452	350	GCTTGAAGAAGAGGAGAACTGC	CAGAACTGGAAGCATGTCGAT	UCcot10452_350	TTTATATGTTGCCAAGTCAATGTCTAGACC C T CTTGCGGTATACATAACTTGCAAACATGGT	T	C	T	T	T	T	T	C	T	T		T	T	T	T	T	T	T	T	T	T	T	C	T	n/a	0.833333	0.125	n/a	T	C	TC	x
COT_SC_Contig754	COS	cot10452	376	GCTTGAAGAAGAGGAGAACTGC	CAGAACTGGAAGCATGTCGAT	UCcot10452_376	GACCTCTTGCGGTATACATAACTTGCAAAC A G TGGTTATGGAACCAACCGCTTCTCAGTCCA	A	A	A	A	A	A	A	A	A	A		G	A	A	A	A	A	A	A	A	A	A	A	A	0.916667	n/a	n/a	0.0416667	A	G	AG
COT_SC_Contig776	COS	cot10465	113	TCTTGTCGGTCCTCATAGCC	GTATGCAGCAGATCCAGCAA	UCcot10465_113	TGGTGACACAATGTAATCCCCCCCTCCCCC C T CAACCATTTCCCTCCCTCCAATAAAAAGTT	T	C	T	T	T	T	T	C	T	C	C		T	T	T	T	T	T	T	T	T	T	C	T	n/a	0.75	0.208333	n/a	T	C	TC	x
COT_SC_Contig776	COS	cot10465	333	TCTTGTCGGTCCTCATAGCC	GTATGCAGCAGATCCAGCAA	UCcot10465_333	CAATGAGATATCCACTCTACCTACACCTAC C T TTAGATGTCTCTCTGTCCACCAGCTACAAA	C	T	C	C	C	C	C	T	T	T	C	T	C	C	C	C	C	C	C	C	C	C	T	C	n/a	0.25	0.75	n/a	C	T	CT	x
COT_SC_Contig782	COS	cot10469	352	TACGGTCTCTGCTCGATGTG	CCCAACAATGGTGTGACAAG	UCcot10469_352	ATAAGGCATTGAAAGTTTAGTCTTCTATTC A G TTATATAGTCGAGGACCTTCATTTCTTTCC	A	G	A	A	A	A	A	G	G	G		G	A	A	A	G	A	A	A	A	G	A	G	G	0.583333	n/a	n/a	0.375	A	G	AG	x
COT_SC_Contig782	COS	cot10469	512	TACGGTCTCTGCTCGATGTG	CCCAACAATGGTGTGACAAG	UCcot10469_512	GTTCCAATGGCACAAGCAATAGATAAAACA C T TAAAGAGCTCTGAATGTAATAACAATGCCT	T	T	T	T	T	T	T	T	T	T		T	T	T	T	C	T	T	T	T	C	T	T	T	n/a	0.875	0.0833333	n/a	T	C	TC	x
COT_SC_Contig796	COS	cot10476	620	TCCTACAGTCAGTTGAGGGACA	CCCAACCAACAATAGAACGG	UCcot10476_620	GCAAATATGGATCCCAGGTATTTCATGAAT C T GATCCTATTCTTTTGCACTTGTTAGCATTT	C	C	C	C	C	C	C	C	T	C	C	T	C	C	C	C	C	C	C	C	C	C	C	C	n/a	0.0833333	0.916667	n/a	C	T	CT	x
COT_SC_Contig796	COS	cot10476	788	TCCTACAGTCAGTTGAGGGACA	CCCAACCAACAATAGAACGG	UCcot10476_788	TTGTTTAGCTTTTAAATTTGTATGTTATCT A G GCTATTTTCATGATCTTTTGTTCCTTTCTG	A	A	A	A	A	A	A	A	A	A	A	G	A	A	A	A	A	A	A	A	A	A	A	A	0.958333	n/a	n/a	0.0416667	A	G	AG	x
COT_SC_Contig815	COS	cot10493	151	TGACAAAGATGGATGGGATG	AGCTGCCTTCACTGTGCTTT	UCcot10493_151	AACCACAAGGTAGTATTCTCCATTCAATTC G T GGAATGTGGGAATTAAACCTCTAGTCTTAA	T	GT	T	T	T	G	T	GT	T	T	T	T	T	T	T	T	T	T	T	T	T	T	GT	T	n/a	0.833333	n/a	0.0416667	T	G	TG	x
COT_SC_Contig815	COS	cot10493	469	TGACAAAGATGGATGGGATG	AGCTGCCTTCACTGTGCTTT	UCcot10493_469	TATCCCATGCATTGGAAACAATGAACAAAG C T TATCAACTATTAATACATATTTACTACAAA	C		C	C	C	T	C		T	T	C	T	C	C	C	C	C	C	C	C	C	C		C	n/a	0.166667	0.708333	n/a	C	T	CT
COT_SC_Contig815	COS	cot10493	474	TGACAAAGATGGATGGGATG	AGCTGCCTTCACTGTGCTTT	UCcot10493_474	CATGCATTGGAAACAATGAACAAAGCTATC A G ACTATTAATACATATTTACTACAAATAATA	A		A	A	A	G	A		A	A	A	A	A	A	A	A	A	A	A	A	A	A		A	0.833333	n/a	n/a	0.0416667	A	G	AG
COT_SC_Contig815	COS	cot10493	618	TGACAAAGATGGATGGGATG	AGCTGCCTTCACTGTGCTTT	UCcot10493_618	ATTTATCAGCAATCAGTTCTGAGGGATATT G T GTCATTAAGTCATTAGATATGCTTGTTTAA	T	G	T	T	T	G	T	G	G	G		G	T	T	T	T	T	T	T	T	T	T	G	T	n/a	0.666667	n/a	0.291667	T	G	TG	x
COT_SC_Contig820	COS	cot10496	192	AGTGAAGATTGCGACAACGG	GCTGAAACAACTCCACCCTC	UCcot10496_192	TGGTTAATGCAATGTTGGACTTCTGAAAAC C T GAGCAGCAGTAGTGTTAATGTAAAACAGTT	T	C	T	T	T	T	T	C	C	C	C	C	T	T	T	T	T	T	T	T	T	T	C	CT	n/a	0.666667	0.291667	n/a	T	C	TC	x
COT_SC_Contig820	COS	cot10496	301	AGTGAAGATTGCGACAACGG	GCTGAAACAACTCCACCCTC	UCcot10496_301	GGCCATTTCTGTTATAGATTTGTCGTTTTC G T TTAGTCTCTTTGGAGCATTATATGTTTCTA	G	T	G	G	G	G	G	T	T	T	T	T	G	G	G	G	G	G	G	G	G	G	T	GT	n/a	0.291667	n/a	0.666667	G	T	GT	x
COT_SC_Contig820	COS	cot10496	310	AGTGAAGATTGCGACAACGG	GCTGAAACAACTCCACCCTC	UCcot10496_310	TGTTATAGATTTGTCGTTTTCGTTAGTCTC G T TTGGAGCATTATATGTTTCTAAGATTCTTT	T	G	T	T	T	T	T	G	G	G	G	T	T	T	T	T	T	T	T	T	T	T	G	T	n/a	0.75	n/a	0.25	T	G	TG
COT_SC_Contig837	COS	cot10504	147	GCGCAATCAGTTGTTGGTTA	CACACTCTTCAGCAAAGGTCA	UCcot10504_147	ATATGATCTTTTATTACAGGTGAGGAAGGG A G ATATCTGTTTTTGGCATGCGTTGCTTTCCA	A	G	A	A	A	A	A	AG	G	G	A	G	A	A	A	A	A	A	A	A	A	A	AG	AG	0.708333	n/a	n/a	0.166667	A	G	AG	x
COT_SC_Contig837	COS	cot10504	216	GCGCAATCAGTTGTTGGTTA	CACACTCTTCAGCAAAGGTCA	UCcot10504_216	AGCTTGTACTAATTCTTAGTTCGCTTAATT G T ATGCTATATTTGGCAGAATACAGCTGATCT	G	G	G	G	G	G	G	G	G	G	T	G	G	G	G	G	G	G	G	G	G	G	G	G	n/a	0.0416667	n/a	0.958333	G	T	GT	x
COT_SC_Contig865	COS	cot10520	501	CTCTGGAGTGAAATCAGGGAA	GGGTATCAAGAAAGGGCTAAGA	UCcot10520_501	GAACCTAATGAAGATCTTAAGCAAATCACA A C AAAACATTACCATCACTTTCCCTAGAAAGT	A		A	A	A	A	A				A	A	A	A	A	A	A	A	A	A	A	A		A	0.791667	n/a	n/a	n/a	A	A	AA	x
COT_SC_Contig924	COS	cot10558	399	ATCCGTTGATTGGCAAAGAG	GCTGGATCAAACTCAACCAA	UCcot10558_399	TCCCCTCAAGAAATCAATCAAAGCTAATCG C T ATTTGACTCTCTGCGACAGATTCATTATAA	T	C	T	T	T	T	T	C	T	T		T	T	T	T	T	T	T	T	T	T	T	C	T	n/a	0.833333	0.125	n/a	T	C	TC	x
COT_SC_Contig931	COS	cot10562	536	CCCACAGGGAAGAAATGCTA	CCAAGTAAATGGTCCCGAGAT	UCcot10562_536	CTAGAATAATAAAGGCAATTATTTTCACCT C G GACATCACTTCCGAGCTGAATAATCTACAT	G	C	G	G	G	G				G			G	G	G	G	G	G	G	G	G	G	C	G	n/a	n/a	0.0833333	0.708333	G	C	GC
COT_SC_Contig931	COS	cot10562	866	CCCACAGGGAAGAAATGCTA	CCAAGTAAATGGTCCCGAGAT	UCcot10562_866	ACAAACTTTGAACACTCAAATGTCTGGGAC C G CTAGAGAAGAATCAATAATATCACTGCAAT	C	G			C	C				G			C	C	C	C	C	C	C	C	C	C	G	G	n/a	n/a	0.541667	0.166667	C	G	CG
COT_SC_Contig931	COS	cot10562	916	CCCACAGGGAAGAAATGCTA	CCAAGTAAATGGTCCCGAGAT	UCcot10562_916	ATCACTGCAATATACGACGCTACCTGTATG A G CCTGCAACCATACTAGCATGTGTCTGTAGC	G	A			G	G				G			G	G	G	G	G	G		G	G	G	A	G	0.0833333	n/a	n/a	0.583333	G	A	GA
COT_SC_Contig934	COS	cot10563	56	ATTGCTCAAGGCACAACCTC	CAACAGCAAGCAACTGTTCA	UCcot10563_56	ATTGATCTCAACCATTTTGTCCAACCTCCT A C TTGAACTCTGGATTCTCCACATCCAGCACA	C	C	C	C	C	C	C	C	C	C	A	C	C	C	C	C	C	C	C	C	C	C	C	C	0.0416667	n/a	0.958333	n/a	C	A	CA
COT_SC_Contig934	COS	cot10563	158	ATTGCTCAAGGCACAACCTC	CAACAGCAAGCAACTGTTCA	UCcot10563_158	AGAAATTTCATTATTAACAAGTAAATGATG A C CCAAAACTCTAGAGTTCATTAAAAGTTATA	C	C	A	A	C	C	C	C	A	A	A	A	C	C	C	AC	A	C	C	C	A	A	C	C	0.375	n/a	0.583333	n/a	C	A	CA	x
ABC_Contig6370	GSP	GSP10003	104	CAGACAAGGACTACAAGGAA	CAGCTCCACAGATAGCACCA	UCgsp10003_104	TTTCTACAGAGCCGGCATTGCTGAGTTTGT A T GCTACCTTCTTGTTCCTTTACATCACTGTC	T	T	T	T	T	T	T	T	T	T	T	A	T	T	T	T	T	T	T	T	T	T	T	T	0.0416667	0.958333	n/a	n/a	T	A	TA
ABC_Contig6370	GSP	GSP10003	131	CAGACAAGGACTACAAGGAA	CAGCTCCACAGATAGCACCA	UCgsp10003_131	TGTTGCTACCTTCTTGTTCCTTTACATCAC C T GTCTTGACTGTCATGGGTGTGTCTCAATCT	T	T	T	T	T	T	T	T	C	C	T	C	T	T	T	T	T	T	T	T	T	T	T	T	n/a	0.875	0.125	n/a	T	C	TC
ABC_Contig6370	GSP	GSP10003	158	CAGACAAGGACTACAAGGAA	CAGCTCCACAGATAGCACCA	UCgsp10003_158	CACTGTCTTGACTGTCATGGGTGTGTCTCA A G TCTAAAACCAAATGTACTACTGTTGGTATT	A	A	A	A	A	A	A	A	AG	A	A	G	A	A	A	A	A	A	A	A	A	A	A	A	0.916667	n/a	n/a	0.0416667	A	G	AG
ABC_Contig6370	GSP	GSP10003	174	CAGACAAGGACTACAAGGAA	CAGCTCCACAGATAGCACCA	UCgsp10003_174	ATGGGTGTGTCTCAATCTAAAACCAAATGT A G CTACTGTTGGTATTCAAGGCATTGCTTGGG	A	A	A	A	AG	A	A	A	G	AG	AG	G	A	A	A	A	A	A	A	A	A	A	A	A	0.791667	n/a	n/a	0.0833333	A	G	AG
ABC_Contig6370	GSP	GSP10003	176	CAGACAAGGACTACAAGGAA	CAGCTCCACAGATAGCACCA	UCgsp10003_176	GGGTGTGTCTCAATCTAAAACCAAATGTAC A T ACTGTTGGTATTCAAGGCATTGCTTGGGCC	T	T	T	T	T	T	T	T	A	T	T	A	T	T	T	T	T	T	T	T	T	T	T	T	0.0833333	0.916667	n/a	n/a	T	A	TA
ABC_Contig6370	GSP	GSP10003	179	CAGACAAGGACTACAAGGAA	CAGCTCCACAGATAGCACCA	UCgsp10003_179	TGTGTCTCAATCTAAAACCAAATGTACTAC C T GTTGGTATTCAAGGCATTGCTTGGGCCTTT	T	T	T	T	T	T	T	T	C	CT	T	C	T	T	T	T	T	T	T	T	T	T	T	T	n/a	0.875	0.0833333	n/a	T	C	TC
ABC_Contig6370	GSP	GSP10003	206	CAGACAAGGACTACAAGGAA	CAGCTCCACAGATAGCACCA	UCgsp10003_206	TACTGTTGGTATTCAAGGCATTGCTTGGGC C T TTTGGTGGCATGATCTTTGCTCTTGTTTAT	C	C	C	C	C	C	C	C	T	CT	C	T	C	C	C	C	C	C	C	C	C	C	C	C	n/a	0.0833333	0.875	n/a	C	T	CT	x
ABC_Contig6370	GSP	GSP10003	236	CAGACAAGGACTACAAGGAA	CAGCTCCACAGATAGCACCA	UCgsp10003_236	CTTTGGTGGCATGATCTTTGCTCTTGTTTA C T TGTACTGCTGGCATTTCAGGTCACTTTCCC	T	T	T	T	T	CT	T	T	C	CT	CT	C	T	T	T	T	CT	T	T	T	T	T	T	T	n/a	0.75	0.0833333	n/a	T	C	TC
ABC_Contig2631	GSP	GSP10016	177	CGAGGTTTTAAACTATGGGTAT	GCAAGGCTGCCGGCTGGATGG	UCgsp10016_177	CACTTGTTAATTAATTGCCTTACATTCCTA G T GTTAATTTCACTCAAGTGGTATGAATATGT	T	T	T	T	T	T	T	T		T	G	T	T	T	T	T	T	T	T	T	T	T	T	T	n/a	0.916667	n/a	0.0416667	T	G	TG	x
ABC_Contig2631	GSP	GSP10016	273	CGAGGTTTTAAACTATGGGTAT	GCAAGGCTGCCGGCTGGATGG	UCgsp10016_273	TTTTCATATACTTTTAAGGATCATGCCTAA C T ATAGTGTTGAATACAGATATATCTCGTACT	C	T	C	C			C	T			C	T	C		C	C	C	C	C	C	C	C	T		n/a	0.166667	0.583333	n/a	C	T	CT
ABC_Contig4028	GSP	GSP10017	242	CATATGGATCGGTGGATCTGGA	ATACCATACCAAGGCTCCTCAG	UCgsp10017_242	CAATCAAGCACCTGGAGATGACAGTGAGGT C T ATTCTTTAGTAAGTTCCTTATTTCTTTTTT	C	T	C	C	C	C	C	T	C		C	C	C	C	C			C	C	C	C	C	T		n/a	0.125	0.708333	n/a	C	T	CT
ABC_Contig4028	GSP	GSP10017	392	CATATGGATCGGTGGATCTGGA	ATACCATACCAAGGCTCCTCAG	UCgsp10017_392	CAGTGTTTATGTCGTAATTAACTGTGTAAA A T TTTTTTTTGACTGAATCAGTCCTCAAGCTA	A	T	A	A	A	A	A	T			T	T		A				A	A		A	A	T	A	0.5	0.208333	n/a	n/a	A	T	AT
ABC_Contig1938	GSP	GSP10021	229	ACATTGAAATTAATTAAGCTGC	GCAAGATATTATTGCTATTTTGGGA	UCgsp10021_229	CACTAAAAATGCATACTTTTCAACGTTATA C T TAATTTTAATAATAAAGTATATCAATCCAT	C	T	C	C	C	C	C	T	C	C	C	C	C	C	C	C	C	C	C	C	C	C		C	n/a	0.0833333	0.875	n/a	C	T	CT	x
ABC_Contig5397	GSP	GSP10022	161	TGGGCTGCATCTGAGAGGTCG	CCAATTTCCGAGAGGTTGCG	UCgsp10022_161	CCTTGAATGGAGGGTTAGCACCGATCACCA A C CATCTTCCCAAATGCATACTTGCGGGCCAA	A	A	A	A	A	A	A	A	A	A	A	C	A	A	A	A	A	A	A	A	A	A	A	A	0.958333	n/a	0.0416667	n/a	A	C	AC	x
ABC_Contig4834	GSP	GSP10033	191	ACCACAATCTCAGTTTGACAGA	ACTAGGCCTCATGGGCAATAT	UCgsp10033_191	AGAACCACCTTTCAAGTTGACATCATATTC A C CTCAACTTTCTCTTCCCTTGCTTGAAAATT	C	A	C	A	C	A	C	A	A	A	A	A	C	A	AC	A	C	A	A	C	C	C	A	A	0.583333	n/a	0.375	n/a	A	C	AC	x
ABC_Contig4834	GSP	GSP10033	199	ACCACAATCTCAGTTTGACAGA	ACTAGGCCTCATGGGCAATAT	UCgsp10033_199	CTTTCAAGTTGACATCATATTCACTCAACT C T TCTCTTCCCTTGCTTGAAAATTTAGGTCAA	T	T	T	T	T	T	T	T	T	T	T	C	T	T	T	T	T	T	T	T	T	T	T	T	n/a	0.958333	0.0416667	n/a	T	C	TC
ABC_Contig4834	GSP	GSP10033	267	ACCACAATCTCAGTTTGACAGA	ACTAGGCCTCATGGGCAATAT	UCgsp10033_267	CTATCAATGATGAAGGTATGCCTCACCATC A G GAGACCTTTCATGAAGGGCAAGCTAGTCAT	A	A	A	A	A	A	A	A	A	A	G	A	A	A	A	A	A	A	A	A	A	A	A	A	0.958333	n/a	n/a	0.0416667	A	G	AG	x
ABC_Contig7086	GSP	GSP10034	82	CTATGAAGCAAATGAAGTTGG	CCACACGAATTTCATTGCCATTGC	UCgsp10034_82	TTGTAGTTGATAAACCTAAACAAGCAACCC C T GCCGCCTCCGCCGCCACTTCCACGATTCTG	T	C	T	T	T	T	T	CT	C		C	C	T	CT	T	C	CT	C	T	C	C	T	C	C	n/a	0.416667	0.416667	n/a	T	T	TT	x
ABC_Contig7086	GSP	GSP10034	277	CTATGAAGCAAATGAAGTTGG	CCACACGAATTTCATTGCCATTGC	UCgsp10034_277	CGGTAAAGATAATTACTCATTTAGCTTCAA C G ACAGGGTTTGTCACAGACAACAGTTATAAC	C	G	C	C	C	C	C	G	G		G	G	C	CG	C	G	CG	G	C	CG	G	C	G	G	n/a	n/a	0.416667	0.416667	C	C	CC	x
ABC_Contig7086	GSP	GSP10034	314	CTATGAAGCAAATGAAGTTGG	CCACACGAATTTCATTGCCATTGC	UCgsp10034_314	TTTGTCACAGACAACAGTTATAACCCTAAA C T ATTTTGGTTAAACTTGTTTAAGATCGATAT	C	C	C	C	C	C	C	C	C		C	C	C	C	C	C	C	C	C	C	C	C	C	T	n/a	0.0416667	0.916667	n/a	C	T	CT
ABC_Contig7086	GSP	GSP10034	322	CTATGAAGCAAATGAAGTTGG	CCACACGAATTTCATTGCCATTGC	UCgsp10034_322	AGACAACAGTTATAACCCTAAACATTTTGG A T TAAACTTGTTTAAGATCGATATTGTGTAAT	T	T	T	T	T	T	T	T	T		T	T	T	T	T	T	T	T	T	T	T	T	T	A	0.0416667	0.916667	n/a	n/a	T	A	TA
ABC_Contig7086	GSP	GSP10034	335	CTATGAAGCAAATGAAGTTGG	CCACACGAATTTCATTGCCATTGC	UCgsp10034_335	AACCCTAAACATTTTGGTTAAACTTGTTTA A T GATCGATATTGTGTAATGTGTAGGAGGAAG	A	A	A	A	A	A	A	A	A		A	A	A	AT	A	T	AT	T	A	A	T	A	A	A	0.75	0.125	n/a	n/a	A	T	AT
ABC_Contig7086	GSP	GSP10034	340	CTATGAAGCAAATGAAGTTGG	CCACACGAATTTCATTGCCATTGC	UCgsp10034_340	TAAACATTTTGGTTAAACTTGTTTAAGATC A G ATATTGTGTAATGTGTAGGAGGAAGACTAC	G	G	G	G	G	G	G	G	G		G	G	G	AG	G	A	G	A	G	A	A	G	G	A	0.208333	n/a	n/a	0.708333	G	A	GA
ABC_Contig1396	GSP	GSP10037	218	TGCAGAGGTTGAAAAGGCAA	AACGGGAAGCTTCAAACAACAC	UCgsp10037_218	CACTATGAAAGTTATCTTTATGGTTCTCAT C G ACCATCTACGAGGATTTTAACTGTTAAATA	C	G	C	C	C	C	C	G	G		G	G	C	C	C	C	C	C	C	C	C	C	G	CG	n/a	n/a	0.666667	0.25	C	G	CG	x
ABC_Contig1767	GSP	GSP10041	96	CTGAAGCTTCTTAATTTCAGCT	GGCTAGGATTTCAGACACTGG	UCgsp10041_96	AGTTATGTTGGAATTTGAAACATTCAACGA A C ACCAATGCATTCAGTCCTGCATTTGCAACA	C	A	C	C	C	C	C	A	C	C	C	C	C	C	C	C	C	C	C						0.0833333	n/a	0.708333	n/a	C	A	CA
ABC_Contig1767	GSP	GSP10041	174	CTGAAGCTTCTTAATTTCAGCT	GGCTAGGATTTCAGACACTGG	UCgsp10041_174	GACAAGGGTGCAGTGTTCATAAAAACACGA A T AACTGACTGCAAGATTTTCATATTCAGGAG	T	T	T	T	T	T	T	T	T	T	T	A	T	T	T	T	T	T	T						0.0416667	0.75	n/a	n/a	T	A	TA
ABC_Contig1767	GSP	GSP10041	390	CTGAAGCTTCTTAATTTCAGCT	GGCTAGGATTTCAGACACTGG	UCgsp10041_390	GTGGGAGTGTGGGACTAATGCTAGATGAGA G T AATCTGACACTAGAGATAAACTACCATCTT	T	T	T	T	T	T	T	T	T	T	T	G	T	T	T	T	T	T	T	T			T		n/a	0.833333	n/a	0.0416667	T	G	TG
ABC_Contig1767	GSP	GSP10041	514	CTGAAGCTTCTTAATTTCAGCT	GGCTAGGATTTCAGACACTGG	UCgsp10041_514	AGAAGACAAAACACTAAACACTACCACAAG C T CTAGAGGAGGAAAAAATAAGGCAAAACATA	C	C	C	C	C	C	C	C	C	C	C	T	C	C	C	C	C	C	C	C	C	C	C	C	n/a	0.0416667	0.958333	n/a	C	T	CT
ABC_Contig1767	GSP	GSP10041	715	CTGAAGCTTCTTAATTTCAGCT	GGCTAGGATTTCAGACACTGG	UCgsp10041_715	CTTAAAGCCTGTCTCGCATGAAAAAAGGTG A G TGTAAGAATATTGAACACGCAAAACTGGAT	G	G	G	G	G	G	G	G	G	G	G	A	G	G	G	G	G	G	G	G	G	G	G	G	0.0416667	n/a	n/a	0.958333	G	A	GA	x
ABC_Contig1767	GSP	GSP10041	743	CTGAAGCTTCTTAATTTCAGCT	GGCTAGGATTTCAGACACTGG	UCgsp10041_743	TGGTGTAAGAATATTGAACACGCAAAACTG A G ATCACATAAAACTAAACTGCTGAGAAAAGT	G	G	G	G	G	G	G	G	G	G	A	G	G	G	G	G	G	G	G	G	G	G	G	G	0.0416667	n/a	n/a	0.958333	G	A	GA
ABC_Contig1767	GSP	GSP10041	839	CTGAAGCTTCTTAATTTCAGCT	GGCTAGGATTTCAGACACTGG	UCgsp10041_839	AGGGTTTATTTACAGCAATCATAAGAACAC A T GTCATTGGATACACCTCAGTTTATCTACTA	A		A	T	T	A	T		T	T	T	T	T	A	T	T	T	T	A	T	T	A		T	0.25	0.625	n/a	n/a	T	A	TA	x
ABC_Contig1767	GSP	GSP10041	882	CTGAAGCTTCTTAATTTCAGCT	GGCTAGGATTTCAGACACTGG	UCgsp10041_882	ACCTCAGTTTATCTACTAAAGGACCTTATA A T TTCTCAAAGTTACCCCTGAACTTTCTCAAG	T	T	T	T	T	T	T	T	T	T	T	A	T	T	T	T	T	T	T	T	T	T	T	T	0.0416667	0.958333	n/a	n/a	T	A	TA
ABC_Contig1767	GSP	GSP10041	895	CTGAAGCTTCTTAATTTCAGCT	GGCTAGGATTTCAGACACTGG	UCgsp10041_895	TACTAAAGGACCTTATATTTCTCAAAGTTA A C CCCTGAACTTTCTCAAGTATGTCAAATTTT	A	C	AC	C	C	A	C	C	C	C	C	C	C	A	C	C	C	C	A	C	C	A	C	C	0.208333	n/a	0.75	n/a	C	A	CA
ABC_Contig1767	GSP	GSP10041	1018	CTGAAGCTTCTTAATTTCAGCT	GGCTAGGATTTCAGACACTGG	UCgsp10041_1018	AGAAAACAAACCACCAAACATAAAAACAAG A T TTCCTAAATAAGCAAAAACGAGAACATCAA	T	T	T	T	T	T	T	T	T	T	T	A	T	T	T	T	T	T	T	T	T	T	T	T	0.0416667	0.958333	n/a	n/a	T	A	TA
ABC_Contig1892	GSP	GSP10042	538	ATCACTAGATTTTCCTCTACCA	CACCAGAATAACCAGCTGAGT	UCgsp10042_538	AAATCAAATAGCAAATTCAACAATGAGTTA C T AAAATTAATTTTCTTCTAAAATAAGAGACC	C	C	C	C	C	C	C	C	C	C	C	T	C	C	C	C	C	C	C	C	C	C	C	C	n/a	0.0416667	0.958333	n/a	C	T	CT
ABC_Contig1892	GSP	GSP10042	573	ATCACTAGATTTTCCTCTACCA	CACCAGAATAACCAGCTGAGT	UCgsp10042_573	TTAATTTTCTTCTAAAATAAGAGACCTTAT G T TAAGAAAATATTCTTCACAAGAAGCAAATT	G	G	G	G	G	G	G	G	G	G	T	G	G	G	G	G	G	G	G	G	G	G	G	G	n/a	0.0416667	n/a	0.958333	G	T	GT	x
ABC_Contig4246	GSP	GSP10046	237	GATCAGCACATTGCGAATGGC	ATTCAGCCTGACCTTCTATA	UCgsp10046_237	TCTTCATTTGAGTCCCTGTGTCTGGCATTC A G TGTCTAACCCGTATTTGGACATGGTACCAG	G	G	G	G	G	G	G	G	G	G	G	A	G	G	G	G	G	G	G	G	G	G	G		0.0416667	n/a	n/a	0.916667	G	A	GA	x
ABC_Contig4246	GSP	GSP10046	246	GATCAGCACATTGCGAATGGC	ATTCAGCCTGACCTTCTATA	UCgsp10046_246	CGTTCCTAGCATTGATTATCTTAACTGCTG A G CAAGGCAGTATCTAATTGACTCTTAGCTTT	A	A	A				A		A		G		A	A	A	A	A	A	A	A	A	A	A	A	0.708333	n/a	n/a	0.0416667	A	G	AG
ABC_Contig4246	GSP	GSP10046	302	GATCAGCACATTGCGAATGGC	ATTCAGCCTGACCTTCTATA	UCgsp10046_302	TGGCCCTCCAAAGATCCTTAAAATACATGA A T AAAACTTAGAAATTTTTATTGCATTTGTGC	A	T	A	A	A	A	A	T	A	A	A	A	A	A	A	A	A	A	A	A	A	A	T		0.833333	0.125	n/a	n/a	A	T	AT	x
ABC_Contig4246	GSP	GSP10046	413	GATCAGCACATTGCGAATGGC	ATTCAGCCTGACCTTCTATA	UCgsp10046_413	GCAGCTACATGTGAAATGAAATAAATGCTT C T TAACCATGTATTAACCCATACATCTGCAGG	C	C	C	C	C	C	C	C	T	T	C	T	C	C	C	C	C	C	C	C	C	C	C	C	n/a	0.125	0.875	n/a	C	T	CT

## Sheet: Table S2
ContigID	Source	Primer	Indel position	Left flanking sequence	indel	Right flanking sequence	TM-1	3-79	Acala Maxxa	DPL 458BR	Paymaster 1218BR	Fibermax 832	Stoneville 4892BR	Pima S-6	G. arboreum	G. raimondii	G. tomentosum	G. mustelinum	AHA 6-1-4	Auburn 623RNR	Coker 312	Deltatype Webber	PD-1	Sealand 542	Stoneville 20	Tamcot Sphinx	Tidewater Seabrook	Wilt Acala 1517	Pima S-7	Tx 2094
CTG1018629	5' end	cg10029	1091	CAGTCACTCAACAGTCAACAAAAAAAAAAT	AT	CAAATCCATGCATAGTATTGAGATTTTTAC	-		-	-	-	-	-	-	+		+	-	-	-	-	-	-	-	-	-	-	-	-	-
CTG1019469	5' end	cg10058	492	TTCGGGGCTAGTCTTGCCATTTCCTTATCA	T	TTCTTCTCTCCTATTTCAGATACACAGGGA	-		+	+	+	+	+			-	+	-	+	+	+	+	+	+	+	+	+	+	-	-
BNL2589	SSR	cg10082	148	GGGTCGGGGAATTGAGAGAGAAAGTGAAAG	A	AAAGTTTGAAGCTTAAGCTACAGTTGGGTT	+	+	+	+	+	+	+	+	+	-	+	+			+	+	+	+	+	+	-	+	+	+
CTG1020478	3' end	cg10112	373	AATTTCGGTATTGATATTAGGGTTCTAGTG	TT	TTTTTCTTCTTCTTCTTTTGAGCTTCTGTC	+	+	+	+	+	+	+	+	-	-	+	+	+	+	+	+	+	+	+	+	+		+	+
CTG1020478	3' end	cg10112	380	GTATTGATATTAGGGTTCTAGTGTTTTTTT	C	TTCTTCTTCTTTTGAGCTTCTGTCGTTGCT	+	+	+	+	+	+	+	+	-	-	+	+	+	+	+	+	+	+	+	+	+		+	+
CTG1022131	5' end	cg10134	494	ACCCAAAAGTTGCCATTTCTGCAGATCTGA	T	TTTTTTTAAAAATTGATACAAGTAAAAGAA	+	+	+	+	+	+	+	+	-	-	+	-
CTG1022131	5' end	cg10134	501	AGTTGCCATTTCTGCAGATCTGATTTTTTT	T	AAAAATTGATACAAGTAAAAGAAGTTTCAA	+	+	+	+	+	+	+	+	+	-	+	+
CTG1022131	5' end	cg10134	502	GTTGCCATTTCTGCAGATCTGATTTTTTTT	A	AAAATTGATACAAGTAAAAGAAGTTTCAAA	-	+	-	+	+	+	+	+	+	+	+	+
CTG1022131	5' end	cg10134	506	CCATTTCTGCAGATCTGATTTTTTTTAAAA	A	TTGATACAAGTAAAAGAAGTTTCAAAGTGG	-	+	-	-	-	+	-	+	+	+	+	+
CTG1018586	intron	cg10147	175	GGTCAAGGTTTTCACTCTTCTTTACCTTCA	T	TTTTTTCCTTTCTTATTTCTGGTAGATCAG	-	-	-	-	-	-	-	-	+	-	-	-
CTG1018586	intron	cg10147	223	TCTGGTAGATCAGATCTTCAGCTCTTTTTT	A	TTTTCCTTTCAAAGTTAAATTAGATCTGGG	+	+	+	+	+	+	+	+	-	+	+	-
CTG1018586	intron	cg10147	465	TTCTACTTCATTCAAATTTTGATTTTTTTT	T	CTTGATCTAACTTTTCAGATGCTGGATCTG	-	+	-	-	-	-	-	+	+	+	+	-		-	-			-				-	+
CTG1018586	intron	cg10147	537	TGAGGCCTGTGATGGATGCTAGATCTTTAA	T	TTTTCACATCGTTTAGCATAGTTCCTTTAA	+	+	+	+	+	+	+	+	-	+	+	-										+	+	-
CTG1018586	intron	cg10147	600	ATATTCAACGTTTCGAAAATTTCTACATTT	T	GTGTTCAATGGTGTATGTGAAATTATTTAT	+	+	+	+	+	+	+	+	-	-	+	-											+
CTG1018586	intron	cg10147	679	ACATTGGAATTTAGTGCTGTTTCATTGAAT	GA	GATTGTTTGTTGTTGATTTGTTATTAATTA	+	+	+	+	+	+	+	+	-	+	+	-
CTG1018586	intron	cg10147	683	TGGAATTTAGTGCTGTTTCATTGAATGAGA	TTGTTTGTTGTT	GATTTGTTATTAATTATTGGTTAGTAGTAT	+	+	+	+	+	+	+	+	-	+	+	-
CTG1018586	intron	cg10147	697	GTTTCATTGAATGAGATTGTTTGTTGTTGA	TT	TGTTATTAATTATTGGTTAGTAGTATAAGT	+	+	+	+	+	+	+	+	-	+	+	-
CTG1018586	intron	cg10147	701	CATTGAATGAGATTGTTTGTTGTTGATTTG	TTA	TTAATTATTGGTTAGTAGTATAAGTGAAGG	+	+	+	+	+	+	+	+	-	+	+	-
CTG1018586	intron	cg10147	832	GAAACTGCAGCTCATCTGTGGTTATACATA	G	GGTTTGGTGACTTTGTCTTGAGGAATTTAT	-	-	-	-	-	-	-	-	+	-	-	-
CTG1018586	intron	cg10147	905	ATTTGAATCAAGAGGATATTTCAGTCGTCC	A	TGTGTCTGTCGTCTCACTTGTAAATTTTTN	+	+	+	+	+	+	+	+	-	+	+	+
CTG1018660	intron	cg10148	359	TTTTCTACTCGAGATTAAATCTAAAGGATC	GA	GCAAAAAAGCTAAAAATACGAAGGCAAATA	+	+	+	+	+	-	+	+	+	-	+	+
CTG1018660	intron	cg10148	362	TCTACTCGAGATTAAATCTAAAGGATCGAG	CAAAAA	AGCTAAAAATACGAAGGCAAATAAGCATGT	+	+	+	+	+	-	+	+	+	-	+	+
CTG1018660	intron	cg10148	371	GATTAAATCTAAAGGATCGAGCAAAAAAGC	TAA	AAATACGAAGGCAAATAAGCATGTAAGCAT	+	+	+	+	+	-	+	+	+	-	+	+
CTG1018660	intron	cg10148	558	TTAAATCAATAACTAAAAAAATAAAAATAC	AA	AAAAAAATAAAATAAAAAAGTGTTACCATT									+	-	+	+
CTG1018660	intron	cg10148	567	TAACTAAAAAAATAAAAATACAAAAAAAAA	T	AAAATAAAAAAGTGTTACCATTGATTCCGA	+		+	+	+	+	+	+	+	-	-	-
CTG1018660	intron	cg10148	570	CTAAAAAAATAAAAATACAAAAAAAAATAA	AA	TAAAAAAGTGTTACCATTGATTCCGATCTT	+		+	+	+	+	+	+	+	-	-	+
BNL3535	SSR	cg10172	50	GGCTAATTCTTCTAGCTGTTATAATTTGTG	TG	ATACTGAAATCTTCGTATTATGTCATCATG	+	+	+	+	+	+	+	+	-	+	+	+	+	+	+	+	+	+	+	+	+	+	+	+
BNL3902	SSR	cg10176	97	TTCAATCTACTGCCAACCATCATTTATGAT	A	AAAAAAATCGAGGTGGACCTTATTATTTAC	+	+	+	+	+	+	+	+		-	+	-	+	+	+	+	+	+	+	+	+	+	+	+
BNL3085	SSR	cg10193	114	AAGAACAGAAGAAAAACAAAAAATAGAGAG	T	TTTTTTTATCAGGCTCGTCTGAACAAGCAA	+	-	+	+	+	+	+	-	+	+	-	+	+	+	+	+	+	+	+	+	+	+	-	+
BNL3085	SSR	cg10193	293	AGAGCATAATCCGTGGAAGAGATTTATGCA	CC	TATTGACTTAATTGCCACATATGGACCGTC	+	-	+	+	+	+	+	-	+	+	+	+	+	+	+	+	+	+	+	+	+	+	-	+
BNL3085	SSR	cg10193	436	CCAGGCTTAAGTCATCTTTGGTGAAATGGT	AA	AGAGTTTTTCATCAACTGGTGAATATATGG	-	+	-	-	-	-	-	+	+	+	-	-	-	-	-	-	-	-	-	-	-	-	+	-
BNL3422	SSR	cg10195	270	TCACCATTTCAAATACCAAGCTTACCTTAA	T	TTTTTTATTAACATTGAACTTAACACTTAC	-	+	-	-	-	+	-	+		-	-	-	-	-	-	-	-	-	-	+	-	-	+	-
CON_001_08766	intron	cg10200	132	TGGCTTATGTAGGTAAGAAATATTTCTCTG	TT	TGTGTGATGTTCGAAGATAAAGTTTGTGGC	+	+	+	+	+	+	+	+	+	+	+	+	+	+	+	+	-	+	+	+	+	+	+
CON_001_08766	intron	cg10200	363	TAAGCTTAAATTTTGATATAACTTCATCAA	T	TCCCCCATCTCCCTTTTAAGAGGAACATTT	+	+	+	+	+	+	+	+	+	+	+	+	+	+	+	+	-	+	+	+	+	+	+
CON_003_02345	intron	cg10207	280	AAAATGTATCAACAATAATAATACATAAAC	AAA	AAAAAAAAAAACCCATAGTAGTTTAAATGT	-	+	+	-	-	-	-	+	+	-	+	+	-	-	-	-	-	-	-	-	-	-	+	-
CON_011_04273	intron	cg10223	439	ATTATTTACAGCACCATGACCATTGCTCCT	CA	TTATACCACCTTACTTCAAAGGAAATTTTC	+	+	+	+	+	+	+	+	-	+	+	+	+	+			+	+	+	+	+	+	+	+
CON_011_04273	intron	cg10223	442	ATTTACAGCACCATGACCATTGCTCCTCAT	T	ATACCACCTTACTTCAAAGGAAATTTTCCT	+	+	+	+	+	+	+	+	-	+	+	+	+	+			+	+	+	+	+	+	+	+
CON_022_04443	intron	cg10232	204	ATTCCTTTTCTTTAGATTTGATTTCTTTAA	T	TAAAAATTTTATTTTGATCCCATATGGAGT	+	+	+	+	+	+			+	-	+		+	+	+	+	+	+	+	+			+	+
CON_001_05708	3' end	cg10244	180	ATGCTTGCACCTTTACACTGGCATGATTAC	AAG	AAGAAGTATGGAAAGCTGGATGACTTTGTA	-	+		-				+	+	+	+	+	-	-	-	-	-	-	-	-	-	-	+	-
CON_003_02352	3' end	cg10252	79	ACTTCAACCTATTCATGGTTCAAACTGGGT	A	AAGTAACCTCCAATTCCCCACCAGAAAACT	+		+	+	+	+			-	+	+	+	+	+	+	+	+	+	+	+	+	+		+
CON_004_03382	3' end	cg10265	576	CTTTGATGTTTAAGTCTATCAGAATTCACA	T	TTTTTTTTTATGTTTGTTGTTCAACTCTTT	-	+	-	-	-	-	-	+	-		+	-	-	-	-	-	-	-	-	-	-	-	+	-
CON_004_03441	3' end	cg10269	153	TGGTAAAAATTGGTTTCTTTTGTCTTTTTC	T	CTTCTTTTTTTTTTGCCAAAGTTGGGGGTT	-	-	-	-	-	-	-	-	-	+	-	-	-	-	-		-	+	-	-	-	-	-	-
CON_004_03441	3' end	cg10269	155	GTAAAAATTGGTTTCTTTTGTCTTTTTCTC	TTC	TTTTTTTTTTGCCAAAGTTGGGGGTTTTAA	-	-	-	-	-	-	-	-	+	+	-	-	-	-	-		-	+	-	-	-	-	-	-
CON_004_03441	3' end	cg10269	213	TTTAATTCATTTCTGAAGTTGCATGTTTTG	AAT	TTTGAGGGTTCTTGGATTTAGGGAACCCTA	-	+	-	-	-	-	-	+	+	+	+	-	-	-	-		-	-	-	-	-	-	+	-
CON_004_03499	3' end	cg10270	37	TTTTTTATTTTTTAACATCGTGTGTGTGGG	TTTTA	GGGTTTTTTTTTTGTTATTTAATTTAAAAG	-	-	-	-	-	-	-	-	-	+		-	-	-	-	-	-	-	-	-	-	-	-
CON_008_04074	3' end	cg10286	98	AGGAGGGCTGATTAAAGGTAAAAGAAGAGC	A	AAAAAAAAAAGGAAAAAAAAGGGGGACTTG	-	-	+	+	+	+	+	-	+	-	+	+	-	+	+	-	-	+	-	-	+	-	-
CON_008_04074	3' end	cg10286	1088	AAATCAGAACCAAAGCCTCTACTATTCTCT	AAAC	TACAGAAGCCTCTACTATTCTCTAAACTAC	+	-	+	+	+	+	+	-	+	+	+	+	+	+	+	+	+	+	+	+	+	+	-	+
CON_008_04074	3' end	cg10286	1093	AGAACCAAAGCCTCTACTATTCTCTAAACT	ACAGAAGCC	TCTACTATTCTCTAAACTACAGATCAAGCT	+	-	+	+	+	+	+	-	+	+	+	+	+	+	+	+	+	+	+	+	+	+	-	+
CON_008_04074	3' end	cg10286	1103	CCTCTACTATTCTCTAAACTACAGAAGCCT	CT	ACTATTCTCTAAACTACAGATCAAGCTAGA	+	-	+	+	+	+	+	-	+	+	+	+	+	+	+	+	+	+	+	+	+	+	-	+
CON_008_04074	3' end	cg10286	1124	CAGAAGCCTCTACTATTCTCTAAACTACAG	AT	CAAGCTAGAAATCAAGTTAAAACGACAAAA	-	+	-	-	-	-	-	+	-	+	-	-	-	-	-	-	-	-	-	-	-	-	+	-
CON_008_04074	3' end	cg10286	1127	AAGCCTCTACTATTCTCTAAACTACAGATC	AAGC	TAGAAATCAAGTTAAAACGACAAAAACGAA	-	+	-	-	-	-	-	+	-	+	-	-	-	-	-	-	-	-	-	-	-	-	+	-
CON_008_04074	3' end	cg10286	1166	ATCAAGTTAAAACGACAAAAACGAAACAGA	A	TAAGACTACCGATCAAATCAGAGAAAATAA	-	+	-	-	-	-	+	+	+	+	+	+	-	-	-	-	-	-	-	-	-	-	+	-
CON_009_04192	3' end	cg10296	316	GATGACAGGGTGCTTCAGATAAGCGGGGAG	A	GGAATGTAGAGAAGGAAGACAAGAATGACA	-	+	-	-	-	-	-	+	+		+	+	-	-	-	-	-	-	-	-	-	-	+	-
CON_009_04204	3' end	cg10297	277	TCACACAATCAAACTATTATTTTTGTTATG	T	TTATTTTGTTTAGAGTATCATGTAGTCAAT	-	+	-	-	-	-	-	+	+	+			-	-	-	-	-	-	-	-	-	-	+	-
CON_009_04204	3' end	cg10297	282	AATCAAACTATTATTTTTGTTATGTTTATT	TGTTTAGAGTATCATGTAGTCAATTGAACC		-	-	-	-	-	-	-	-	+	-			-	-	-	-	-	-	-	-	-	-	-	-
CON_009_04204	3' end	cg10297	402	TTCTATCTACAAGACTCAAACCCGAAACCA	T	TGCACAAGTGGCATTAACCTTATTACCACT	+	-	+	+	+	+	+	-	+	-			+	+	+	+	+	+	+	+	+	+	-	+
CON_009_04204	3' end	cg10297	563	TATTCTATTAAACAAAGTCAATTACTTCGG	T	TGGCAGAGTGGAAAGAAAATTAGAATGATG	-	+	-	-	-	-	-	+	-	+			-	-	-	-	-	-	-	-	-	-	+	-
CON_009_04204	3' end	cg10297	565	TTCTATTAAACAAAGTCAATTACTTCGGTT	G	GCAGAGTGGAAAGAAAATTAGAATGATGAA	-	+	-	-	-	-	-	+	-	+			-	-	-	-	-	-	-	-	-	-	+	-
CON_009_04204	3' end	cg10297	627	AATGGAAAAATTGAAGTTGGAAAACAAGAG	A	AAAAAATTTACCTTTTGGGGGAAAAAATAA	+	-	+	+	+	+	+	-	-	-			+	+	+	+	+	+	+	+	+	+	-	+
CON_009_04204	3' end	cg10297	1485	GAATCTCTAGAATTTATAAAGCACTGAGAA	TG	AAAAAAAAAGGACCTTGCCGGAGCGCTTGA	+	-	+	+	+	+		-	+	-			+	+	+	+	+	+	+	+	+	+	-
CON_010_04253	3' end	cg10301	770	CATCACTAGAGGGGAAGGCAGGGGCCTTGG	T	CCCCCTTGGTTAAATGGTCTAATTGTATTT	-	-		-	-	-	-	-	-	+	+		-	-	-	-	-	-	-	-	-	-	-	-
CON_010_04253	3' end	cg10301	1208	CACCAATACAGAGTTAAAGAGAAGAGACTA	T	ATTGAATATTTCCTCCTAGTTTATTAAGAA		-		+	+	+	+	-	+	+	+		+	+	+	+	+	+	+	+	+	+	-	+
CON_010_04253	3' end	cg10301	1209	ACCAATACAGAGTTAAAGAGAAGAGACTAT	A	TTGAATATTTCCTCCTAGTTTATTAAGAAG		+		+	+	+	+	+	+	-	-		+	+	+	+	+	+	+	+	+	+	+	+
CON_010_04253	3' end	cg10301	1283	AACATAGCAAGTAATTAAGCTAATTTTTTT	T	ACTACTAAAAGAAAATCACTTACN		+		-	+	+	+	+	+	-	-		+	+	+	+	+	+	+	+	+	+	+	+
CON_012_04323	3' end	cg10308	105	TCGATTAATTGTTGTTTGCATTGCACCTAG	TT	TATTATACCATTTGTCATGCGATCTTTGGC	+	+	+	+	+	+	+	+	+	-	+	+	+	+	+	+	+	+	+	+	+	+	+
CON_012_04323	3' end	cg10308	108	ATTAATTGTTGTTTGCATTGCACCTAGTTT	A	TTATACCATTTGTCATGCGATCTTTGGCTT	+	+	+	+	+	+	+	+	+	-	+	+	+	+	+	+	+	+	+	+	+	+	+
CON_012_04323	3' end	cg10308	161	TTTGGCTTATAGATGGAGCTCATTAGAACA	GT	GAAATTGAAGATCAAATCAAACGATCATAA	+	-	+	+	+	+	+	-	+	+	+	+	+	+	+	+	+	+	+	+	+	+	-
CON_012_04323	3' end	cg10308	164	GGCTTATAGATGGAGCTCATTAGAACAGTG	AAAT	TGAAGATCAAATCAAACGATCATAATCTTC	+	-	+	+	+	+	+	-	+	+	+	+	+	+	+	+	+	+	+	+	+	+	-
CON_012_04323	3' end	cg10308	169	ATAGATGGAGCTCATTAGAACAGTGAAATT	GAA	GATCAAATCAAACGATCATAATCTTCACAT	+	-	+	+	+	+	+	-	+	+	+	+	+	+	+	+	+	+	+	+	+	+	-
CON_012_04323	3' end	cg10308	174	TGGAGCTCATTAGAACAGTGAAATTGAAGA	TCAA	ATCAAACGATCATAATCTTCACATTATTTA	+	-	+	+	+	+	+	-	+	+	+	+	+	+	+	+	+	+	+	+	+	+	-
CON_012_04323	3' end	cg10308	179	CTCATTAGAACAGTGAAATTGAAGATCAAA	TC	AAACGATCATAATCTTCACATTATTTATCG	+	-	+	+	+	+	+	-	+	+	+	+	+	+	+	+	+	+	+	+	+	+	-
CON_012_04323	3' end	cg10308	457	AAGGTTGGAGAAATTGCAACAGAAGAGGTA	GTGGCTGTTGCT	CCTGCAACAGAACCTGTTGCTCCTGCAGCA	-	-	-	-	-	-	-	-	-	+	-	-	-	-	-	-	-	-	-	-	-	-	-
CON_012_04323	3' end	cg10308	694	CCTAAGGAAACGGTAGCAGAGCCAGTTGCC	GAGGA	GTCCAAGGAGTCCAAGGAGACTTCTGAGCC	+	+	+	+	+	+	+	+	+	-	+	+	+	+	+	+	+	+	+	+	+	+	+
CON_012_04323	3' end	cg10308	700	GAAACGGTAGCAGAGCCAGTTGCCGAGGAG	TCCA	AGGAGTCCAAGGAGACTTCTGAGCCAACAG	+	+	+	+	+	+	+	+	+	-	+	+	+	+	+	+	+	+	+	+	+	+	+
CON_012_04323	3' end	cg10308	767	AAGAAACCAAAGAAAGCACAGAGTCTACAG	A	AGCAGCAGCAGCAGCAGCAGCAGCAGCAGC		+	-	-	-	-	+	+	+	+	+	+	-	-	+	-	-	-	-	-	+	-	+
CON_012_04323	3' end	cg10308	769	GAAACCAAAGAAAGCACAGAGTCTACAGAA	GC	AGCAGCAGCAGCAGCAGCAGCAGCAGCAGA		+	-	-	-	-	+	+	+	+	+	+	-	-	+	-	-	-	-	-	+	-	+
CON_017_04407	3' end	cg10323	876	TAAAAACTGGCTAATTATTAAAAATAAATC	TTGTTTGTTTGT	TTGTTTGTTTGTTTCCCAGATTTTGTATAT	+	+	+	+	+	+	+	+	-	+			+	+	+	+	+	+	+	+	+	+	+	+
CON_017_04407	3' end	cg10323	894	TAAAAATAAATCTTGTTTGTTTGTTTGTTT	GTTTGTTT	CCCAGATTTTGTATATGATCGGAACCAGAT	-	-	-	-	-	-	-	-	+	+	-	+	-	-	-	-	-	-	-	-	-	-	-	-
CON_017_04410	3' end	cg10324	179	AAGAGGTACTTCATGATTCACAAAATATAC	TGTTATT	TGTTTTTTATTTTTTGTTTTTTTTGCTATT	+	+	+	+	+	+	+	+	+	+	+	-	+	+	+	+	+	+	+	+	+	+	+	+
CON_017_04410	3' end	cg10324	188	TTCATGATTCACAAAATATACTGTTATTTG	TTT	TTTATTTTTTGTTTTTTTTGCTATTCTGGG	+	+	+	+	+	+	+	+	+	+	+	-	+	+	+	+	+	+	+	+	+	+	+	+
CON_017_04410	3' end	cg10324	193	GATTCACAAAATATACTGTTATTTGTTTTT	T	ATTTTTTGTTTTTTTTGCTATTCTGGGTCT	+	+	+	+	+	+	+	+	+	-	+	+	+	+	+	+	+	+	+	+	+	+	-	+
CON_017_04410	3' end	cg10324	195	TTCACAAAATATACTGTTATTTGTTTTTTA	TTT	TTTGTTTTTTTTGCTATTCTGGGTCTGATC	+	+	+	+	+	+	+	+	+	+	+	-	+	+	+	+	+	+	+	+	+	+	+	+
CON_017_04410	3' end	cg10324	205	ATACTGTTATTTGTTTTTTATTTTTTGTTT	TTTTT	GCTATTCTGGGTCTGATCGCGTATTGATAC	+	-	+	+	+	+	+	-	+	-	-	+	+	+	+	+	+	+	+	+	+	+	-	+
CON_017_04410	3' end	cg10324	211	TTATTTGTTTTTTATTTTTTGTTTTTTTTG	C	TATTCTGGGTCTGATCGCGTATTGATACTC	+		+	+	+	+	+	+	+	-	+	+	+	+	+	+	+	+	+	+	+	+	-	+
CON_031_04488	3' end	cg10343	309	ACCCAACAGTTTAACATACCTTAAAGAGTG	TG	ATGATTTGAATTGAGTTTTATTCACCACCT	-	+	-	-	-	-	-	+	+		+	+	-	-	-	-	-	-	-	-	-	-	-	-
CON_001_06974	intron	cg10405	224	TTTTGCATTGGCTTGTGTTTTATTAATTAT	TTGCTCC	AACTACTCAAACGTTGATGCCTGCTTTATT									+	-		+
CON_001_06974	intron	cg10405	251	TATTTGCTCCAACTACTCAAACGTTGATGC	C	TGCTTTATTCTTGCATTTGCAGGCTGGTTT									+	-		+
CON_001_06273	intron	cg10420	269	TTAAACCCTCTTTTAATTTTCATTTTTTTT	T	CATGATCTATCTCTTTACTTTTGCTCAAAA	+	-	+	+	+	+	+		+	+	+	+	+	+	+	+	+	+	+	+	+	+	-	+
CON_001_07186	intron	cg10426	38	AAACAAAATCAGAAAACAAGGTGTTTTTTA	TTTT	ATTTTATTTTTCCATTTTAAGTATGATTGT	+	+	+	+	+	-			-	+	+	+	+	+	+	+	+		+	+	+	+	+	+
CON_001_07186	intron	cg10426	43	AAATCAGAAAACAAGGTGTTTTTTATTTTA	T	TTTATTTTTCCATTTTAAGTATGATTGTTC	+	+	+	+	+	+			+	+	+	-	+	+	+	+	+		+	+	+	+	+	-
CON_001_07186	intron	cg10426	138	AGTTTCCGTTAGTTGATATTCGATTTGTTT	A	ATTTTTTATATATTTTTTTGTTAGATGTGT		+	+	-	-	-			+	+	+	+	-	+	-	-	-		-	-	-	-	+	+
CON_001_07186	intron	cg10426	323	TTTAATATGGTTTTGGATTTAGTTTTCGTG	TT	TTTTTTTTTGCGTTAATTAGTGATGCTTTT		+	-	-	-	-			-	-	+	-	-	+	-		-		-	-	-	-	+	+
CON_001_10613	intron	cg10436	100	TTTTCACACTGCCCATTTCGGAGGTAACCA	T	TTTTTTTTCCTGCATTATTACTTCGTTTGC	-	+	-	-	-	-	-	+	+	+	+	+	-	-	-	-	-	-	-	-	-	-	+	-
CON_001_13895	intron	cg10441	412	TCTGGTTACACTCTCTTTCACATTTCCTCC	T	CAATTTTCTTGCACCGTTGTTTGGTCAAGT	+	+	+	+	+	+	+	+	+	+	-	+	+	+	+	+	+	+	+	+	+	+	+	+
CON_001_00006	5' end	cg10503	374	TAGAAATTGCTGAAAGTGTATTTGGGTCAA	G	TTCCAATGCGCAGAACCTCAATTGCAAGGT	+	+	+	+	+	+	+	+	+		-	+	+	+	+	+	+	+	+	+	+	+	+	+
CON_001_00006	5' end	cg10503	377	AAATTGCTGAAAGTGTATTTGGGTCAAGTT	CCAAT	GCGCAGAACCTCAATTGCAAGGTGAGTTTC	+	+	+	+	+	+	+	+	+		-	+	+	+	+	+	+	+	+	+	+	+	+	+
CON_001_00006	5' end	cg10503	384	TGAAAGTGTATTTGGGTCAAGTTCCAATGC	GC	AGAACCTCAATTGCAAGGTGAGTTTCTTTG	+	+	+	+	+	+	+	+	+		-	+	+	+	+	+	+	+	+	+	+	+	+	+
CON_001_00006	5' end	cg10503	387	AAGTGTATTTGGGTCAAGTTCCAATGCGCA	G	AACCTCAATTGCAAGGTGAGTTTCTTTGTT	+	+	+	+	+	+	+	+	+		-	+	+	+	+	+	+	+	+	+	+	+	+	+
CON_001_00006	5' end	cg10503	389	GTGTATTTGGGTCAAGTTCCAATGCGCAGA	ACCTCAATT	GCAAGGTGAGTTTCTTTGTTTGAGGTATTT	+	+	+	+	+	+	+	+	+		-	+	+	+	+	+	+	+	+	+	+	+	+	+
CON_001_00006	5' end	cg10503	399	GTCAAGTTCCAATGCGCAGAACCTCAATTG	CAA	GGTGAGTTTCTTTGTTTGAGGTATTTGGGT	+	+	+	+	+	+	+	+	+		-	+	+	+	+	+	+	+	+	+	+	+	+	+
CON_001_00006	5' end	cg10503	403	AGTTCCAATGCGCAGAACCTCAATTGCAAG	G	TGAGTTTCTTTGTTTGAGGTATTTGGGTTA	+	+	+	+	+	+	+	+	+		-	+	+	+	+	+	+	+	+	+	+	+	+	+
CON_001_04996	5' end	cg10600	66	AAAGCAGACTCTTGGCTCCCCGAACCTTCT	C	CCATCAAGTACAATATCTCTCCTCTTTCAA	-	+	-	-	-	-	-	+	+		+	+	-	-	-	+	-	-	+	-	+	-	+	-
CON_001_04996	5' end	cg10600	69	GCAGACTCTTGGCTCCCCGAACCTTCTCCC	A	TCAAGTACAATATCTCTCCTCTTTCAAGCG	-	+	-	-	-	-	-	+	+		+	+	-	-	-	+	-	-	+	-	+	-	+	-
CON_001_05054	5' end	cg10606	63	TTGGCAACTTAGTATTTTTGCCACTAAATT	A	AGTACTTGGTACAATCATAGCTGTTAATAA	-	+	-	-	-	-	-	+	+	+	+	+	-	-	-	-	-	-	-	-	-	-	+	-
CON_001_05054	5' end	cg10606	65	GGCAACTTAGTATTTTTGCCACTAAATTAA	GT	ACTTGGTACAATCATAGCTGTTAATAATAA	-	+	-	-	-	-	-	+	+	+	+	+	-	-	-	-	-	-	-	-	-	-	+	-
CON_001_05054	5' end	cg10606	69	ACTTAGTATTTTTGCCACTAAATTAAGTAC	TT	GGTACAATCATAGCTGTTAATAATAACTAA	-	+	-	-	-	-	-	+	+	+	+	+	-	-	-	-	-	-	-	-	-	-	+	-
CON_001_05054	5' end	cg10606	71	TTAGTATTTTTGCCACTAAATTAAGTACTT	G	GTACAATCATAGCTGTTAATAATAACTAAG	-	+	-	-	-	-	-	+	+	+	+	+	-	-	-	-	-	-	-	-	-	-	+	-
CON_001_05054	5' end	cg10606	74	GTATTTTTGCCACTAAATTAAGTACTTGGT	ACA	ATCATAGCTGTTAATAATAACTAAGTTGGT	-	+	-	-	-	-	-	+	+	+	+	+	-	-	-	-	-	-	-	-	-	-	+	-
CON_001_05054	5' end	cg10606	78	TTTTGCCACTAAATTAAGTACTTGGTACAA	T	CATAGCTGTTAATAATAACTAAGTTGGTGA	-	+	-	-	-	-	-	+	+	+	+	+	-	-	-	-	-	-	-	-	-	-	+	-
CON_001_05286	5' end	cg10638	143	GGTCACATTAGCGAGGTTTGAACACCCTTT	CC	CACCATTCATATACATATACATATACATAT	-	+	+	+	+	+	-	+	-	+	+	+	+	-	-	-	+	+	+	+	+	+	+	+
CON_001_05286	5' end	cg10638	146	CACATTAGCGAGGTTTGAACACCCTTTCCC	A	CCATTCATATACATATACATATACATATAC	-	+	+	+	+	+	-	+	-	+	+	+	+	-	-	-	+	+	+	+	+	+	+	+
CON_001_05286	5' end	cg10638	153	GCGAGGTTTGAACACCCTTTCCCACCATTC	AT	ATACATATACATATACATATACATATACAT	-	-	-	-	-	-	-	-	-	+	-	+	-	-	-	-	-	-	-	-	-	-	-	-
CON_001_05286	5' end	cg10638	156	AGGTTTGAACACCCTTTCCCACCATTCATA	TACATATA	CATATACATATACATATACATATACATATA	-	-	+	+	+	+	-	-	-	+	+	+	+	-	-	-	+	+	+	+	+	+	-	-
CON_001_05286	5' end	cg10638	165	CACCCTTTCCCACCATTCATATACATATAC	ATATA	CATATACATATACATATACATATACATATA	-	-	+	+	+	+	-	-	-	+	+	+	+	-	-	-	+	+	+	+	+	+	-	-
CON_001_05286	5' end	cg10638	173	CCCACCATTCATATACATATACATATACAT	A	TACATATACATATACATATACATATACATA	-	+	+	+	+	+	-	+	-	+	+	+	+	-	-	-	+	+	+	+	+	+	+	+
CON_001_05286	5' end	cg10638	206	CATATACATATACATATACATATACATATA	CATATA	GTGATGTTGTTCTTGGTATGGTTCAGAAAC	+	+	-	-	-	-	+	+	+	+	+	+	-	+	-	+	-	-	+	+	-	-	+	+
CON_001_05295	5' end	cg10640	69	CACTTCACGCCAAGCAGGTACCTTTTTTTT	T	TTTCATTATTTCAATCTTTTCCCTTTTTGG	-	-	-	-	-	-	-	+	+			-	-	-	-	-	-	-	-	-	-	-	+	-
CON_001_05295	5' end	cg10640	102	TTCATTATTTCAATCTTTTCCCTTTTTGGG	TT	TTTTTTTCCCCATCAGAGTTGTCATCTTTA	-	-	-	-	-	-	-	+	+	+		-	-	-	-	-	-	-	-	-	-	+	+	-
CON_001_05295	5' end	cg10640	111	TCAATCTTTTCCCTTTTTGGGTTTTTTTTT	C	CCCATCAGAGTTGTCATCTTTACATTCTAG	+	-	-	+	-	+	-	+	+	+		-	-	-	+	-	-	+	+	+	-	+	+	-
CON_001_05295	5' end	cg10640	445	ATTGTCCAAACTTACTAGCTTAGGTAAATT	C	TTTATATATTTTTGTTTATCAGACAAGAGC	+	+	+	+	+	+	+	+	-	-		-	+	+	-	+	+	+	+	+	+	+	+	-
CON_001_05295	5' end	cg10640	457	TACTAGCTTAGGTAAATTCTTTATATATTT	TT	GTTTATCAGACAAGAGCTGCTCGCTACTTT	+	+	+	+	+	+	+	+	-	-		-	+	+	-	+	+	+	+	+	+	+	+	-
CON_001_05411	5' end	cg10649	622	AGCTCAAGAAAACTTGGTGCTTCATTTGAC	AA	GAAGAAGGAGAAGAATCCATAGAGTATGGA	-	+	-	-	-	-	-	+	-		-	-	-	-	-	-	-	-	-	-	-	-	+	-
CON_001_05411	5' end	cg10649	625	TCAAGAAAACTTGGTGCTTCATTTGACAAG	A	AGAAGGAGAAGAATCCATAGAGTATGGATT	-	+	-	-	-	-	-	+	-		-	-	-	-	-	-	-	-	-	-	-	-	+	-
CON_001_05694	5' end	cg10762	295	GCGTCGATACTAACCAGTTAACACTAGCAG	AT	ATATATATCAGAGATCTCAAGACTGCTTAA	-	-	-	-	-	-	-	-	-	-	-	+	-	-	-	-	-	-	-	-	-	-	-	-
CON_001_05707	5' end	cg10767	202	TTGTCTGTAAATTTCATGGTTTTGCATCCC	TT	TTGTTTGTATCCCATTTTTTGAATCTATTC	+	+	+	+	+	+	+	+	+	+	+	-	+	+	+	+	+	+	+	+	+	+	+	+
CON_001_05707	5' end	cg10767	225	GCATCCCTTTTGTTTGTATCCCATTTTTTG	A	ATCTATTCTGAGGGTAAAATAAGAAAAGAA	+	+	+	+	+	+	+	+	+	+	+	-	+	+	+	+	+	+	+	+	+	+	+	+
CON_001_05707	5' end	cg10767	227	ATCCCTTTTGTTTGTATCCCATTTTTTGAA	T	CTATTCTGAGGGTAAAATAAGAAAAGAAAA	+	+	+	+	+	+	+	+	+	+	+	-	+	+	+	+	+	+	+	+	+	+	+	+
CON_001_05707	5' end	cg10767	354	AAGCCATTACTTCCATTGGACAAGGCTGAT	GAG	GAGGAGGAGGAGGAGAAGAATAAGGCAGTG	+	+	+	+	+	+	+	+	+	+	+	-	+	+	+	+	+	+	+	+	+	+	+	+
CON_001_05728	5' end	cg10770	180	CGGGGGCACTGATCATTCTCCACAACTCTC	TT	GTGTCTGAGATTAACAAAGGATCAAATAAA	-	-	-	-	-	-	-	-	+	+	-	+	-	-	-	-	-	-	-	-	-	-	-	-
CON_001_05861	5' end	cg10792	436	CTTAACTGTCGACGCAGGTGATAGTGAGGG	A	AAAAAAAATAGAAAAACAGAGGGAGAGCTG	-	-	-	-	-	-	-	-	+	-	+	+	-	-	-	-	-	-	-	-	-	-	-	-
CON_001_05861	5' end	cg10792	513	TGAATTTCCTTGTCTCCATGTATTGTACAT	A	TAATAATTAATTTCGTTGAATTGCAATCAT	+	+	+	+	+	+	+	+	+	+	+	+	+	+	+	+	+	+	+	+	+	+	+	-
CON_001_05881	5' end	cg10797	302	ACATCTTGAATTTTCATCTTTATGTGAAAA	A	CAATGATCTTCACTTAGCTGTTAAGCCTTA	+	-	+	+	+	+	+	-	+	+	+	+	+	+	+	+	+	+	+	+	+	+	-	+
CON_001_05881	5' end	cg10797	317	ATCTTTATGTGAAAAACAATGATCTTCACT	T	AGCTGTTAAGCCTTAACAGACTCCCATGTT	-	-	-	-	-	-	-	-	-	+	+	-	-	-	-	-	-	-	-	-	-	-	-	-
CON_001_05881	5' end	cg10797	333	CAATGATCTTCACTTAGCTGTTAAGCCTTA	ACA	GACTCCCATGTTAGATACAAATTGGGACAT	-	-	-	-	-	-	-	-	-	+	+	-	-	-	-	-	-	-	-	-	-	-	-	-
CON_001_05881	5' end	cg10797	908	AAATAGTTAAGCAGACCTGTTTATAGAATC	T	TTATGTGGGTGTTTCCAACTTTGCTTGTAT	+	+	+	+	+	+	+	+	+	-	+	-	+	+	+	+	+	+	+	+	+	+	+	+
CON_001_05881	5' end	cg10797	911	TAGTTAAGCAGACCTGTTTATAGAATCTTT	A	TGTGGGTGTTTCCAACTTTGCTTGTATATT	+	+	+	+	+	+	+	+	+	-	+	-	+	+	+	+	+	+	+	+	+	+	+	+
CON_001_06010	5' end	cg10816	319	ATATAATAATGTTGTCCACTTAGTGAATAG	T	TTGATAGTTTTCATCTAAAGTAAATCACAA	+	-	+	+	+	+	+	-	+		+	+	+	+	+	+	+	+	+	+	+	+	-	+
CON_001_06050	5' end	cg10827	239	AAATATAATAATCCAACCCCATGTGTTGAC	TTTAA	TAATAATAATAATAATAATAACAGAAGAAG	+	+	+	+	+	+		+	+	-	-	+	+	+	+	+	+	+	+	+	+	+	+	+
CON_001_06050	5' end	cg10827	245	AATAATCCAACCCCATGTGTTGACTTTAAT	AA	TAATAATAATAATAATAACAGAAGAAGAAT	+	+	+	+	+	+		+	+	-	-	+	+	+	+	+	+	+	+	+	+	+	+	+
CON_001_06050	5' end	cg10827	248	AATCCAACCCCATGTGTTGACTTTAATAAT	AA	TAATAATAATAATAACAGAAGAAGAATCTT	+	+	+	+	+	+		+	+	-	-	+	+	+	+	+	+	+	+	+	+	+	+	+
CON_001_06050	5' end	cg10827	254	ACCCCATGTGTTGACTTTAATAATAATAAT	A	ATAATAATAACAGAAGAAGAATCTTAGAAG	+	+	+	+	+	+		+	+	-	-	+	+	+	+	+	+	+	+	+	+	+	+	+
CON_001_06050	5' end	cg10827	256	CCCATGTGTTGACTTTAATAATAATAATAA	T	AATAATAACAGAAGAAGAATCTTAGAAGCA	+	+	+	+	+	+		+	+	-	-	+	+	+	+	+	+	+	+	+	+	+	+	+
CON_001_06050	5' end	cg10827	262	TGTTGACTTTAATAATAATAATAATAATAA	TAA	CAGAAGAAGAATCTTAGAAGCATTTCAATG	-	+	-	-	-	-		+	-	-	-	-	-	-	-	-	-	-	-	-	-	-	+	-
CON_001_06193	5' end	cg10855	368	AGCAGGGAAAGAAGCTTCTGCACAAGAAGG	T	TTTAATATTGGCTTTAAGCAATCAATTCCC	-	-	-	-	-	-	-	-	+	+	-	+	-	-	-	-	-	-	-	-	-	-	-	-
CON_001_06193	5' end	cg10855	456	GGTGTTACCAGGTACAATGAAGAAGCGGAT	A	AAATTTGTCATTCTTTTTTTATGTCTAGAA	-	+	-	-	-	-	-	+	+	+	+	+	-	-	-	-	-	-	-	-	-	-	+	+
CON_001_06339	5' end	cg10879	231	GTGCCAAACAATGAATGAGCAACATTTACC	AA	ACTGTTTTAGTATTAGAACAAAAGAAAATT	+	+	+						+	+	+	-	+	+	+	+	+	+	+	+	+	+	+	+
CON_001_06339	5' end	cg10879	234	CCAAACAATGAATGAGCAACATTTACCAAA	CTGTTTT	AGTATTAGAACAAAAGAAAATTGCATTGCA	+	+	+						+	+	+	-	+	+	+	+	+	+	+	+	+	+	+	+
CON_001_06339	5' end	cg10879	242	TGAATGAGCAACATTTACCAAACTGTTTTA	GT	ATTAGAACAAAAGAAAATTGCATTGCAGCA	+	+	+						+	+	+	-	+	+	+	+	+	+	+	+	+	+	+	+
CON_001_06516	5' end	cg10903	111	ATAGCTGAAATGGCTTTTTTTAAATTCAAA	T	TTTTTTTTATATCACATGATTAGCTTTGCT	-	+	-	-	-	-	-	+	+	+		-	-	-	-	-	-	-	-	-	-	-	+	+
CON_001_06725	5' end	cg10922	148	AAAGGGAAAATTATGAGGTCAAATTTAAAG	A	AAAAGGGGCAAGGAACCCCAAAGTTTTCCT	+	+	+	+	+	+	+	+	-	+	+	+	+	+	+	+	+	+	-	+	+	+	+	+
CON_001_06749	5' end	cg10927	189	AAAAAAAAATAAACAAAAAAAAAGAAAAAA	AGA	AAAAAAAAAATAAAAAAAAAAAAAAAAAAA	+	-	+	+	+	+	+	-	+	+	+	+	+	+	+	+	+	+	+	+	+	+	-	+
CON_001_06749	5' end	cg10927	310	AACATAAAAAAATAGTTAAAAATCTTTTAG	AAAAAA	AAAAAAAAAAAAAAAAAAAAAATTTCCCCC	-	-	-	-	-	-	-	-	-	-	-	+	-	-	-	-	-	-	-	-	-	-	-	-
CON_001_07478	5' end	cg11002	138	CAAATGTGGAGAGTCGGCTGGTTAAAAAAA	A	TGTCAATAGGCAAACTGTTACAAAAGTCAA	+	-	+	+	+	+	+	-	+		+	+	+	+	+	+	+	+	+	+	+	+	-	+
CON_001_07533	5' end	cg11011	140	ATTAGCCCGGCCCATACCCAAAACCAAAAT	AAAAA	ATAAAAATAAAATAAAACCCAAATCAACAG	-	+	-	-	-	-	-	+	+	+	+	+	-		-	-	-	-	-	-	-	-	+	+
CON_001_07533	5' end	cg11011	146	CCGGCCCATACCCAAAACCAAAATAAAAAA	T	AAAAATAAAATAAAACCCAAATCAACAGCC	-	+	-	-	-	-	-	+	+	+	+	+	-		-	-	-	-	-	-	-	-	+	+
CON_001_07643	5' end	cg11032	528	TCCATACTTTGTAGATATCCATCCTTGATA	TGC	TGCCTGCTTATATGACATTGCAGCCATATC	+	+	+	+	+	+	+	+	+	-		-	+	+	+	+	+	+	+	+	+	+	+	+
CON_001_07643	5' end	cg11032	533	ACTTTGTAGATATCCATCCTTGATATGCTG	C	CTGCTTATATGACATTGCAGCCATATCCTT	+	+	+	+	+	+	+		+	-		-	+	+	+	+	+	+	+	+	+	+	+	+
CON_001_07998	5' end	cg11114	590	TTTTAGAACCTTTGACCTTTCTGATGTTTT	CT	GTCTCTCTGAATTTAAAGCATCAGAATATA	+	+	+	+	+	+	+	+	+	+	+	+	+	+	+	+	+	+	+	+	+	+	+	-
CON_001_07998	5' end	cg11114	686	CAAGAGTTCCATTTATATTCAGTTCCAATT	AC	ATCATATCAAGAACAATAAAAGCAAAACTA	-	+	+	-	-	-	-	+	+	+	-	+	-	-	-	-	-	-	-	-	-	-	+	+
CON_001_07998	5' end	cg11114	689	GAGTTCCATTTATATTCAGTTCCAATTACA	T	CATATCAAGAACAATAAAAGCAAAACTAAT	-	+	+	-	-	-	-	+	+	+	-	+	-	-	-	-	-	-	-	-	-	-	+	+
CON_001_07998	5' end	cg11114	691	GTTCCATTTATATTCAGTTCCAATTACATC	AT	ATCAAGAACAATAAAAGCAAAACTAATGGA	-	+	+	-	-	-	-	+	+	+	-	+	-	-	-	-	-	-	-	-	-	-	+	-
CON_001_07998	5' end	cg11114	695	CATTTATATTCAGTTCCAATTACATCATAT	CAA	GAACAATAAAAGCAAAACTAATGGAAGAAA	-	+	+	-	-	-	-	+	+	+	-	+	-	-	-	-	-	-	-	-	-	-	+	-
CON_001_08685	5' end	cg11240	594	TCCATAATTTCTCTGGCGCAACCATGTCAG	T	TTTTTTCATTAAATCAAGAAGCACGTTCCA	+	+	+	+	+	+	+	+	+	+	+	+	-	+	+	+	+	+	+	+	+	+	+	+
CON_001_08701	5' end	cg11242	289	AGACAATATGATCTTTCAAATATATGCAAA	T	AACTCGGAACCCGACACATAAATCGGGAAT	-	-	+	-	+	-	-	+	+	+	+	+	-	-	-	-	-	-	-	-	-	-	+	-
CON_001_08959	5' end	cg11289	124	CACAAAAACATCAAAGTAATCCATACTTTT	TTT	ATATATATCTATATATATATCTATCCCCTA	-	-	-	-	-	-	-	-		+	+	-	-	-	-	-	-	-	-	-	-	-	-
CON_001_08959	5' end	cg11289	128	AAAACATCAAAGTAATCCATACTTTTTTTA	TATATATA	TATATATATATCTATCCCCTACAATTCCTT	-	-	-	-	-	-	-	-		+	+	-	-	-	-	-	-	-	-	-	-	-	-
CON_001_08959	5' end	cg11289	137	AAGTAATCCATACTTTTTTTATATATATCT	A	TATATATATCTATCCCCTACAATTCCTTGT	-	-	-	-	-	-	-	-		+	+	-	-	-	-	-	-	-	-	-	-	-	-
CON_001_09037	5' end	cg11306	239	AGGTAAGCAAAATGCATACGTGTGAATGTA	TG	TGTGTGTATATATATGTTCCTTGACAAGCA	-	+	-	-	-	-	-	+	+	+		+	-	-	-	-	-	-	-	-	-	-	+	-
CON_001_09037	5' end	cg11306	736	TTTGTAACTTTTAAAAAACAATTTAAAAAA	C	TTTAGTGACCAATTTGTAACTTTTTAGGTG	+	+	+	+	+	+	+	+	+	+		+	+	+	+	+	+	+	+	+	+	+	+	-
CON_001_09037	5' end	cg11306	776	CAATTTGTAACTTTTTAGGTGATTAAAATG	A	AAACTTACTTATAATTTAGAGACGAAGAGT	-	+	-	-	-	-	-	+	+	-		+	-	-	-	-	-	-	-	-	-	-	+	+
CON_001_09037	5' end	cg11306	780	TTGTAACTTTTTAGGTGATTAAAATGAAAA	CTT	ACTTATAATTTAGAGACGAAGAGTGTAATT	-	+	-	-	-	-	-	+	+	-		+	-	-	-	-	-	-	-	-	-	-	+	+
CON_001_09129	5' end	cg11318	550	ATTTATGCTCTTTGATACCACACCAGCCTT	AGA	ATGTTTTGGATATGCCTATTATTGGACCGT	-	-	-	-	-	-	-	-	+	+	-	-	-	-	-	-	-	-	-	-	+	-	-	-
CON_001_09129	5' end	cg11318	554	ATGCTCTTTGATACCACACCAGCCTTAGAA	TGTTTTG	GATATGCCTATTATTGGACCGTGTTGAATC	-	-	-	-	-	-	-	-	+	+	-	-	-	-	-	-	-	-	-	-	+	-	-	-
CON_001_09129	5' end	cg11318	567	CCACACCAGCCTTAGAATGTTTTGGATATG	CCTATTATTGGACCG	TGTTGAATCATTGTCTATATGGTGTGATAA	-	-	-	-	-	-	-	-	+	+	-	-	-	-	-	-	-	-	-	-	+	-	-	-
CON_001_09129	5' end	cg11318	584	TGTTTTGGATATGCCTATTATTGGACCGTG	TTGAATCATTGTCT	ATATGGTGTGATAATGGTAACTGTGATATC	-	-	-	-	-	-	-	-	+	+	-	-	-	-	-	-	-	-	-	-	+	-	-	-
CON_001_09129	5' end	cg11318	600	ATTATTGGACCGTGTTGAATCATTGTCTAT	ATG	GTGTGATAATGGTAACTGTGATATCTATAG	-	-	-	-	-	-	-	-	+	+	+	-	-	-	-	-	-	-	-	-	+	-	-	-
CON_001_09129	5' end	cg11318	611	GTGTTGAATCATTGTCTATATGGTGTGATA	ATGGTAA	CTGTGATATCTATAGTATGAATATTGAATT	-	-	-	-	-	-	-	-	+	+	+	-	-	-	-	-	-	-	-	-	+	-	-	-
CON_001_09218	5' end	cg11333	119	TGTTCTTCTTTTTTCCTCCCGATTTGATTC	GATTTTGA	TTTTTTTTTTAAGTTTCCTGTTTTTAAATG	-	+	-	-	-	-	-	-	+	+		-	-	-	-	-		-	-	-	-	-	-	-
CON_001_09218	5' end	cg11333	127	TTTTTTCCTCCCGATTTGATTCGATTTTGA	T	TTTTTTTTTAAGTTTCCTGTTTTTAAATGC	-	+	-	-	-	-	-	-	+	+		-	-	-	-	-		-	-	-	-	-	-	-
CON_001_09319	5' end	cg11349	47	CTTTCTGTGTTGGCCTAGAGGTAAATTGAA	C	TAGTTTCTATTTTTGTCATTTAGATTTAAT		-	+	+	+	+	+	-					+	+	+	+	+		+	+	+	+	-	+
CON_001_09319	5' end	cg11349	134	GATAAAATTATTATTATGTCAATAAAAAAA	A	GTCTTTTTTGTAATTTAAAGGTTGAGTGAT		-	+	+	+	+	+	-					+	+	+	+	+	+	+	+	+	+	-	+
CON_001_09319	5' end	cg11349	416	ATTTGAGTCATTTCTATTAAGTTTTACTTC	A	GAGTTCACAAGTTATTTTAAATTTTGGTCA		-	+	+	+	+	+	-				-	+	+	+	+	+	+	+	+	+	+	-	+
CON_001_09319	5' end	cg11349	424	CATTTCTATTAAGTTTTACTTCAGAGTTCA	C	AAGTTATTTTAAATTTTGGTCAACTTCGTA	+	+	-	-	-	-	-	+				-	-	-	-	-	-	-	-	-	-	-	+	-
CON_001_09347	5' end	cg11354	30	NNNGGAGCATAAAGTCCCGACATGTTTTG	A	ACACCCTGAGCTCCTAATCAGCCTTCCTAG	+	-	+	+	+	+	+	-		+			+	+	+	+			+	+	+	+	-	+
CON_001_09347	5' end	cg11354	32	NNGGAGCATAAAGTCCCGACATGTTTTGAA	C	ACCCTGAGCTCCTAATCAGCCTTCCTAGTT	+	-	+	+	+	+	+	-	+	+			+	+	+	+			+	+	+	+	-	+
CON_001_09347	5' end	cg11354	34	GGAGCATAAAGTCCCGACATGTTTTGAACA	CC	CTGAGCTCCTAATCAGCCTTCCTAGTTGTT	+	-	+	+	+	+	+	-	+	+			+	+	+	+			+	+	+	+	-	+
CON_001_09347	5' end	cg11354	37	GCATAAAGTCCCGACATGTTTTGAACACCC	TG	AGCTCCTAATCAGCCTTCCTAGTTGTTATT	+	-	+	+	+	+	+	-	+	+			+	+	+	+			+	+	+	+	-	+
CON_001_09347	5' end	cg11354	40	TAAAGTCCCGACATGTTTTGAACACCCTGA	G	CTCCTAATCAGCCTTCCTAGTTGTTATTTA	+	-	+	+	+	+	+	-	+	+			+	+	+	+			+	+	+	+	-	+
CON_001_09347	5' end	cg11354	42	AAGTCCCGACATGTTTTGAACACCCTGAGC	T	CCTAATCAGCCTTCCTAGTTGTTATTTAAC	+	-	+	+	+	+	+	-	+	+			+	+	+	+			+	+	+	+	-	+
CON_001_09347	5' end	cg11354	45	TCCCGACATGTTTTGAACACCCTGAGCTCC	TAA	TCAGCCTTCCTAGTTGTTATTTAACAATAA	+	-	+	+	+	+	+	-	+	+			+	+	+	+			+	+	+	+	-	+
CON_001_09471	5' end	cg11373	238	TTTCATCTTTTTTTGCATGCTTTTACGCAT	C	CCTTTCTTTTCTCTCTCTCTCTCTCTCTCT	-	+	-	-	-	-	-	+	+		-	-	-	-	-	-	-	-	-	-	-	-	+	-
CON_001_09471	5' end	cg11373	254	ATGCTTTTACGCATCCCTTTCTTTTCTCTC	TC	TCTCTCTCTCTCTCTCTCTCTCTCTGTCTC	-	+	-	-	-	-	-	+	+		+	-	-	-	-	-	-	-	-	-	-	-	+	-
CON_001_09988	5' end	cg11440	222	AAGTAAAACAAGACAATTAAGCATAAAAGG	AAATAAA	AGGAAGTATAGGAAACGCCTCTCCAAATAC	-	+	+	-	-	-	-	+	+	+			-	-	-	-	-	-	-	-	-	-	+	-
CON_001_09988	5' end	cg11440	230	CAAGACAATTAAGCATAAAAGGAAATAAAA	GG	AAGTATAGGAAACGCCTCTCCAAATACCGA	-	+	+	-	-	-	-	+	+	+			-	-	-	-	-	-	-	-	-	-	+	-
CON_001_09988	5' end	cg11440	234	ACAATTAAGCATAAAAGGAAATAAAAGGAA	G	TATAGGAAACGCCTCTCCAAATACCGAGCG	-	+	+	-	-	-	-	+	+	+			-	-	-	-	-	-	-	-	-	-	+	-
CON_001_10046	5' end	cg11447	357	AACCTCACACCCCTCCAGTTCCTTAATATA	TC	TCTGTTTATCCATGTAGCAACTTCTGGGCC	+	-	-	+	+	+	+	-	-	+	-	-	+	-	+	-	+	+	+	+	+	+	-	+
CON_001_10079	5' end	cg11450	491	AAATTTTTAATAGCATTGACAAACAAGCAG	A	AAAAGGATGGATAAGTGTGATAATAGAGGA	-	+	+	-	-	-	-	+	+		+	+	-	-	-	-	-	-	-	-	-	-	+	-
ABC_Contig858	cgs	GSP10004	212	AGTTGTAATATTAGGTTAGCCATTGCCACA	CA	TATATTTTTACTTTTTGCTGCCAGTGTTAA	+	+	+	+	+	+	+	+	+	+	+	-	+	+	+	+	+	+	+	+	+	+	+
ABC_Contig858	cgs	GSP10004	222	TTAGGTTAGCCATTGCCACACATATATTTT	T	ACTTTTTGCTGCCAGTGTTAATGATGTGAG	-	+	-	-	-	-	-	+	+	+	+	+	-	-	-	-	-	-	-	-	-	-	+
ABC_Contig2054	cgs	GSP10009	295	GAAGAAAATGTGAGTAGCAGTACTTGAATG	AAACCTTACAAT	ATATTTAAACCTTACAATATATTTAAATTG	+	+	+	+	+	+	+	+	-		+	+	+	+	+	+	+	+	+	+	+	+	+
ABC_Contig2054	cgs	GSP10009	308	GTAGCAGTACTTGAATGAAACCTTACAATA	T	ATTTAAACCTTACAATATATTTAAATTGTT	+	-	+	+	+	+	+	-	-		-	-	+	+	+	+	+	+	+	+	+	+	-
ABC_Contig2054	cgs	GSP10009	310	AGCAGTACTTGAATGAAACCTTACAATATA	TT	TAAACCTTACAATATATTTAAATTGTTTTT	+	-	+	+	+	+	+	-	-		-	-	+	+	+	+	+	+	+	+	+	+	-
ABC_Contig2054	cgs	GSP10009	313	AGTACTTGAATGAAACCTTACAATATATTT	AA	ACCTTACAATATATTTAAATTGTTTTTAAG	+	-	+	+	+	+	+	-	+		-	-	+	+	+	+	+	+	+	+	+	+	-
ABC_Contig2054	cgs	GSP10009	316	ACTTGAATGAAACCTTACAATATATTTAAA	CCT	TACAATATATTTAAATTGTTTTTAAGCAAT	+	-	+	+	+	+	+	-	+		-	-	+	+	+	+	+	+	+	+	+	+	-
ABC_Contig2054	cgs	GSP10009	320	GAATGAAACCTTACAATATATTTAAACCTT	A	CAATATATTTAAATTGTTTTTAAGCAATGT	+	-	+	+	+	+	+	-	+		-	-	+	+	+	+	+	+	+	+	+	+	-
ABC_Contig2054	cgs	GSP10009	322	ATGAAACCTTACAATATATTTAAACCTTAC	AATATA	TTTAAATTGTTTTTAAGCAATGTTCTTACG	+	-	+	+	+	+	+	-	+		-	-	+	+	+	+	+	+	+	+	+	+	-
ABC_Contig1396	cgs	GSP10037	378	AAAAATTGAGGTAACTGGCTCTCTATTGCC	TTTTT	TTTTTTTTTGGGGGGGGGGGGGGGGGGGGC	-	-	-	-	-	-	-	-	+		-	-	-	-	-	-	-	-	-	-	-	-	-	+
ABC_Contig1767	cgs	GSP10041	838	TAGGGTTTATTTACAGCAATCATAAGAACA	CT	GTCATTGGATACACCTCAGTTTATCTACTA	+	-	+	+	+	+	+	-	+	+	+	+	+	+	+	+	+	+	+	+	+	+	-	+
ABC_Contig4246	cgs	GSP10046	363	TGGCCACGTCCTGTAGCTGATGCAATTAAG	T	TTGAATAGCATAGTTCCTTGCAGCTACATG	-	+	-	-	-	-	-	+	+	+	-	+	-	-	-	-	-	-	-	-	-	-	+	-
COT_SC_Contig146	COS	cot10023	128	ATGATATATATATATATATATATATATATA	G	TATTTTGAATTTCAATTTCTCTTCATACCT	+	+	+	+	+	+	+	+	+	-	-	+	+	+	+	+	+	+	+	+	+	+	+	+
COT_SC_Contig146	COS	cot10023	133	ATATATATATATATATATATATATAGTATT	TT	GAATTTCAATTTCTCTTCATACCTTCAATT	+	+	+	+	+	+	+	+	+	-	-	+	+	-	+	+	+	+	+	+	+	+	+	+
COT_SC_Contig146	COS	cot10023	136	TATATATATATATATATATATAGTATTTTG	AA	TTTCAATTTCTCTTCATACCTTCAATTTCT	+	+	+	+	+	+	+	+	+	-	-	+	+	-	+	+	+	+	+	+	+	+	+	+
COT_SC_Contig146	COS	cot10023	139	ATATATATATATATATATAGTATTTTGAAT	TTC	AATTTCTCTTCATACCTTCAATTTCTCTTC	+	+	+	+	+	+	+	+	+	-	-	+	+	-	+	+	+	+	+	+	+	+	+	+
COT_SC_Contig146	COS	cot10023	143	ATATATATATATATAGTATTTTGAATTTCA	A	TTTCTCTTCATACCTTCAATTTCTCTTCAT	+	+	+	+	+	+	+	+	+	-	-	+	+	-	+	+	+	+	+	+	+	+	+	+
COT_SC_Contig146	COS	cot10023	147	ATATATATATAGTATTTTGAATTTCAATTT	C	TCTTCATACCTTCAATTTCTCTTCATACCT	+	+	+	+	+	+	+	+	+	-	-	+	+	-	+	+	+	+	+	+	+	+	+	+
COT_SC_Contig146	COS	cot10023	151	ATATATAGTATTTTGAATTTCAATTTCTCT	TC	ATACCTTCAATTTCTCTTCATACCTTTTAA	+	+	+	+	+	+	+	+	+	-	-	+	+	-	+	+	+	+	+	+	+	+	+	+
COT_SC_Contig146	COS	cot10023	155	ATAGTATTTTGAATTTCAATTTCTCTTCAT	ACC	TTCAATTTCTCTTCATACCTTTTAACTAAA	+	+	+	+	+	+	+	+	+	-	-	+	+	-	+	+	+	+	+	+	+	+	+	+
COT_SC_Contig154	COS	cot10030	25	GGTTCTAAATCCCCCTCTTTTCTC	TTT	TCTTTTTTTTAATTTTTTTATTACCGTTTC	-	+	+	-	-	-	-	+	-		-	-	-	-	-	-	-	-	-	-	-	-	+	-
COT_SC_Contig154	COS	cot10030	1071	ACTTGATCAGCATATATTCCTAATTGAACA	CTGATACA	CTGATAGATCTAACACTTCCCACTTTCCTT		-	-	-	-	-	-	-	-		-	+	-	-	-	-	-	-	-	-	-	-	-	-
COT_SC_Contig195	COS	cot10055	213	TATCATAAATAAATGGGAAATGGATTAGAG	TC	TATGCTTTTTCTCGTATACTATTATTGTCC	+	-	-	+	+	+	+	-	+	+		+	+	+	+	+	+	+	+	+	+	+	-	+
COT_SC_Contig195	COS	cot10055	709	AGAAGGCAAAGAGGGCCGGTTCACCTAAAT	AG	GTGGAGAGCCATAAAAAAAAAGAGAAGGTA	+	-	-	+	+	+	+	-	+	+		+	+	+	+	+	+	+	+	+	+	+	-	+
COT_SC_Contig277	COS	cot10105	345	GAAGTACCCCATTGATTCATGATTTCGTCA	C	CATATTTGCGGCTATTGTGGTTATGAACAG	-	-	-	-	-	-	-	-	-	+	-	+	-	-	-	-	-	-	-	-	-	-	-	-
COT_SC_Contig277	COS	cot10105	348	GTACCCCATTGATTCATGATTTCGTCACCA	T	ATTTGCGGCTATTGTGGTTATGAACAGCTA	-	-	-	-	-	-	-	-	-	+	-	+	-	-	-	-	-	-	-	-	-	-	-	-
COT_SC_Contig277	COS	cot10105	350	ACCCCATTGATTCATGATTTCGTCACCATA	TTTGCGGC	TATTGTGGTTATGAACAGCTAGCTTTTGTA	-	-	-	-	-	-	-	-	-	+	-	+	-	-	-	-	-	-	-	-	-	-	-	-
COT_SC_Contig277	COS	cot10105	360	TTCATGATTTCGTCACCATATTTGCGGCTA	TTGTGG	TTATGAACAGCTAGCTTTTGTAAAGAATAT	-	-	-	-	-	-	-	-	-	+	-	+	-	-	-	-	-	-	-	-	-	-	-	-
COT_SC_Contig277	COS	cot10105	368	TTCGTCACCATATTTGCGGCTATTGTGGTT	A	TGAACAGCTAGCTTTTGTAAAGAATATTGT	-	-	-	-	-	-	-	-	-	+	-	+	-	-	-	-	-	-	-	-	-	-	-	-
COT_SC_Contig277	COS	cot10105	371	GTCACCATATTTGCGGCTATTGTGGTTATG	AA	CAGCTAGCTTTTGTAAAGAATATTGTTTAT	-	-	-	-	-	-	-	-	-	+	-	+	-	-	-	-	-	-	-	-	-	-	-	-
COT_SC_Contig277	COS	cot10105	374	ACCATATTTGCGGCTATTGTGGTTATGAAC	A	GCTAGCTTTTGTAAAGAATATTGTTTATCT	-	-	-	-	-	-	-	-	-	+	-	+	-	-	-	-	-	-	-	-	-	-	-	-
COT_SC_Contig277	COS	cot10105	376	CATATTTGCGGCTATTGTGGTTATGAACAG	CTA	GCTTTTGTAAAGAATATTGTTTATCTTCAT	-	-	-	-	-	-	-	-	-	+	-	+	-	-	-	-	-	-	-	-	-	-	-	-
COT_SC_Contig284	COS	cot10109	732	GAAGTACCCCATTGATTCATGATTTCGTCA	C	CATATTTGCGGCTATTGTGGTTATGAACAG				-				-		+		+		-		-	-	-	-	-	-	-	-	-
COT_SC_Contig284	COS	cot10109	735	GTACCCCATTGATTCATGATTTCGTCACCA	T	ATTTGCGGCTATTGTGGTTATGAACAGCTA				-				-		+		+		-		-		-				-
COT_SC_Contig284	COS	cot10109	737	ACCCCATTGATTCATGATTTCGTCACCATA	TTTGCGGC	TATTGTGGTTATGAACAGCTAGCTTTTGTA				-				-		+		+		-		-		-				-
COT_SC_Contig284	COS	cot10109	747	TTCATGATTTCGTCACCATATTTGCGGCTA	TTGTGG	TTATGAACAGCTAGCTTTTGTAAAGAATAT				-				-		+		+		-		-		-				-
COT_SC_Contig284	COS	cot10109	755	TTCGTCACCATATTTGCGGCTATTGTGGTT	A	TGAACAGCTAGCTTTTGTAAAGAATATTGT				-				-		+		+		-		-		-				-
COT_SC_Contig284	COS	cot10109	758	GTCACCATATTTGCGGCTATTGTGGTTATG	AA	CAGCTAGCTTTTGTAAAGAATATTGTTTAT				-				-		+		+		-		-		-				-
COT_SC_Contig284	COS	cot10109	761	ACCATATTTGCGGCTATTGTGGTTATGAAC	A	GCTAGCTTTTGTAAAGAATATTGTTTATCT				-				-		+		+		-		-		-				-
COT_SC_Contig284	COS	cot10109	763	CATATTTGCGGCTATTGTGGTTATGAACAG	CTA	GCTTTTGTAAAGAATATTGTTTATCTTCAT				-				-		+		+		-		-		-				-
COT_SC_Contig66	COS	cot10139	161	GGTAATTTAAGAAAAGGATATGCTGACAAC	AT	TTTTTTTTTTAGAATTTTGTAATAAATAGC	-	-	-	-	-	-	-	-	+	-	+	-	-	-	-	-	-	-	-	-	-	-	-	-
COT_SC_Contig92	COS	cot10156	1172	AACAAAATGGTGGAAAACCTTAAAAATTAG	Q	AAAAACAACAAAGGCCAAGTTTCAATTCAG	-	+	+	-	-	-	-	-	-			-	-	-	-	-	-	-	-	-	-	-	+	-
COT_SC_Contig93	COS	cot10157	1167	AACAAAATGGTGGAAAACCTTAAAAATTAG	A	AAAAAACAACAAAGGCCAAGTTTCAATTCA	-	+	+	-	-	-	-	+	+		-	+	-	-	-	-	-	-	-	-	-	-	+	-
COT_SC_Contig98	COS	cot10162	200	AGAATTTTAGACACTTTAATTAAAAAAAAA	A	AGTTAATATAACATTTATTTCCTAAGTTGA	-	+	+	-	-	-	-	+	+	+	-	-	-	-	-	-	-	-	-	-	-	-	+	-
COT_SC_Contig411	COS	cot10236	141	GAGTCTCAACAAAACAAAAACTAAATATAC	A	AAGGGTAAACTATATTTTGGATATTCAACT	+	+	+	+	+	+	+	+	+	-		-	+	+	+	+	+	+	+	+	+	+	+	+
COT_SC_Contig411	COS	cot10236	210	ATTTCATTAAAATTACTGAACTATTCAAAA	G	TTTTTATTTAAGTCATTAGGCTGATAAGTT	-	-	-	-	-	-	-	-	-	+		+	-	-	-	-	-	-	-	-	-	-	-	-
COT_SC_Contig411	COS	cot10236	225	CTGAACTATTCAAAAGTTTTTATTTAAGTC	ATTA	GGCTGATAAGTTTTTTTTTTTAAGGAAGGG	+	+	+	+	+	+	+	+	+	+		-	+	+	+	+	+	+	+	+	+	+	+	+
COT_SC_Contig411	COS	cot10236	239	AGTTTTTATTTAAGTCATTAGGCTGATAAG	TT	TTTTTTTTTAAGGAAGGGAGTTTCAAAAAA	+	+	+	+	+	+	+	+	+	-		-	+	+	+	+	+	+	+	+	+	+	+	+
COT_SC_Contig411	COS	cot10236	478	AAGGGAAATGAGAGCTTTTGTTTGGTGCAA	TT	GGTGCAAACAAAGAAGGCATACATCAGCAA	+	-	-	+	+	+	+	-	+	+		+	+	+	+	+	+	+	+	+	+	+	-	+
COT_SC_Contig411	COS	cot10236	480	GGGAAATGAGAGCTTTTGTTTGGTGCAATT	GGTGC	AAACAAAGAAGGCATACATCAGCAATTTTA	+	-	-	+	+	+	+	-	+	+		+	+	+	+	+	+	+	+	+	+	+	-	+
COT_SC_Contig411	COS	cot10236	486	TGAGAGCTTTTGTTTGGTGCAATTGGTGCA	AA	CAAAGAAGGCATACATCAGCAATTTTAACA	+	-	-	+	+	+	+	-	+	+		+	+	+	+	+	+	+	+	+	+	+	-	+
COT_SC_Contig426	COS	cot10248	183	ATACATATTGCTCAATGTCCAAAATCTTCA	TTTG	TTTGGCTTTTCTTATTGGAATTGCTAAACC	-	+	+	-	-	-	-	+	+	+	-	-	-	-	-	-	-	-	-	-	-	-		-
COT_SC_Contig426	COS	cot10248	190	TTGCTCAATGTCCAAAATCTTCATTTGTTT	G	GCTTTTCTTATTGGAATTGCTAAACCATGA	-	+		-	-	-	-	+	+	+	-	-	-	-	-	-	-	-	-	-	-	-		-
COT_SC_Contig426	COS	cot10248	192	GCTCAATGTCCAAAATCTTCATTTGTTTGG	CTTTTCTTA	TTGGAATTGCTAAACCATGATTTTAACCGC	-	+		-	-	-	-	+	+	+	-	-	-	-	-	-	-	-	-	-	-	-		-
COT_SC_Contig426	COS	cot10248	201	CCAAAATCTTCATTTGTTTGGCTTTTCTTA	T	TGGAATTGCTAAACCATGATTTTAACCGCA	-	+		-	-	-	-	+	+	+	+	-	-	-	-	-	-	-	-	-	-	-		-
COT_SC_Contig426	COS	cot10248	203	AAAATCTTCATTTGTTTGGCTTTTCTTATT	GGAA	TTGCTAAACCATGATTTTAACCGCAAAAGC	-	+		-	-	-	-	+	+	+	+	-	-	-	-	-	-	-	-	-	-	-		-
COT_SC_Contig426	COS	cot10248	301	GCAAAAGTTGTGCTAACTTCAACGCTAAAA	GGGG	GCTAATAGGTCTGTGAATCAAATTAATACT	+	+		+	+	+	+	+	+	-	-	+	+	+	+	+	+	+	+	+	+	+		+
COT_SC_Contig426	COS	cot10248	306	AGTTGTGCTAACTTCAACGCTAAAAGGGGG	CTAATA	GGTCTGTGAATCAAATTAATACTTCTACAG	+	+		+	+	+	+	+	+	-	-	+	+	+	+	+	+	+	+	+	+	+		+
COT_SC_Contig203	COS	cot10298	208	GAGTATTGGGTATGGGTATGGGCATGGGTA	TGGTATGGGTATGGGTATGAGTATGAGTA	CGAGTACGATTTTTTAAGTTTTCTTGGAGG	-	-	-	-	-	-	-	-	-	+	+	-	-	-	-	-	-	-	-	-	-	-	-	-
COT_SC_Contig583	COS	cot10372	119	ATACACACATAAAGATATAGATATAGATAT	GG	ATATAGTCACCATGTAATAAAGGGACTAAT	+	-	+	+	+	+	+	-	+	+	+	-	+	+	+	+	+	+	+	+	+	+	-	+
COT_SC_Contig583	COS	cot10372	122	CACACATAAAGATATAGATATAGATATGGA	TATA	GTCACCATGTAATAAAGGGACTAATTGGTT	+	-	+	+	+	+	+	-	+	+	+	-	+	+	+	+	+	+	+	+	+	+	-	+
COT_SC_Contig692	COS	cot10423	94	TCACCTTTTATTATGGACTTGTCTTGCTTG	TTC	TTCTTCTTCTTCTTTATAAACAAAAAAATA	-	-	-	-	-	-	-	-	-	+		-	-	-	-	-	-	-	-	-	-	-	-	-
COT_SC_Contig692	COS	cot10423	602	AGGGTCCAGTACCTCTGCAACGGTATTGCA	CCCCAAC	TTGGCAGAATGCCAAAATCTATAGAACAGG	+	-	+	+	+	+	+	-	+	+		+	+	+	+	+	+	+	+	+	+	+	-	+
COT_SC_Contig711	COS	cot10434	223	AATGCAATTGCAACATCTTTAAATTTTAAC	GTAG	GCACTAAAACACAACATTGTGAATTCAACC	-	+	-	-	-	-	-	+	+	+	+	+	-	-	-	-	-	-	-	-	-	-	+	-
COT_SC_Contig711	COS	cot10434	228	AATTGCAACATCTTTAAATTTTAACGTAGG	CAC	TAAAACACAACATTGTGAATTCAACCATTT	-	+	-	-	-	-	-	+	-	+	+	+	-	-	-	-	-	-	-	-	-	-	+	-
COT_SC_Contig711	COS	cot10434	232	GCAACATCTTTAAATTTTAACGTAGGCACT	AAAACAC	AACATTGTGAATTCAACCATTTTAATTAGA	-	+	-	-	-	-	-	+	-	+	+	+	-	-	-	-	-	-	-	-	-	-	+	-
COT_SC_Contig754	COS	cot10452	205	TTTGATGGAATTCATTGAATTATATATGTC	T	TTAAGTTCTCAGATTTTTGTCATCTAATAT	+	+	+	+	+	+	+	+	+	+		+	+	+	+	+	+	+	+	+	+	+	+	-
COT_SC_Contig754	COS	cot10452	208	GATGGAATTCATTGAATTATATATGTCTTT	AA	GTTCTCAGATTTTTGTCATCTAATATCTAA	+	+	+	+	+	+	+	+	+	+		+	+	+	+	+	+	+	+	+	+	+	+	-
COT_SC_Contig782	COS	cot10469	827	CGTTTTTGCCTATTTTTTCCACTGTTGACA	TTGTT	TGTGAGCTTCAATTGTTGATGATTATCTCA	-	+	-	-	-	-	-	+	+	+			-	-	-	+	-	-	-	-	+	-	+	-
COT_SC_Contig782	COS	cot10469	833	TGCCTATTTTTTCCACTGTTGACATTGTTT	G	TGAGCTTCAATTGTTGATGATTATCTCAAA	-	+	-	-	-	-	-	+	+	+			-	-	-	+	-	-	-	-	+	-	+	-
COT_SC_Contig782	COS	cot10469	835	CCTATTTTTTCCACTGTTGACATTGTTTGT	GA	GCTTCAATTGTTGATGATTATCTCAAAATG	-	+	-	-	-	-	-	+	+	+			-	-	-	+	-	-	-	-	+	-	+	-
COT_SC_Contig782	COS	cot10469	838	ATTTTTTCCACTGTTGACATTGTTTGTGAG	C	TTCAATTGTTGATGATTATCTCAAAATGCA	-	+	-	-	-	-	-	+	+	+			-	-	-	+	-	-	-	-	+	-	+	-
COT_SC_Contig782	COS	cot10469	842	TTTCCACTGTTGACATTGTTTGTGAGCTTC	A	ATTGTTGATGATTATCTCAAAATGCACGTC	-	-	-	-	-	-	-	+	+	+			-	-	-	-	-	-	-	-	-	-	+	-
COT_SC_Contig796	COS	cot10476	342	TATGTCCATTGCATCTAGTAGATGTTTTGA	G	GATTTGATGGCAGATTTTATATATTATAGT	+	-	+	+	+	+	+	-	+	+	+	+	+	+	+	+	+	+	+	+	+	+	-	+
COT_SC_Contig796	COS	cot10476	344	TGTCCATTGCATCTAGTAGATGTTTTGAGG	ATTT	GATGGCAGATTTTATATATTATAGTTCATT	+	-	+	+	+	+	+	-	+	+	+	+	+	+	+	+	+	+	+	+	+	+	-	+
COT_SC_Contig796	COS	cot10476	350	TTGCATCTAGTAGATGTTTTGAGGATTTGA	T	GGCAGATTTTATATATTATAGTTCATTGTG	+	-	+	+	+	+	+	-	+	+	+	+	+	+	+	+	+	+	+	+	+	+	-	+
COT_SC_Contig837	COS	cot10504	221	GTACTAATTCTTAGTTCGCTTAATTGATGC	T	ATATTTGGCAGAATACAGCTGATCTATCTG	+	-	+	+	+	+	+	+	-	+	+	-	+	+	+	+	+	+	+	+	+	+	+	+
COT_SC_Contig837	COS	cot10504	222	TACTAATTCTTAGTTCGCTTAATTGATGCT	A	TATTTGGCAGAATACAGCTGATCTATCTGA	+	-	+	+	+	+	+	+	-	+	+	-	+	+	+	+	+	+	+	+	+	+	+	+
COT_SC_Contig837	COS	cot10504	224	CTAATTCTTAGTTCGCTTAATTGATGCTAT	A	TTTGGCAGAATACAGCTGATCTATCTGATT	-	+	-	-	-	-	-	+	+	+	-	+	-	-	-	-	-	-	-	-	-	-	+	+
COT_SC_Contig865	COS	cot10520	328	CTGTCAGAAAAGGATGTAAGCATATATATA	TA	TTTGTGTGTATGTGTGTGTATGTGTGTGAT	+	-	+	+	+	+	+	-	-	+	-	+	+	+	+	+	+	+	+	+	+	+	-	+
COT_SC_Contig865	COS	cot10520	332	CAGAAAAGGATGTAAGCATATATATATATT	T	GTGTGTATGTGTGTGTATGTGTGTGATCTC	+	-	+	+	+	+	+	+	+	+	-	+	+	+	+	-	+	+	-	+	+	+	-	-
COT_SC_Contig865	COS	cot10520	356	TATATTTGTGTGTATGTGTGTGTATGTGTG	TG	ATCTCATTGTTACTATGCCTAAGTTCCCAG	-	+	-	-	+	-	-	+	+	+	-	+	-	-	-	+	-	-	+	-	-	-	+	+

## Sheet: Table S3
SNP name	Substition	Position (cM)	linkage group	Lines
UCcg11166_953	TC	0	1	B	B	B	B	B	A	A	B	B	B	A	B	B	B	B	A	B	B	A	A	B	H	B	A	A	B	B	A	B	A	B	A	B	B	A	B	A	B	B	A	B	A	A	B	B	A
UCcg10174_221	AG	9.2	1	B	B	B	B	B	A	B	B	B	B	A	B	B	A	A	B	B	B	A	A	B	A	B	A	A	B	B	A	B	A	A	B	B	B	B	B	A	B	B	A	B	A	A	B	A	B
UCcgs10034_277	CC	0	2	B	A	B	A	B	A	H	B	B	A	A	B	A	B	A	A	A	B	B	B	A	A	H	B	B	A	B	B	A	B	B	B	B	B	A	A	A	A	A	A	A	A	A	B	B	B
UCcgs10034_82	TT	0	2	B	A	B	A	B	A	H	B	B	A	A	B	A	B	A	A	A	B	B	B	A	A	H	B	B	A	B	B	A	B	B	B	B	B	A	A	A	A	A	A	A	A	A	B	B	B
UCcot10066_547	TG	6.863	2	A	A	B	A	B	B	A	B	B	A	A	B	A	B	A	A	A	B	A	B	A	B	H	B	B	A	B	B	A	B	B	B	B	B	A	A	B	A	B	B	B	A	A	B	B	B
UCcg10614_274	AT	0.049	3	A	B	A	B	H	A	A	B	B	A	B	B	B	A	A	B	H	A	A	B	A	A	B	B	A	H	A	A	A	A	B	A	A	H	B	H	A	B	A	A	A	B	A	B	A	A
UCcg10614_520	CT	0.049	3	A	B	A	B	H	A	A	B	B	A	B	B	B	A	A	B	H	A	A	B	A	A	B	B	A	H	A	A	A	A	B	A	A	H	B	H	A	B	A	A	A	B	A	B	A	A
UCcot10111_542	TC	0.805	3	A	B	A	B	B	A	A	B	B	A	B	B	B	A	A	B	H	A	A	B	A	A	B	B	A	H	A	A	A	A	B	A	A	H	B	H	A	B	A	A	A	B	A	B	A	A
UCcg10247_108	GA	6.738	3	A	B	A	B	H	A	H	B	B	A	B	B	A	A	B	B	B	B	A	B	B	A	B	B	A	B	A	A	A	A	B	A	A	H	B	H	A	B	A	A	A	B	A	B	A	A
UCcg10587_240	TG	13.09	3	A	B	A	B	B	A	A	B	A	A	B	B	A	A	B	B	H	B	A	B	B	B	B	B	A	B	A	A	A	A	A	A	A	H	B	B	A	B	A	A	A	B	A	B	A	A
UCcg10798_80	TA	16.296	3	A	B	A	B	B	A	B	B	A	A	B	B	A	A	B	B	H	B	A	B	B	B	B	B	A	H	A	A	A	H	A	B	A	H	B	B	A	B	A	A	A	B	B	B	A	B
UCcg10798_224	AC	33.5	3	H	A	H	A	A	H	A	A	H	H	A	A	H	H	A	A		A	H	A	A	A	A	A	H		H	H	H		H	A	H		A	A	H	A	H	H	H	A	A	A	H	A
UCcg11135_141	GA	-0.024	4	A	B	B	A	B	A	A	A	A	A	A	A	H	A	B	B	A	B	B	A	A	B	A	A	A	B	A	A	A	B	A	A	A	B	B	B	B	B	A	B	B	B	A	B	A	A
UCcg11135_438	GC	-0.024	4	A	B	B	A	B	A	A	A	A	A	A	A	H	A	B	B	A	B	B	A	A	B	A	A	A	B	A	A	A	B	A	A	A	B	B	B	B	B	A	B	B	B	A	B	A	A
UCcg10927_755	GA	7.517	4	A	B	B	A	B	A	A	A	A	A	A	A	H	A	B	B	A	B	B	A	A	B	A	A	A	B	A	A	A	B	A	A	A	H	B	B	A	B	A	B	B	A	A	B	A	A
UCcg10680_162	AG	8.582	4	A	B	B	A	B	A	A	A	A	A	A	A	H	A	B	H	A	B	B	A	A	B	A	A	B	B	B	A	A	B	A	A	A	H	B	B	A	B	A	B	B	A	A	B	A	A
UCcg10469_98	CT	18.522	4	A	B	B	A	B	A	A	A	B	A	A	B	B	A	B	B	A	B	A	A	A	B	A	A	B	A	B	A	A	B	B	A	A	H	B	B	A	B	A	B	A	B	A	B	A	A
UCcg10916_67	AG	27.045	4	A	B	B	A	A	A	A	A	B	A	B	B	B	A	B	B	H	B	A	A	A	B	A	B	B	A	B	A	A	B	A	B	A	H	B	B	A	B	B	B	A	B	A	B	A	A
UCcg10550_118	AC	29.918	4	A	B	B	A	A	A	H	A	B	A	B	B	B	A	B	B	H	B	A	A	A	B	A	B	B	A	B	H	A	B	A	B	A	H	B	A	A	B	B	B	A	B	A	B	A	A
UCcg11090_504	AC	33.4	4	A	B	B	A	A	B	H	A	B	B	B	B	B	B	B	B	H	B	A	A	A	B	A	B	B	A	B	H	A	B	A	B	A	H	B	A	A	B	B	B	A	B	A	B	A	A
UCcg11425_194	TG	0	5	B	A	B	A	B	A	A	B	B	B	B	B	B	A	B	B	B	A	B	B	A	B	B	B	B	B	A	B	A	B	B	A	A	H	B	B	A	A	A	B	A	A	B	B	A	A
UCcgs10021_229	CT	1.606	5	B	A	B	A	B	A	A	B	B	B	B	B	B	A	B	B	B	A	B	B	A	B	B	B	B	A	A	B	A	B	B	A	A	H	B	B	A	A	A	A	A	A	B	A	A	A
UCcg11310_419	TA	4.815	5	B	A	B	A	B	A	A	B	B	A	B	A	B	A	B	B	B	A	B	B	A	B	B	B	B	A	A	A	A	B	B	A	B	H	B	B	A	A	A	A	A	A	B	A	A	A
UCcot10213_226	GA	5.133	5	B	A	B	A	B	A	B	B	B	A	B	A	B	A	B	B	B	A	B	B	A	B	B	B	B	A	A	A	A	B	B	A	B	H	B	B	A	A	A	A	A	A	B	A	A	A
UCcot10213_61	TA	5.133	5	B	A	B	A	B	A	B	B	B	A	B	A	B	A	B	B	B	A	B	B	A	B	B	B	B	A	A	A	A	B	B	A	B	H	B	B	A	A	A	A	A	A	B	A	A	A
UCcg11310_334	TG	5.14	5	B	A	B	A	B	A	B	B	B	A	B	A	B	A	B	B	B	A	B	B	A	B	B	B	B	A	A	A	A	B	B	A	B	H	B	B	A	A	A	A	A	A	B	A	A	A
UCcg10488_64	AG	9.623	5	B	A	B	A	B	A	A	B	B	A	B	A	B	A	B	B	B	A	A	A	B	B	B	B	B	A	A	B	A	B	B	B	B	H	B	B	A	A	A	A	A	A	B	A	A	A
UCcot10251_72	TC	10.665	5	B	A	B	A	B	A	A	B	B	A	B	A	B	A	B	B	B	A	A	A	B	B	B	B	B	B	A	B	A	B	B	B	B	H	B	B	A	A	A	A	A	A	B	A	A	A
UCcg10896_208	CT	11.872	5	B	A	B	A	B	A	A	B	B	A	B	A	B	A	B	B	H	A	A	A	B	B	B	A	B	B	B	B	A	B	B	B	B	H	B	B	A	A	A	A	A	A	B	A	A	A
UCcg10883_389	CT	21.463	5	B	A	A	A	B	A	A	B	B	B	B	B	B	A	B	A	B	A	A	A	B	B	B	A	B	B	B	B	A	B	A	A	A	H	B	B	A	A	A	A	A	A	B	B	A	A
UCcg10883_495	TC	21.706	5	B	A	A	A	B	A	A	B	B	B	B	B	B	A	B	A	H	A	A	A	B	B	B	A	B	B	B	B	A	B	A	A	A	H	B	B	A	A	A	A	A	A	B	B	A	A
UCcot10520_501	AA	24.428	5	B	B	A	A	B	A	A	B	B	B	B	B	B	A	B	A	H	A	A	A	B	B	B	H	B	B	B	B	A	B	B	A	A	B	B	B	A	A	A	A	A	A	B	B	A	A
UCcg11256_182	GA	25.791	5	B	B	A	A	B	A	A	B	B	B	B	B	B	A	B	A	H	A	A	A	B	B	B	A	B	B	B	B	A	B	B	A	A	B	B	B	A	A	A	A	A	A	B	B	A	A
UCcg11256_354	CA	25.791	5	B	B	A	A	B	A	A	B	B	B	B	B	B	A	B	A	H	A	A	A	B	B	B	A	B	B	B	B	A	B	B	A	A	B	B	B	A	A	A	A	A	A	B	B	A	A
UCcg11185_886	TG	41.942	5	B	B	A	A	B	B	A	H	A	B	B	B	A	A	B	A	H	H	B	A	B	A	A	A	A	A	A	B	A	B	B	A	B	B	B	A	A	A	A	A	A	A	B	B	B	A
UCcot10137_405	CT	0	6	H	H	B	B	A	B	B	H	A	B	B	H	H	B	A	B	B	B	B	A	B	B	B	B	H	A	A	H	H	B	B	H	B	H	B	B	A	B	B	B	B	B	H	B	A	B
UCcg11049_402	CT	2.957	6	A	A	A	A	B	A	A	A	B	A	A	B	A	B	B	B	H	A	A	B	B	A	A	A	H	A	A	H	A	B	A	A	A	A	A	A	H	B	B	A	B	B	A	B	B	B
UCcg10827_82	CA	4.3	6	H	H	H	H	A	H	H	H	A	H	H	H	H	A	A	H	H	H	H	A	A	H	H	H	H	A	A	A	A	A	H	H	H	H	H	H	A	A	A	H	A	A	H	A	A	A
UCcg11217_636	AG	9	6	A	A	B	B	A	B	B	A	A	B	B	A	A	B	A	B	B	B	B	A	B	B	B	B	A	A	A	A	A	B	B	A	B	H	B	B	A	B	B	B	B	B	A	B	A	B
UCcg11306_322	AG	13	6	A	A	B	B	A	B	B	A	A	B	B	B	A	B	A	B	B	B	B	A	B	B	B	B	A	A	A	A	A	B	B	A	B	H	B	B	A	A	B	B	B	B	A	B	A	B
UCcg11049_531	AC	17.817	6	A	A	A	A	H	A	A	A	H	A	A	H	A	H	H	H	H	A	A	H	H	A	A	A	H	A	A	A	A	H	A	A	A	A	A	A	A	H	H	A	H	H	A	H	H	H
UCcg11421_583	CG	21.598	6	B	B	B	B	A	B	B	B	A	B	B	B	B	A	A	B	H	B	B	A	A	B	B	B	H	A	A	H	H	A	B	B	B	B	B	B	H	A	A	B	A	A	B	A	A	A
UCcg11421_108	TA	21.852	6	B	B	B	B	A	B	B	B	A	B	B	B	B	A	A	B	H	B	B	A	A	B	B	B	H	A	A	H	H	A	B	B	B	B	B	B	H	A	A	B	A	A	B	A	A	A
UCcg11199_82	TA	23.963	6	A	B	A	A	B	B	A	A	A	B	B	B	B	H	A	B	B	B	B	B	A	A	B	A	A	B	B	B	B	B	A	A	A	B	A	B	B	A	A	B	A	B	H	B	B	B
UCcg11011_77	TA	29.642	6	B	B	B	B	A	B	B	B	A	B	B	A	B	A	A	A	A	B	B	A	A	B	B	B	H	B	B	H	B	A	B	B	B	B	B	B	H	A	A	B	A	A	B	A	A	A
UCcg11211_413	TC	30.265	6	A	B	A	A	B	B	H	A	B	B	B	B	B	H	H	B	B	B	B	B	H	A	B	B	H	A	B	B	B	B	A	A	A	B	A	B	B	H	H	B	H	B	B	B	B	B
UCcg10440_267	TC	35.588	6	A	B	A	A	B	B	H	A	B	B	B	B	B	H	A	B	B	B	B	B	A	A	B	A	A	A	B	B	B	B	A	A	A	B	A	B	B	A	A	B	A	B	B	B	B	B
UCcg11211_484	CG	36.3	6	A	B	A	A	B	B	H	A	B	B	B	B	B	H	A	B	B	B	B	B	A	A	B	B	A	A	B	B	B	B	A	A	A	B	A	B	B	A	A	B	A	B	B	B	B	B
UCcg10490_331	AT	37.329	6	A	B	A	A	B	B	H	B	B	B	B	B	B	H	A	B	B	B	B	B	A	A	B	B	A	A	B	B	B	B	A	A	A	H	A	B	A	A	A	B	A	B	B	B	B	B
UCcg10490_49	AG	37.482	6	A	B	A	A	B	B	B	B	B	B	B	B	B	H	A	B	B	B	B	B	A	A	B	B	A	A	B	B	B	B	A	A	A	H	A	B	A	A	A	B	A	B	B	B	B	B
UCcg11000_346	AG	39.913	6	A	B	A	A	B	B	H	B	B	B	B	B	B	H	H	B	B	B	B	B	A	A	B	B	A	A	B	B	B	B	H	A	A	H	A	B	A	A	A	B	A	B	B	B	B	B
UCcg10641_148	AC	48.869	6	A	B	B	A	B	B	H	A	B	B	B	A	H	A	A	B	B	B	B	A	A	B	B	B	A	A	B	B	B	B	H	B	B	H	B	B	B	A	A	B	A	B	B	B	B	B
UCcg10604_117	TC	53.512	6	A	B	B	A	B	B	H	H	B	B	B	H	H	H	H	B	B	B	B	A	H	B	B	B	A	A	B	B	B	B	B	B	B	H	B	B	B	A	A	B	A	B	B	B	B	B
UCcg10618_125	GC	60.087	6	B	B	B	B	A	A	H	A	A	B	B	A	B	A	A	B	B	B	B	A	A	B	B	B	A	A	A	B	A	B	B	B	B	B	B	B	A	A	A	B	A	B	B	B	B	A
UCcg10454_108	GA	61.002	6	B	B	B	B	A	A	B	A	A	B	B	A	B	A	A	B	B	B	B	A	A	B	B	B	A	A	A	B	A	B	A	B	B	B	B	B	A	A	A	B	A	B	B	B	B	A
UCcot10055_1504	AC	0.044	7	B	B	A	A	A	B	A	B	A	A	B	B	B	H	B	A	A	A	H	A	B	A	B	A	B	B	B	A	B	B	A	B	B	B	B	A	B	A	A	B	A	A	A	A	B	B
UCcot10055_499	TC	0.048	7	B	B	A	A	A	B	A	B	A	A	B	B	B	H	B	A	A	A	H	A	B	A	B	A	B	B	B	A	B	B	A	B	B	B	B	A	B	A	A	B	A	A	A	A	B	B
UCcot10055_591	CA	0.048	7	B	B	A	A	A	B	A	B	A	A	B	B	B	H	B	A	A	A	H	A	B	A	B	A	B	B	B	A	B	B	A	B	B	B	B	A	B	A	A	B	A	A	A	A	B	B
UCcot10322_62	GC	0.267	7	B	B	A	A	A	B	A	B	A	A	B	B	B	H	B	A	A	A	H	A	B	A	B	A	B	B	B	A	B	B	A	B	B	B	B	A	B	A	A	B	A	A	A	A	B	B
UCcot10128_122	CA	1.134	7	B	B	A	A	A	B	A	B	A	A	B	B	B	H	B	A	A	A	H	A	B	A	B	A	B	B	B	A	B	B	A	B	B	B	B	A	B	A	A	B	A	A	A	A	B	B
UCcot10128_269	CA	1.134	7	B	B	A	A	A	B	A	B	A	A	B	B	B	H	B	A	A	A	H	A	B	A	B	A	B	B	B	A	B	B	A	B	B	B	B	A	B	A	A	B	A	A	A	A	B	B
UCcg11015_199	CG	1.771	7	B	B	A	A	A	B	A	B	A	A	B	B	B	H	B	A	A	A	H	A	B	A	B	A	B	B	B	A	B	B	A	B	B	B	B	A	B	A	A	B	A	A	A	A	B	B
UCcg11015_757	AT	1.771	7	B	B	A	A	A	B	A	B	A	A	B	B	B	H	B	A	A	A	H	A	B	A	B	A	B	B	B	A	B	B	A	B	B	B	B	A	B	A	A	B	A	A	A	A	B	B
UCcg10855_353	TC	1.993	7	B	B	A	A	A	B	A	B	A	A	B	B	B	H	B	A	A	A	H	A	B	A	B	A	B	B	B	A	B	B	A	B	B	B	B	A	B	A	A	B	A	A	A	A	B	B
UCcg10855_642	TC	1.993	7	B	B	A	A	A	B	A	B	A	A	B	B	B	H	B	A	A	A	H	A	B	A	B	A	B	B	B	A	B	B	A	B	B	B	B	A	B	A	A	B	A	A	A	A	B	B
UCcgs10046_302	AT	11.124	7	B	A	B	A	A	B	A	B	B	A	B	B	B	B	B	A	A	A	B	B	B	A	B	A	B	B	A	A	B	B	A	B	B	B	B	A	B	B	A	B	A	A	B	A	B	B
UCcg11343_68	TG	27.32	7	A	A	A	A	A	B	A	B	B	A	B	B	B	A	B	A	A	A	B	B	B	A	B	A	B	A	A	A	A	B	A	B	A	B	A	A	B	B	A	A	A	A	B	B	B	B
UCcg10870_207	GA	0	8	A	B	A	A	A	A	B	B	A	A	B	A	A	A	H	B	B	A	B	B	B	B	A	B	B	A	A	A	A	B	A	A	A	H	B	B	A	A	B	A	B	A	B	B	A	A
UCcg10870_337	GA	1.469	8	A	B	A	A	A	A	H	B	A	A	B	A	A	A	H	B	H	A	B	B	B	B	A	B	B	A	A	A	A	B	A	A	A	H	B	B	A	A	B	A	B	A	B	B	A	A
UCcot10097_176	CG	10.904	8	B	A	A	A	A	A	B	B	A	A	A	A	A	A	H	B	H	A	A	A	A	B	A	B	B	B	A	A	A	B	A	A	A	B	B	B	B	A	B	A	B	A	A	A	A	A
UCcg10547_155	TC	0	9	A	B	A	A	H	A	A	B	B	A	B	B	B	A	A	B	B	B	A	A	A	A	A	B	A	A	A	B	H	A	A	A	B	H	A	A	A	A	B	B	B	B	A	A	B	B
UCcg10762_238	AG	4.61	9	A	B	A	A	A	A	A	B	A	A	A	B	B	B	A	A	B	B	A	A	B	A	B	B	A	B	A	A	A	A	B	B	B	H	B	B	A	A	B	B	B	A	A	B	B	B
UCcg10646_94	CT	14.011	9	A	B	A	A	A	A	A	B	A	A	A	B	B	B	A	B	B	B	A	A	B	A	A	B	A	B	A	A	A	A	A	A	B	H	A	B	A	B	B	B	B	A	A	B	B	B
UCcg10646_598	AT	16.452	9	A	B	A	A	A	A	A	B	A	A	A	B	B	B	A	B	B	B	A	A	B	A	A	B	A	B	A	A	A	A	A	A	B	H	A	B	A	B	B	B	B	A	A	B	B	B
UCcg10428_166	TT	0	10	B	A	A	B	A	A	A	B	B	B	B	A	A	B	B	B	A	B	B	A	A	B	A	A	A	A	B	B	B	B	A	A	A	B	A	B	B	B	B	B	B	A	A	A	A	A
UCcg11240_816	CT	3.698	10	B	A	A	B	A	A	A	B	B	B	B	A	A	B	B	B	H	B	B	A	A	B	A	A	A	A	B	B	B	B	A	A	A	B	A	B	B	B	B	A	B	A	A	A	A	A
UCcg10503_331	TC	14.258	10	B	A	A	A	A	A	H	B	B	B	B	A	A	B	B	A	B	B	A	A	B	B	A	A	A	A	B	B	B	B	A	A	A	B	A	B	B	B	B	A	B	A	A	A	B	B
UCcg10503_86	CT	14.258	10	B	A	A	A	A	A	H	B	B	B	B	A	A	B	B	A	B	B	A	A	B	B	A	A	A	A	B	B	B	B	A	A	A	B	A	B	B	B	B	A	B	A	A	A	B	B
UCcg10436_1035	TC	0	11	B	B	A	A	A	A	A	A	A	B	B	A	H	B	B	A	H	B	A	B	B	B	B	A	B	B	B	A	B	B	H	A	A	H	A	A	B	A	A	A	A	A	H	A	A	A
UCcg10436_1135	TC	0.212	11	B	B	A	A	A	A	A	A	A	B	B	A	H	B	B	A	H	B	A	B	B	B	B	A	B	B	B	A	B	B	H	A	A	B	A	A	B	A	A	A	A	A	H	A	A	A
UCcg10436_861	AG	0.212	11	B	B	A	A	A	A	A	A	A	B	B	A	H	B	B	A	H	B	A	B	B	B	B	A	B	B	B	A	B	B	H	A	A	B	A	A	B	A	A	A	A	A	H	A	A	A
UCcg10770_168	TA	5.732	11	B	A	A	A	A	A	H	A	A	B	B	A	H	B	B	A	H	H	A	B	B	B	B	A	B	B	A	A	A	B	B	A	A	B	A	A	B	A	A	A	A	A	H	A	A	A
UCcg10770_48	CT	5.732	11	B	A	A	A	A	A	H	A	A	B	B	A	H	B	B	A	H	H	A	B	B	B	B	A	B	B	A	A	A	B	B	A	A	B	A	A	B	A	A	A	A	A	H	A	A	A
UCcg11440_119	CT	6.95	11	B	A	A	A	A	A	A	A	A	B	B	A	H	B	B	A	H	H	A	B	B	A	B	A	B	B	A	A	A	A	B	A	A	B	A	A	B	A	A	A	A	A	H	A	A	A
UCcg11440_818	AG	6.95	11	B	A	A	A	A	A	A	A	A	B	B	A	H	B	B	A	H	H	A	B	B	A	B	A	B	B	A	A	A	A	B	A	A	B	A	A	B	A	A	A	A	A	H	A	A	A
UCcg10921_202	CT	7.081	11	B	A	A	A	A	A	A	A	A	B	B	A	H	B	B	A	H	H	A	B	B	A	B	A	B	B	A	A	A	A	B	A	A	B	A	A	B	A	A	A	A	A	H	A	A	A
UCcg10296_250	GA	7.574	11	B	A	A	A	A	A	A	A	A	B	B	A	H	B	B	A	H	H	A	B	B	A	B	A		B	A	A	A	A	B	A	A	B	A	A		A	A	A	A	A	H	A	A	A
UCcg10600_133	AT	14.168	11	A	A	A	A	A	A	H	A	B	B	B	A	A	B	H	A	H	H	A	B	B	A	B	A	B	B	A	A	A	A	B	A	A	B	A	A	B	A	A	A	A	A	H	A	A	A
UCcg11026_617	GA	15.346	11	A	A	A	A	A	A	H	A	B	B	B	A	A	B	H	A	H	H	A	B	B	A	B	A	B	B	A	A	A	A	B	A	A	B	A	A	B	A	A	A	A	A	B	A	A	A
UCcot10272_724	CT	18.743	11	A	A	A	B	A	A	H	B	B	B	B	A	A	A	B	A	H	H	A	B	A	A	B	A	B	H	A	A	A	A	B	A	A	B	A	A	B	A	A	A	A	A	B	A	A	A
UCcg11377_165	GA	28.905	11	A	A	A	A	B	B	H	B	B	B	A	A	A	A	B	A	A	A	A	A	A	B	B	A	B	A	A	A	A	A	B	A	B	B	A	A	B	A	A	A	A	A	B	A	A	A
UCcg11001_185	CT	38.772	11	B	H	H	B	A	A	H	A	A	A	B	B	B	B	A	A	B	B	B	H	H	A	A	H	A	H	H	H	H	H	A	H	A	A	H	H	A	B	B	B	B	H	A	H	H	H
UCcg11032_991	TG	-0.014	12	A	H	A	B	A	A	H	A	A	A	A	H	B	A	B	A	B	B	A	B	B	A	A	B	B	A	A	A	B	A	A	B	B	B	A	A	B	A	B	B	B	A	H	A	A	A
UCcg10173_184	CG	12.113	12	A	H	A	A	A	A	A	A	A	A	A	A	B	H	B	A	B	A	A	B	A	B	B	A	B	B	A	A	A	B	A	B	A	H	A	A	B	A	A	B	A	B	A	A	A	A
UCcg11333_1093	AG	12.281	12	A	H	A	A	A	A	A	A	A	A	A	A	B	H	B	A	B	A	A	B	A	B	B	A	B	B	A	A	A	B	A	B	A	H	A	A	B	A	A	B	A	B	A	A	A	A
UCcg10246_299	GT	19.878	12	A	H	A	A	B	B	A	A	A	A	A	A	A	H	B	A	B	A	A	B	B	B	B	A	B	B	H	B	A	B	A	B	A	H	A	A	B	A	A	B	A	B	H	B	A	A
UCcg11114_430	AT	23.396	12	A	H	A	A	B	B	A	A	A	A	A	A	A	H	B	A	B	A	A	B	B	B	B	A	B	B	H	B	A	B	A	B	A	H	A	A	B	A	A	B	A	B	H	B	A	A
UCcg11327_536	TA	23.787	12	A	H	A	A	B	B	A	A	A	A	A	A	A	H	B	A	B	A	A	B	B	B	B	A	B	B	H	B	A	B	A	B	A	H	A	A	B	A	A	B	A	B	H	B	A	A
UCcg11108_240	TC	26.743	12	A	H	A	A	B	B	A	A	A	A	A	A	A	B	B	A	B	A	A	B	B	B	B	A	B	B	A	B	A	B	A	B	A	H	A	A	B	A	A	B	A	B	H	B	A	A
UCcg10265_529	TC	27.396	12	A	H	A	A	B	B	A	A	A	A	A	A	A	B	B	A	B	A	A	B	B	B	B	A	B	B	A	A	A	B	A	B	A	H	A	A	B	A	A	B	A	B	H	B	A	A
UCcg10265_340	AG	27.5	12	A	H	A	A	B	B	H	A	A	A	A	A	A	B	B	A	B	A	A	B	B	B	B	A	B	B	A	A	A	B	A	B	A	H	A	A	B	A	A	B	A	B	H	B	A	A
UCcg10647_235	AC	29.235	12	A	B	A	A	B	B	A	A	A	A	A	A	A	B	B	A	B	A	A	B	B	B	B	A	B	B	A	A	B	B	A	B	A	H	A	A	B	A	A	B	A	B	H	B	A	A
UCcg10647_155	AG	30.393	12	A	B	A	B	B	B	A	A	A	A	A	A	A	B	B	A	B	A	A	B	B	B	B	A	B	B	A	A	B	B	A	B	A	H	A	A	B	A	A	B	A	B	H	B	A	A
UCcg11373_298	TG	33.188	12	A	B	A	A	B	B	A	A	A	A	A	A	A	B	B	A	B	A	A	B	B	B	B	A	B	B	A	A	B	H	A	B	A	H	A	A	B	A	A	B	A	B	B	B	A	A
UCcot10030_1469	AG	36.073	12	A	B	A	A	B	B	A	A	A	A	A	A	A	B	B	A	B	A	A	B	B	B	B	A	B	B	B	A	B	H	A	B	A	H	A	A	B	A	A	B	A	B	B	B	A	A
UCcot10030_820	GT	36.073	12	A	B	A	A	B	B	A	A	A	A	A	A	A	B	B	A	B	A	A	B	B	B	B	A	B	B	B	A	B	H	A	B	A	H	A	A	B	A	A	B	A	B	B	B	A	A
UCcg10786_208	GT	50.013	12	B	B	B	H	B	B	A	A	A	A	A	B	H	B	B	A	B	A	A	A	B	H	A	A	B	B	B	A	H	H	B	B	A	H	A	A	B	A	A	A	A	B	H	A	B	B
UCcg10445_448	TC	57.583	12	B	A	B	H	B	B	H	A	A	A	A	B	H	A	B	A	H	A	A	B	B	H	A	A	B	B	B	A	H	H	B	B	A	H	A	A	B	A	A	A	A	B	H	A	B	B
UCcot10157_256	GA	66.383	12	B	A	B	A	B	A	H	A	A	A	A	B	A	A	H	A	H	A	B	A	B	H	A	A	B	B	B	A	B	H	B	B	A	H	A	A	A	A	A	A	A	A	H	A	B	B
UCcot10157_97	GA	66.383	12	B	A	B	A	B	A	H	A	A	A	A	B	A	A	H	A	H	A	B	A	B	H	A	A	B	B	B	A	B	H	B	B	A	H	A	A	A	A	A	A	A	A	H	A	B	B
UCcot10157_54	AG	66.8	12	B	A	B	A	B	A	A	A	A	A	A	B	A	A	H	A	H	A	B	A	B	H	A	A	B	B	B	A	B	H	B	B	A	H	A	A	A	A	A	A	A	A	H	A	B	B
UCcg11354_191	TA	0	13	B	A	B	A	B	B	H	A	A	B	A	B	A	B	A	A	H	A	A	B	A	B	B	A	B	B	B	H	B	A	B	A	A	B	B	A	B	A	B	A	B	B	A	B	B	A
UCcg11354_61	TG	0.605	13	B	A	B	A	B	B	H	A	A	B	A	B	A	B	A	A	A	A	A	B	B	B	B	A	B	B	B	H	B	A	B	A	A	B	B	A	B	A	B	A	B	B	A	B	B	A
UCcot10138_116	TG	0.042	14	A	H	B	A	A	B	B	B	A	B	A	B	A	B	A	B	A	H	B	B	A	A	B	B	A	B	B	B	B	B	B	A	B	B	B	A	B	A	A	B	A	A	A	A	A	A
UCcot10138_775	TC	0.042	14	A	H	B	A	A	B	B	B	A	B	A	B	A	B	A	B	A	H	B	B	A	A	B	B	A	B	B	B	B	B	B	A	B	B	B	A	B	A	A	B	A	A	A	A	A	A
UCcot10138_1328	CT	0.275	14	A	H	B	A	A	B	A	B	A	B	A	B	A	B	A	B	A	H	B	B	A	A	B	B	A	B	B	B	B	B	B	A	B	B	B	A	B	A	A	B	A	A	A	A	A	A
UCcg10978_410	CT	8.6	14	A	H	B	A	A	B	A	A	A	A	A	B	A	B	A	A	H	A	B	B	A	A	B	B	A	B	B	B	B	B	B	A	B	B	B	A	B	A	A	B	A	B	A	A	B	B
UCcg10773_103	CA	0	15	H	B	B	A	H	H	A	H	H		B	H	H	B		H	H	H	B		A	H	B	H	H	A	B			A			A	B	B		A	H	B	B	H		B	A	A	H
UCcg10773_312	CT	0	15	H	B	B	A	H	H	A	H	H		B	H	H	B		H	H	H	B		A	H	B	H	H	A	B			A			A	B	B		A	H	B	B	H		B	A	A	H
UCcot10469_352	AG	-0.03	16	B	B	B	A	H	A	B	B	B	A	B	A	A	A	B	A	H	B	B	B	A	A	A	A	A	B	B	B	B	B	B	B	B	B	B	A	B	B	B	A	B	B	H	A	B	B
UCcg11450_484	CA	7.16	16	B	B	B	A	H	A	A	B	B	B	B	A	A	A	B	A	H	B	B	B	B	A	A	B	A	B	B	A	B	B	B	A	B	B	B	A	B	B	B	A	B	B	H	A	B	B
UCcg11238_448	GT	16.181	16	B	H	H	A	A	A	A	H	H	B	H	A	A	A	B	A	H	B	H	B	B	A	A	H	A	H	B	A	B	B	B	H	B	B	H	A	B	H	H	A	H	B	H	A	H	H
UCcg11138_58	GA	29.3	16	B	B	B	A	B	A	A	B	B	B	B	B	A	A	B	B	H	B	A	A	B	B	A	B	A	B	A	A	B	B	B	A	B	B	B	A	B	B	B	A	B	B	A	A	B	B
UCcg10649_574	CG	0	17	H	H	B	H	H	H	B	B	H	H	H	B	H	H	B	B	H	H	H	H	H	B	H	B	H	B	A	A	H	H	H	B	H	B	H	B	H	H	H	H	H	B	B	B	B	H
UCcg10864_146	TC	19.185	17	A	A	B	A	A	A	B	B	A	A	A	A	A	A	B	B	H	H	A	A	H	A	A	B	A	B	A	A	A	A	A	B	A	H	A	B	B	B	A	A	A	B	B	B	A	A
UCcg10864_658	AG	19.418	17	A	A	B	A	A	A	A	B	A	A	A	A	A	A	B	B	H	H	A	A	H	A	A	B	A	B	A	A	A	A	A	B	A	H	A	B	B	B	A	A	A	B	B	B	A	A
UCcot10162_137	TG	27.631	17	A	A	B	A	A	A	A	A	A	A	A	B	A	B	B	B	H	B	A	A	A	A	A	B	A	B	A	A	A	A	A	B	A	H	A	B	A	B	A	A	A	B	B	A	A	A
UCcot10162_64	AG	27.631	17	A	A	B	A	A	A	A	A	A	A	A	B	A	B	B	B	H	B	A	A	A	A	A	B	A	B	A	A	A	A	A	B	A	H	A	B	A	B	A	A	A	B	B	A	A	A
UCcg11002_222	CT	37.31	17	A	A	B	B	A	A	A	A	A	A	A	B	B	B	B	B	H	B	A	A	B	A	B	B	B	B	B	H	A	B	A	A	A	H	A	A	A	A	A	A	A	B	A	A	A	A
UCcg11002_302	GT	37.31	17	A	A	B	B	A	A	A	A	A	A	A	B	B	B	B	B	H	B	A	A	B	A	B	B	B	B	B	H	A	B	A	A	A	H	A	A	A	A	A	A	A	B	A	A	A	A
UCcot10019_389	CA	37.31	17	A	A	B	B	A	A	A	A	A	A	A	B	B	B	B	B	H	B	A	A	B	A	B	B	B	B	B	H	A	B	A	A	A	H	A	A	A	A	A	A	A	B	A	A	A	A
UCcg10239_93	CT	49.293	17	B	A	B	B	A	A	A	B	A	A	A	B	A	B	B	B	H	B	B	B	B	A	B	B	B	B	A	B	B	B	A	A	A	H	A	B	B	A	A	A	A	B	A	B	A	A
UCcg10239_279	TG	49.515	17	B	A	B	B	A	A	A	B	A	A	A	B	A	B	B	B	H	B	B	B	B	A	B	B	B	B	A	B	B	B	A	A	A	H	A	B	B	A	A	A	A	B	A	B	A	A
UCcg10343_384	CT	55.215	17	B	A	B	A	B	A	A	B	A	A	A	B	B	A	B	A	H	B	B	B	B	A	B	B	A	B	A	B	B	B	A	A	A	H	A	B	A	A	A	A	A	A	A	B	A	A
UCcg10455_174	TA	58.709	17	B	A	B	A	A	A	A	B	A	A	A	B	B	A	A	A	B	B	B	B	A	A	B	B	A	B	B	B	B	B	A	A	A	A	A	H	A	A	A	A	A	A	A	H	A	A
UCcot10015_139	GC	61.16	17	B	A	B	A	A	A	A	B	A	A	A	B	B	A	H	A	B	B	B	B	A	A	B	B	A	B	B	B	B	B	A	A	A	H	A	B	A	A	A	A	A	A	A	B	A	A
UCcg10455_309	CC	61.631	17	B	A	B	A	A	A	A	B	A	A	A	B	B	A	H	A	B	B	B	B	A	A	B	B	A	B	B	B	B	B	A	A	A	H	A	B	A	A	A	A	A	A	A	B	A	A
UCcg10478_114	AG	68.231	17	B	A	B	A	A	A	H	B	A	A	B	B	B	A	H	A	B	A	B	B	A	A	B	B	A	B	B	B	B	B	A	B	B	H	A	A	A	A	A	A	A	A	A	B	A	A
UCcg10021_472	CT	70.672	17	B	A	A	A	A	A	A	B	A	A	B	B	B	A	H	A	B	A	B	B	A	A	B	B	A	B	B	B	B	B	A	B	B	H	A	A	A	A	A	A	A	A	A	B	A	A
UCcg10021_546	AG	70.785	17	B	A	A	A	A	A	A	B	A	A	B	B	B	A	H	A	B	A	B	B	A	A	B	B	A	B	B	B	B	B	A	B	B	H	A	A	A	A	A	A	A	A	A	B	A	A
UCcg10021_287	CT	71.1	17	B	A	A	A	A	A	A	B	A	A	B	B	B	A	A	A	B	A	B	B	A	A	B	B	A	B	B	B	B	B	A	B	B	H	A	A	A	A	A	A	A	A	A	B	A	A
UCcg11337_60	CA	71.819	17	B	A	A	A	A	A	A	B	A	A	B	B	B	A	A	A	B	A	B	B	A	A	B	B	A	B	B	B	B	B	A	B	B	H	A	A	A	A	A	A	A	B	A	B	A	A
UCcg11329_228	TT	83.8	17	B	B	B	H	A	A	A	A	B	A	B	B	A	A	H	A	H	A	A	B	B	A	A	A	B	B	A	A	A	B	B	B	A	H	B	B	A	A	A	B	A	B	A	A	A	A
UCcg10021_385	TA	91.1	17		A	H	A	A	A	A	A	H	A	A	H		A	H	A		A	A	A	A	A	A	A	H	H	H	A	H	A	A	A	A	H	A	H	H	H	H	A	H	H	H	H	A	A
UCcg10799_496	TC	0	18	A	B	B	B	B	B	B	B	B	B	A	B	B	A	H	A	H	B	A	A	A	B	A	A	A	A	B	A	B	A	B	B	A	B	B	B	B	A	A	B	B	A	A	B	A	A
UCcot10372_324	GA	14.669	18	H	A	B	B	B	B	H	H	B	H	H	B	B	B	H	A	H	B	A	A	A	B	H	A	A	H	B	H	B	A	H	B	A	B	B	B	B	B	B	H	B	H	A	B	H	H
UCcot10328_240	TC	32.21	18	B	A	B	B	B	A	H	A	A	A	B	A	B	B	A	B	H	A	A	A	B	B	B	A	A	A	B	A	B	A	A	B	A	B	B	B	B	B	B	A	B	A	A	B	A	A
UCcot10328_483	TA	32.361	18	B	A	B	B	B	A	A	A	A	A	B	A	B	B	A	B	H	A	A	A	B	B	B	A	A	A	B	A	B	A	A	B	A	B	B	B	B	B	B	A	B	A	A	B	A	A
UCcg10073_136	TC	32.572	18	B	A	B	B	B	A	A	A	A	A	B	A	B	B	A	B	H	A	A	A	B	B	B	A	A	A	A	A	B	A	A	B	A	B	B	B	B	B	B	A	B	A	A	B	A	A
UCcg10674_411	TG	32.729	18	B	A	B	B	B	A	A	A	A	A	B	A	B	B	A	B	H	A	A	A	B	B	B	A	A	A	A	A	B	A	A	B	A	B	B	B	B	B	B	A	B	A	A	B	A	A
UCcg10295_440	GC	35.293	18	B	A	A	A	B	A	A	A	A	A	B	B	B	B	A	B	H	A	B	A	B	B	B	A	A	A	A	A	B	A	H	B	A	H	B	B	B	B	B	A	B	A	A	B	A	A
UCcg10295_217	CT	35.723	18	B	A	A	A	B	A	A	A	A	A	B	B	B	B	A	B	H	A	B	A	B	B	B	A	A	A	A	A	B	A	H	B	A	H	B	B	B	B	B	A	B	A	A	B	A	A
UCcot10031_405	CT	35.723	18	B	A	A	A	B	A	A	A	A	A	B	B	B	B	A	B	H	A	B	A	B	B	B	A	A	A	A	A	B	A	H	B	A	H	B	B	B	B	B	A	B	A	A	B	A	A
UCcot10031_1194	GC	35.995	18	B	A	A	A	B	A	H	A	A	A	B	B	B	B	A	B	H	A	B	A	B	B	B	A	A	A	A	A	B	A	H	B	A	H	B	B	B	B	B	A	B	A	A	B	A	A
UCcot10112_120	CA	35.995	18	B	A	A	A	B	A	H	A	A	A	B	B	B	B	A	B	H	A	B	A	B	B	B	A	A	A	A	A	B	A	H	B	A	H	B	B	B	B	B	A	B	A	A	B	A	A
UCcot10112_228	TC	35.995	18	B	A	A	A	B	A	H	A	A	A	B	B	B	B	A	B	H	A	B	A	B	B	B	A	A	A	A	A	B	A	H	B	A	H	B	B	B	B	B	A	B	A	A	B	A	A
UCcg11312_353	GA	37.425	18	B	A	A	A	B	A	A	A	A	A	B	B	B	B	A	B	H	A	B	A	B	B	B	A	A	A	A	A	B	A	H	B	A	H	B	B	B	B	B	A	B	A	A	B	A	A
UCcg10554_361	TC	54.081	18	B	A	A	H	B	A	H	B	A	A	B	H	B	A	B	B	B	A	A	B	B	A	B	A	B	B	A	A	A	A	H	B	A	H	A	H	A	B	B	A	B	A	H	B	A	A
UCcg10412_258	AT	62.739	18	B	A	A	A	B	A	A	B	A	A	B	H	B	A	B	B	B	B	A	B	B	A	A	A	B	B	B	A	B	B	A	B	A	H	A	B	A	B	B	A	B	A	A	B	B	B
UCcg10270_260	AG	67.3	18	B	A	A	H	B	A	A	B	A	A	A	A	B	A	B	B	B	B	A	B	B	A	A	B	B	B	B	A	B	B	A	B	A	H	A	B	A	B	B	A	B	A	A	B	B	B
UCcg10308_367	AG	0	19	B	A	A	B	B	B	H	B	A	A	A	B	B	A	A	B	B	A	H	B	A	A	A	B	B	B	A	A	A	A	A	B	B	H	A	B	A	B	B	A	B	A	A	A	A	B
UCcg10269_752	TC	6.48	19	B	A	A	B	B	B	H	B	A	A	A	A	A	A	A	B	H	A	A	B	A	A	A	B	B	A	A	A	A	H	B	B	B	H	A	B	A	B	B	A	B	B	A	A	B	B
UCcg11402_208	GA	17.18	19	H	A	A	B	B	B	A	B	A	A	A	A	A	A	H	B	H	A	A	B	A	A	A	B	B	B	A	A	A	B	B	A	A	H	B	A	A	B	B	B	B	B	A	A	B	B
UCcot10145_507	AG	21.428	19	H	A	A	B	B	B	A	B	A	A	A	A	A	A	A	B	H	A	A	A	A	B	A	B	B	B	A	A	A	B	B	A	A	H	B	A	A	B	B	B	B	A	A	A	B	B
UCcgs10037_218	CG	22.666	19	H	A	A	B	B	B	A	B	A	A	A	A	A	A	A	B	H	A	A	A	A	B	A	B	B	B	A	A	A	B	B	A	A	H	B	A	A	B	B	B	B	A	A	A	A	B
UCcg10792_678	TA	23.151	19	H	A	A	B	B	B	B	B	A	A	A	A	A	A	A	B	H	A	A	A	A	B	A	B	B	B	A	A	A	B	B	A	A	H	B	A	A	B	B	B	B	A	A	A	A	B
UCcg10839_270	TG	24.128	19	H	A	A	B	B	B	A	B	A	A	H	A	A	A	A	B	H	A	A	A	A	B	A	B	B	B	A	A	A	H	A	A	A	H	B	A	A	B	B	B	B	A	A	A	A	B
UCcg10844_363	AC	24.596	19	H	A	A	B	B	B	A	B	A	A	H	A	A	A	A	B	H	A	A	A	A	B	A	B	B	B	A	A	A	H	A	A	A	H	B	A	A	B	B	B	B	A	A	A	A	B
UCcg11254_259	GA	25.252	19	H	A	A	B	B	B		B	A	A	H	A	A	A	A	B	H	A	A	A	A	B	A	B	B	B	A	A	A	H	A	A	A	H	B	A	A	B	B	B	B	A	A	A	A	B
UCcg11376_204	CT	25.688	19	A	A	A	B	B	B	A	B	A	A	H	A	A	A	A	B	H	A	A	A	A	B	A	B	B	B	A	A	A	H	A	A	A	H	B	A	A	B	B	B	B	A	A	A	A	B
UCcg10305_112	GC	26.557	19	A	A	A	B	B	B	A	B	A	A	H	A	A	A	A	B	H	A	A	A	A	B	A	B	B	B	A	A	A	H	A	A	A	H	B	A	A	B	B	B	B	A	A	A	A	B
UCcgs10033_191	AC	26.808	19	A	A	A	B	B	B	B	B	A	A	H	A	A	A	A	B	H	A	A	A	A	B	A	B	B	B	A	A	A	H	A	A	A	H	B	A	A	B	B	B	B	A	A	A	A	B
UCcot10240_147	CT	32.771	19	A	A	A	B	B	A	A	B	A	A	B	A	A	A	A	B	A	A	H	A	A	B	A	B	B	B	A	A	A	H	A	A	A	H	B	A	A	B	B	B	B	B	A	A	A	A
UCcg10797_372	CT	38.656	19	A	A	A	A	A	B	A	A	A	A	B	A	A	A	A	B	A	A	A	A	A	B	B	B	B	B	A	A	A	H	A	A	A	H	B	A	A	A	A	B	A	B	A	A	A	A
UCcg10797_669	AT	38.656	19	A	A	A	A	A	B	A	A	A	A	B	A	A	A	A	B	A	A	A	A	A	B	B	B	B	B	A	A	A	H	A	A	A	H	B	A	A	A	A	B	A	B	A	A	A	A
UCcg10563_649	CT	38.882	19	A	A	A	A	A	B	A	A	A	A	B	A	A	A	A	B	A	A	A	A	A	B	B	B	B	B	A	A	A	H	A	A	A	H	B	A	A	A	A	B	A	B	A	A	A	A
UCcg10420_278	AC	49.793	19	A	A	B	A	A	B	A	A	A	A	A	A	A	A	A	A	H	A	B	A	A	A	B	A	B	B	A	A	A	B	A	A	A	H	A	A	A	B	A	B	A	B	B	A	A	A
UCcg10420_121	TG	50.014	19	A	A	B	A	A	B	A	A	A	A	A	A	A	A	A	A	H	A	B	A	A	A	B	A	B	B	A	A	A	B	A	A	A	H	A	A	A	B	A	B	A	B	B	A	A	A
UCcg10220_69	CT	51.792	19	A	A	B	A	A	B	H	A	A	A	A	B	A	A	A	A	H	A	B	A	A	A	B	A	B	B	A	A	A	B	A	A	A	H	A	A	A	B	A	B	A	B	B	A	A	A
UCcg10537_65	GA	53.184	19	A	A	B	A	A	B	A	A	A	A	B	B	A	A	A	A	H	A	B	A	A	A	B	A	B	B	A	A	A	B	A	A	A	H	A	A	A	B	A	B	A	B	B	A	A	A
UCcg10441_502	CT	56.275	19	A	A	B	A	A	B	H	B	A	A	B	B	A	A	A	A	H	A	B	A	A	A	A	A	B	B	A	A	A	B	A	A	A	H	A	A	A	B	A	B	A	B	A	A	A	A
UCcg10998_153	AG	0	20	B	B	A	B	A	B	A	B	A	A	B	B	B	B	A	B	H	H	B	A	A	A	A	B	A	B	A	B	A	H	A	B	B	H	B	B	B	H	A	A	A	B	A	A	B	B
UCcg10998_265	AG	0	20	B	B	A	B	A	B	A	B	A	A	B	B	B	B	A	B	H	H	B	A	A	A	A	B	A	B	A	B	A	H	A	B	B	H	B	B	B	H	A	A	A	B	A	A	B	B
UCcg11087_206	AG	0.826	20	B	B	A	B	A	B	A	B	A	A	B	B	B	B	A	B	H	H	B	A	A	H	A	B	A	B	A	B	A	H	A	B	B	H	B	B	A	H	A	A	A	A	A	A	B	B
UCcg11300_220	AG	16.552	20	A	B	B	B	B	A	A	B	B	A	B	A	A	A	A	B	A	A	B	A	A	B	A	B	A	B	A	B	A	A	A	B	A	A	B	B	A	B	B	A	B	A	A	B	B	B
UCcg10682_477	TA	0	21	B	A	B	A	B	B	H	A	B	B	A	B	B	A	B	H	H	B	A	B	B	B	B	A	A	A	B	B	A	B	B	B	B	H	B	B	A	A	A	A	A	H	A	A	B	B
UCcg10682_712	AG	0	21	B	A	B	A	B	B	H	A	B	B	A	B	B	A	B	H	H	B	A	B	B	B	B	A	A	A	B	B	A	B	B	B	B	H	B	B	A	A	A	A	A	H	A	A	B	B
UCcg10411_565	TA	7.122	21	B	B	B	A	H	B	A	A	A	A	A	B	B	A	B	B	B	B	A	B	B	B	B	A	A	A	B	B	A	B	B	B	B	H	B	B	A	A	A	A	A	A	A	A	B	B
UCcg10264_238	TC	11.885	21	H	A	B	A	H	B	A	A	A	A	A	A	B	A	B	B	H	B	B	B	B	B	B	A	A	A	A	B	A	B	B	B	B	H	B	B	A	A	A	A	A	B	B	A	B	B
UCcg11073_51	CT	22.24	21	A	H	B	A	H	B	A	A	A	A	B	A	B	A	B	B	H	B	B	B	B	B	B	A	A	A	A	A	A	B	B	A	B	H	B	B	A	A	A	A	A	B	B	A	B	B
UCcg11073_768	AT	22.24	21	A	H	B	A	H	B	A	A	A	A	B	A	B	A	B	B	H	B	B	B	B	B	B	A	A	A	A	A	A	B	B	A	B	H	B	B	A	A	A	A	A	B	B	A	B	B
UCcot10397_424	AG	0	22	B	A	A	B	A	B	A	A	B	A	B	A	B	A	B	B	A	B	A	B	A	H	A	B	B	A	A	B	A	A	A	A	A	H	A	B	A	A	B	B	B	A	A	H	B	A
UCcot10397_643	AG	0	22	B	A	A	B	A	B	A	A	B	A	B	A	B	A	B	B	A	B	A	B	A	H	A	B	B	A	A	B	A	A	A	A	A	H	A	B	A	A	B	B	B	A	A	H	B	A
UCcot10423_733	AC	0	23	A	B	A	H	A	B	B	A	A	A	A	B	A	A	A	A	A	A	A	A	B	B	A	A	A	A	A	A	A	B	A	A	B	H	B	A	A	A	A	H	A	H	A	A	A	A
UCcot10423_654	AG	0.199	23	A	B	A	H	A	B	A	A	A	A	A	B	A	A	A	A	A	A	A	A	B	B	A	A	A	A	A	A	A	B	A	A	B	H	B	A	A	A	A	H	A	H	A	A	A	A
UCcg10176_75	AG	1.778	23	A	B	B	H	A	B	A	A	A	A	A	B	A	A	A	A	H	A	A	A	B	B	A	A	A	A	A	A	A	B	A	A	B	H	B	A	A	A	A	H	A	H	A	A	A	A
UCcg10176_107	GA	1.965	23	A	B	B	H	A	B	A	A	A	A	A	B	A	A	A	A	H	A	A	A	B	B	A	A	A	A	A	A	A	B	A	A	B	H	B	A	A	A	A	H	A	H	A	A	A	A
UCcot10493_151	TG	-0.034	24	B	A	B	A	B	B	A	A	A	A	A	B	A	A	A	A	A	B	A	A	A	B	B	B	A	B	B	B	B	A	B	B	A	B	B	B	B	A	A	B	A	A	A	A	B	A
UCcot10493_618	TG	-0.034	24	B	A	B	A	B	B	A	A	A	A	A	B	A	A	A	A	A	B	A	A	A	B	B	B	A	B	B	B	B	A	B	B	A	B	B	B	B	A	A	B	A	A	A	A	B	A
UCcg10743_248	GA	17.6	24	B	A	B	B	B	A	A	H	B	A	A	B	A	A	B	A	H	B	A	A	A	B	B	B	A	B	B	B	B	A	B	A	A	H	B	A	B	A	A	B	A	A	B	B	H	B
UCcot10393_208	CT	0	25	B	A	A	A	B	A	A	B	A	A	A	A	A	A	H	A	H	A	B	H	A	B	A	A	B	H	A	A	A	A	A	B	A	A	A	B	B	B	A	A	A	A	B	B	A	A
UCcot10393_558	TC	0	25	B	A	A	A	B	A	A	B	A	A	A	A	A	A	H	A	H	A	B	H	A	B	A	A	B	H	A	A	A	A	A	B	A	A	A	B	B	B	A	A	A	A	B	B	A	A
UCcot10558_399	TC	0	26	B	B	B	H	B	B	H	A	A	B	B	A	B	A	B	B	B	A	B	A	B	B	B	A	B	H	A	B	A	B	A	A	A	B	B	A	H	A	A	B	B	H	B	A	B	B
UCcg10306_577	AC	21.59	26	B	B	B	B	B	B	H	H	B	B	B	H	B	A	B	H	H	H	B	H	A	B	B	B	B	H	A	B	H	B	B	H	B	B	B	H	B	B	B	A	B	B	B	H	B	B
UCcg10178_356	CA	0	27	A	B	A	A	B	A	A	A	A	A	A	A	A	B	B	B	H	A	A	B	B	A	A	B	A	A	B	A	A	A	B	B	A	H	B	A	A	B	B	B	B	A	B	B	B	B
UCcot10452_350	TC	1	27	A	B	A	A	B	A	A	A	A	A	A	A	A	B	B	B	H	A	A	B	B	A	A	B	A	A	B	A	A	A	B	B	A	H	B	A	A	B	B	B	B	A	B	B	B	B
UCcot10434_204	AC	0	28	B	A	A	A	B	B	A	A	A	A	A	B	B	A	B	B	H	B	B	B	A	A	B	A	A	A	A	A	A	A	B	B	A	H	B	B	A	B	B	B	B	B	A	A	B	B
UCcot10434_536	TC	0	28	B	A	A	A	B	B	A	A	A	A	A	B	B	A	B	B	H	B	B	B	A	A	B	A	A	A	A	A	A	A	B	B	A	H	B	B	A	B	B	B	B	B	A	A	B	B
UCcot10434_386	AT	1.238	28	B	A	A	A	B	B	A	A	A	A	A	B	B	A	B	B	H	B	B	B	A	A	B	A	A	A	A	A	A	A	B	B	A	A	B	B	A	B	B	B	B	B	A	A	B	B
UCcot10496_192	TC	0	29	B	A	B	B	H	A	B	B	A	B	B	A	B	B	A	B	H	B	B	B	B	A	B	B	A	A	B	B	B	B	A	A	A	H	B	A	B	B	B	B	B	B	B	A	B	B
UCcot10496_301	GT	0.206	29	B	A	B	B	H	A	H	B	A	B	B	A	B	B	A	B	H	B	B	B	B	A	B	B	A	A	B	B	B	B	A	A	A	H	B	A	B	B	B	B	B	B	B	A	B	B
UCcot10465_113	TC	0.013	30	B	B	B	A	H	A	A	A	A	B	B	A	A	B	A	A	A	A	B	A	B	B	B	A	B	B	A	A	A	B	A	A	B	H	A	B	A	A	A	B	A	A	B	A	A	B
UCcot10465_333	CT	0.013	30	B	B	B	A	H	A	A	A	A	B	B	A	A	B	A	A	A	A	B	A	B	B	B	A	B	B	A	A	A	B	A	A	B	H	A	B	A	A	A	B	A	A	B	A	A	B
UCcg10190_179	AG	10.4	30	B	B	B	A	A	A	A	B	A	B	B	A	B	B	A	A	A	B	B	A	B	A	B	A	B	B	A	A	A	A	A	B	B	B	A	B	A	A	A	B	A	A	B	A	B	B
UCcot10318_484	TC	0.035	31	B	A	B	B	A	B	A	A	A	A	A	A	A	B	B	B	A	B	H	B	B	A	A	A	B	A	A	A	A	B	B	A	A	H	B	B	A	B	A	B	A	B	A	B	B	A
UCcot10318_588	TC	0.035	31	B	A	B	B	A	B	A	A	A	A	A	A	A	B	B	B	A	B	H	B	B	A	A	A	B	A	A	A	A	B	B	A	A	H	B	B	A	B	A	B	A	B	A	B	B	A
UCcot10242_135	CT	18.934	31	H	A	B	B	A	H	A	B	A	A	B	A	H	B	A	B	H	H	A	B	A	A	A	A	B	A	A	A	A	B	A	A	B	H	B	B	A	A	A	B	A	B	A	B	B	A
UCcot10242_76	CT	18.934	31	H	A	B	B	A	H	A	B	A	A	B	A	H	B	A	B	H	H	A	B	A	A	A	A	B	A	A	A	A	B	A	A	B	H	B	B	A	A	A	B	A	B	A	B	B	A
UCcg10645_71	AT	20.553	31	H	A	B	B	B	H	A	B	A	A	B	A	H	B	A	B	H	H	A	B	A	A	A	B	B	A	A	A	A	B	A	A	B	H	A	B	B	A	A	B	A	B	B	B	B	A
UCcg10606_239	AG	36.361	31	B	A	A	B	B	B	A	B	A	A	B	A	B	B	A	B	H	H	B	B	B	A	A	B	A	B	A	B	B	B	B	B	B	B	A	B	B	A	A	A	A	A	A	B	B	B
UCcg10310_614	TA	36.951	31	B	A	A	A	B	B	A	B	A	A	B	A	B	B	A	B	H	H	B	B	B	A	A	B	A	B	A	B	B	B	B	B	B	B	A	B	B	A	A	A	A	A	A	B	B	B
UCcg10809_201	AG	36.951	31	B	A	A	A	B	B	A	B	A	A	B	A	B	B	A	B	H	H	B	B	B	A	A	B	A	B	A	B	B	B	B	B	B	B	A	B	B	A	A	A	A	A	A	B	B	B
UCcot10236_1046	AC	48.7	31	B	A	A	A	B	H	A	H	A	A	B	A	B	B	H	B	H	H	H	B	B	A	A	H	H		A	B	H	H	B	B	B	B	A	B	B	A	A	A	A	A	H	H	B	B
[truncated: 150 more columns]
